# Supplementary material for: A Comprehensive Proteomic SWATH-MS Workflow for Profiling Blood Extracellular Vesicles: A New Avenue for Glioma Tumour Surveillance
Source: Int J Mol Sci. 2020 Jul 3;21(13):4754. doi: 10.3390/ijms21134754 (PMC7369771; doi:10.3390/ijms21134754)
Supplement: Supplementary file 1 [file ijms-21-04754-s001.zip]

Archive with 2 entries (2 files):
- Supplementary Tables S1-S11.xlsx
- Supplementary Figures S1-S7.docx
