# Supplementary material for: A Comprehensive Proteomic SWATH-MS Workflow for Profiling Blood Extracellular Vesicles: A New Avenue for Glioma Tumour Surveillance
Source: Int J Mol Sci. 2020 Jul 3;21(13):4754. doi: 10.3390/ijms21134754 (PMC7369771; doi:10.3390/ijms21134754)
Supplement: Supplementary file 1 [file ijms-21-04754-s001.zip › Supplementary Tables S1-S11.xlsx]

## Sheet: Table S1
Table S1. Patient cohorts for SWATH-MS analysis of plasma-EVs. Patients are categorised by genetic-histological tumour subtype, including IDH-wt glioblastoma/astrocytoma (GBM), IDH-mut astrocytoma (AST) and IDH-mut 1p19q co-del oligodendroglioma (OLI), or by grade (G) II-IV. Control cohorts include non-glioma grade I meningioma (MEN) and healthy controls (HC). Repeat plasma taken from patients wi…
Sample No.	Gender	Age	Diagnosis	IDH	1p19q	Matching patient recurrence	Sample category
							Genetic-histologic	Grade
GBM1	M	67	GBM, WHO (2016), Grade IV	wt	-		GBM	GIV
GBM2	M	45	GBM, WHO (2016), Grade IV	wt	-		GBM	GIV
GBM3	F	75	GBM, WHO (2016), Grade IV	wt	-		GBM	GIV
GBM4	M	47	GBM, WHO (2016), Grade IV	wt	-		GBM	GIV
GBM5	F	75	GBM, WHO (2016), Grade IV	wt	-		GBM	GIV
GBM6	M	73	GBM, WHO (2016), Grade IV	wt	-		GBM	GIV
GBM7	M	74	GBM, WHO (2016), Grade IV	wt	-		GBM	GIV
GBM8	M	75	GBM, WHO (2016), Grade IV	wt	-		GBM	GIV
GBM9	F	60	GBM, WHO (2016), Grade IV	wt	-		GBM	GIV
GBM10	F	69	GBM, WHO (2016), Grade IV	wt	-		GBM	GIV
GBM11	F	46	GBM, WHO (2016), Grade IV	wt	-		GBM	GIV
GBM12	F	64	GBM, WHO (2016), Grade IV	wt	-		GBM	GIV
GBM13	M	63	GBM, WHO (2016), Grade IV	wt	-		GBM	GIV
GBM14	M	34	GBM, WHO (2016), Grade IV	wt	-		GBM	GIV
GBM15	M	60	GBM, WHO (2016), Grade IV	wt	-		GBM	GIV
GBM16	M	61	GBM, WHO (2016), Grade IV	wt	-		GBM	GIV
GBM17	F	55	GBM, WHO (2016), Grade IV	wt	-		GBM	GIV
GBM18	M	45	GBM, WHO (2016), Grade IV	wt	-		GBM	GIV
GBM18.1	M	46	GBM, WHO (2016), Grade IV	wt	-	GBM18 recurrence	GBM	GIV
GBM19	M	33	GBM, WHO (2016), Grade IV	mut	-		AST	GIV
GBM20	M	52	GBM, WHO (2016), Grade IV	mut	-	AST10 progression	AST	GIV
GBM21	M	72	GBM, WHO (2016), Grade IV	wt	-		GBM	GIV
GBM22	M	72	GBM, WHO (2016), Grade IV	wt	-		GBM	GIV
GBM23	M	33	GBM, WHO (2016), Grade IV	wt	-		GBM	GIV
GBM24	M	63	GBM, WHO (2016), Grade IV	wt	-		GBM	GIV
GBM25	M	85	GBM, WHO (2016), Grade IV	wt	-		GBM	GIV
AST1	F	57	Diffuse astrocytoma, WHO (2016), Grade II	mut	-		AST	GII
AST2	M	21	Diffuse astrocytoma, WHO (2016), Grade II	mut	-		AST	GII
AST3	F	37	Diffuse astrocytoma, WHO (2016), Grade II	mut	-		AST	GII
AST4	M	33	Diffuse astrocytoma, WHO (2016), Grade II	mut	-		AST	GII
AST5	M	42	Diffuse astrocytoma, WHO (2016), Grade II	mut	-		AST	GII
AST5.1	M	44	Anaplastic astrocytoma, WHO (2016), Grade III	mut	-	AST5 progression	AST	GIII
AST6	M	68	Anaplastic astrocytoma, WHO (2016), Grade III	mut	-		AST	GIII
AST7	F	27	Anaplastic astrocytoma, WHO (2016), Grade III	mut	-		AST	GIII
AST8	M	25	Anaplastic astrocytoma, WHO (2016), Grade III	mut	-		AST	GIII
AST9	M	31	Anaplastic astrocytoma, WHO (2016), Grade III	mut	-		AST	GIII
AST10	M	51	Anaplastic astrocytoma, WHO (2016), Grade III	mut	-		AST	GIII
OLI1	M	34	Oligodendroglioma, WHO (2016), Grade II	mut	codel		OLI	GII
OLI2	M	33	Anaplastic oligodendroglioma, WHO (2016), Grade III	mut	codel		OLI	GIII
OLI3	M	38	Anaplastic oligodendroglioma, WHO (2016), Grade III	mut	codel		OLI	GIII
OLI4	M	41	Anaplastic oligodendroglioma, WHO (2016), Grade III	mut	codel		OLI	GIII
MEN1	F	65	Meningothelial meningioma, WHO (2016), Grade I	-	-		MEN
MEN2	F	48	Meningothelial meningioma, WHO (2016), Grade I	-	-		MEN
MEN3	M	59	Meningothelial meningioma, WHO (2016), Grade I	-	-		MEN
MEN4	M	45	Meningothelial meningioma, WHO (2016), Grade I	-	-		MEN
MEN5	M	71	Meningothelial meningioma, WHO (2016), Grade I	-	-		MEN
HC1	M	50	-	-	-		HC
HC2	F	55	-	-	-		HC
HC3	F	47	-	-	-		HC
HC4	M	38	-	-	-		HC
HC5	M	38	-	-	-		HC
HC6	F	53	-	-	-		HC

## Sheet: Table S2
Table S2. Peptides used for the generation of a comprehensive custom spectral library. Peptides from primary GBM cells, neurosurgical aspirate EVs, GBM tumour tissue microsomal and soluble fractions, K562 cells and fresh frozen paraffin embedded (FFPE) skin cancers were fractionated by hydrophilic interaction liquid chromatography (HILIC) on an Agilent HPLC system.
Sample type	Pooled peptide samples	Peptides for HILIC fractionation (µg)	Number of HILIC fractions	Data Acquisition
Primary GBM cells	JK2 cell peptides	20 µg	8	TripleTOF 6600
	WK1 cell peptides
Enriched-neurosurgical aspirate EVs	Glioblastoma, grade IV glioma (n=19)	20 µg	10	TripleTOF 6600
	Grade II-III glioma (n=8)
	Benign, Grade I Meningioma (n=5)
GBM tumour microsomal and soluble fractions	Peptide pool of six specimens (n=6); primary and recurrent GBM pairs	20 µg	10	TripleTOF 6600
K562 cell	K562 cell peptides	20 µg	8	TripleTOF 6600; Azimi A, et al. Data Independent Acquisition Proteomic Analysis Can Discriminate between Actinic Keratosis, Bowen's Disease, and Cutaneous Squamous Cell Carcinoma. J Invest Dermatol. 2020;140(1):212–222.e11.
FFPE skin	Normal skin (n=12)	20 µg	6	TripleTOF 6600; Azimi A, et al. Data Independent Acquisition Proteomic Analysis Can Discriminate between Actinic Keratosis, Bowen's Disease, and Cutaneous Squamous Cell Carcinoma. J Invest Dermatol. 2020;140(1):212–222.e11.
	Actinic keratosis (n=18)
	Bowen’s disease (n=19)
	Cutaneous squamous-cell carcinoma (cSCC; n=44)

## Sheet: Table S3
Table S3. SWATH precursor isolation windows. 159 variable sequential precursor isolation windows defined by the SWATH Variable Window Calculator, with a m/z range of 350-1750 and a minimum window width of 3 Da.
SWATH Window	Start mass (Da)	Stop mass (Da)	CES	SWATH Window	Start mass (Da)	Stop mass (Da)	CES	SWATH Window	Start mass (Da)	Stop mass (Da)	CES
1	349.5	352.5	5	54	455.5	458.5	5	107	561.6	566	5
2	351.5	354.5	5	55	457.5	460.5	5	108	565	569.4	5
3	353.5	356.5	5	56	459.5	462.5	5	109	568.4	573.7	5
4	355.5	358.5	5	57	461.5	464.5	5	110	572.7	577.1	5
5	357.5	360.5	5	58	463.5	466.5	5	111	576.1	581.3	5
6	359.5	362.5	5	59	465.5	468.5	5	112	580.3	585.6	5
7	361.5	364.5	5	60	467.5	470.5	5	113	584.6	589.8	5
8	363.5	366.5	5	61	469.5	472.5	5	114	588.8	594.1	5
9	365.5	368.5	5	62	471.5	474.5	5	115	593.1	599.2	5
10	367.5	370.5	5	63	473.5	476.5	5	116	598.2	603.4	5
11	369.5	372.5	5	64	475.5	478.5	5	117	602.4	608.5	5
12	371.5	374.5	5	65	477.5	480.5	5	118	607.5	612.7	5
13	373.5	376.5	5	66	479.5	482.5	5	119	611.7	617.8	5
14	375.5	378.5	5	67	481.5	484.5	5	120	616.8	622.9	5
15	377.5	380.5	5	68	483.5	486.5	5	121	621.9	628	5
16	379.5	382.5	5	69	485.5	488.5	5	122	627	633.1	5
17	381.5	384.5	5	70	487.5	490.5	5	123	632.1	639.1	5
18	383.5	386.5	5	71	488.6	491.6	5	124	638.1	645	5
19	385.5	388.5	5	72	490.3	493.3	5	125	644	651	5
20	387.5	390.5	5	73	492	495	5	126	650	656.1	5
21	389.5	392.5	5	74	493.7	496.7	5	127	655.1	661.2	5
22	391.5	394.5	5	75	495.4	498.4	5	128	660.2	665.4	5
23	393.5	396.5	5	76	497.1	500.1	5	129	664.4	670.5	5
24	395.5	398.5	5	77	498.8	501.8	5	130	669.5	674.8	5
25	397.5	400.5	5	78	500.5	503.5	5	131	673.8	679.9	5
26	399.5	402.5	5	79	502.2	505.2	5	132	678.9	685	5
27	401.5	404.5	5	80	503.9	506.9	5	133	684	690.1	5
28	403.5	406.5	5	81	505.6	508.6	5	134	689.1	695.2	5
29	405.5	408.5	5	82	507.3	510.3	5	135	694.2	700.2	5
30	407.5	410.5	5	83	509	512	5	136	699.2	705.3	5
31	409.5	412.5	5	84	510.7	513.7	5	137	704.3	710.4	5
32	411.5	414.5	5	85	512.4	515.4	5	138	709.4	716.4	5
33	413.5	416.5	5	86	514.1	517.1	5	139	715.4	722.3	5
34	415.5	418.5	5	87	515.8	518.8	5	140	721.3	728.3	5
35	417.5	420.5	5	88	517.5	520.5	5	141	727.3	734.2	5
36	419.5	422.5	5	89	519.2	522.2	5	142	733.2	740.2	5
37	421.5	424.5	5	90	520.9	523.9	5	143	739.2	746.1	5
38	423.5	426.5	5	91	522.6	525.6	5	144	745.1	752.9	5
39	425.5	428.5	5	92	524.2	527.2	5	145	751.9	758.9	5
40	427.5	430.5	5	93	525.9	528.9	5	146	757.9	765.7	5
41	429.5	432.5	5	94	527.6	530.6	5	147	764.7	771.6	5
42	431.5	434.5	5	95	529.3	532.3	5	148	770.6	778.4	5
43	433.5	436.5	5	96	531	534.6	5	149	777.4	788.6	5
44	435.5	438.5	5	97	533.6	537.1	5	150	787.6	802.2	5
45	437.5	440.5	5	98	536.1	539.1	5	151	801.2	821.7	5
46	439.5	442.5	5	99	537.8	541.4	5	152	820.7	845.5	5
47	441.5	444.5	5	100	540.4	544.8	5	153	844.5	871	5
48	443.5	446.5	5	101	543.8	547.3	5	154	870	907.5	5
49	445.5	448.5	5	102	546.3	550.7	5	155	906.5	965.3	5
50	447.5	450.5	5	103	549.7	553.3	5	156	964.3	1021.4	5
51	449.5	452.5	5	104	552.3	556.7	5	157	1020.4	1209.1	5
52	451.5	454.5	5	105	555.7	560.1	5	158	1208.1	1749.4	5
53	453.5	456.5	5	106	559.1	562.6	5	159	1748.4	1751.4	5

## Sheet: Table S4
Table S4. Glioma-specific protein changes in plasma EVs associated to histologic-genetic glioma subtype. DE proteins are relative to both healthy and non-glioma controls. Proteins that are restricted to glioma samples are denoted by ‘+INF’ and proteins that are restricted to controls (HC or MEN) are denoted by ‘-INF’.
Differentially expressed proteins in IDH-wt GBM			Fold Change Relative to HC						Fold Change Relative to MEN
			GBM (IDH-wt)		AST (IDH-mut)		OLI (IDH-mut)		GBM (IDH-wt)		AST (IDH-mut)		OLI (IDH-mut)
Accession	Gene Name	Protein Name	FC	p-val	FC	p-val	FC	p-val	FC	p-val	FC	p-val	FC	p-val
1A03_HUMAN	HLA-A	HLA class I histocompatibility antigen, A-3 alpha chain	-539.2	0.005	-142.53	0.222	-5.74	0.913	-614.68	0.008	-162.48	0.218	-6.55	0.977
SAP_HUMAN	PSAP	Prosaposin	-276.91	0.005	-259.7	0.037	-16.17	0.854	-124.53	0.016	-116.79	0.104	-7.27	0.977
HEM4_HUMAN	UROS	Uroporphyrinogen-III synthase	-232.81	0.009	-16.42	0.579	-5.47	0.913	-1480.5	0.001	-104.39	0.218	-34.79	0.977
CO6_HUMAN	C6	Complement component C6	-231.54	0.015	-6.15	0.755	-12.56	0.887	-125.82	0.046	-3.34	0.894	-6.82	0.977
RPN1_HUMAN	RPN1	Dolichyl-diphosphooligosaccharide--protein glycosyltransferase subunit 1	-174.51	0.005	-96.2	0.049	-23.8	0.854	-53.53	0.039	-29.51	0.27	-7.3	0.977
DQB1_HUMAN	HLA-DQB1	HLA class II histocompatibility antigen, DQ beta 1 chain	-144.01	0.003	-9.31	0.579	-15.4	0.854	-377.09	0	-24.38	0.247	-40.33	0.696
CE170_HUMAN	CEP170	Centrosomal protein of 170 kDa	-107.19	0.001	-85.68	0.016	-19.69	0.328	-20.04	0.046	-16.02	0.109	-3.68	0.894
TOPK_HUMAN	PBK	Lymphokine-activated killer T-cell-originated protein kinase	-103.53	0.037	-112.45	0.134	-37.74	0.663	+INF	0	+INF	0	+INF	0
ACYP2_HUMAN	ACYP2	Acylphosphatase-2	-86.4	0.033	-15.46	0.579	-4.63	0.913	-250.32	0.009	-44.78	0.27	-13.41	0.977
NUF2_HUMAN	NUF2	Kinetochore protein Nuf2	-48.67	0	-3.02	0.272	-4.25	0.403	-33.35	0.002	-2.07	0.533	-2.91	0.825
ENOG_HUMAN	ENO2	Gamma-enolase	-48.49	0.033	-6.88	0.633	-1.35	0.988	-76.46	0.024	-10.85	0.583	-2.13	0.996
EPS8_HUMAN	EPS8	Epidermal growth factor receptor kinase substrate 8	-23.85	0.008	-19.02	0.071	-2.92	0.744	-28.41	0.016	-22.65	0.064	-3.48	0.794
STIM1_HUMAN	STIM1	Stromal interaction molecule 1	-15.88	0.007	-5.39	0.267	-2.57	0.826	-11.51	0.033	-3.91	0.439	-1.87	0.984
ITA7_HUMAN	ITGA7	Integrin alpha-7	-12.38	0.028	-3.29	0.51	-6.51	0.641	-14.65	0.036	-3.89	0.496	-7.7	0.793
ACSF2_HUMAN	ACSF2	Acyl-CoA synthetase family member 2, mitochondrial	-11.77	0.009	-3.45	0.458	-4.56	0.663	-18.48	0.003	-5.42	0.233	-7.17	0.617
HIP1_HUMAN	HIP1	Huntingtin-interacting protein 1	-10.25	0.038	-7.94	0.215	-1.86	0.967	-8.14	0.028	-6.31	0.111	-1.48	0.975
PELO_HUMAN	PELO	Protein pelota homolog	-7.87	0.003	-6.77	0.023	-1.63	0.849	-6.84	0.011	-5.89	0.077	-1.42	0.938
SVIP_HUMAN	SVIP	Small VCP/p97-interacting protein	-7.1	0.035	-1.788	0.605	1.135	0.98	-8.1	0.022	-2.041	0.545	-1.005	0.995
BD1L1_HUMAN	BOD1L1	Biorientation of chromosomes in cell division protein 1-like 1	-6.94	0.04	-7.19	0.192	1.07	0.987	-11.05	0.022	-11.45	0.085	-1.49	0.968
NGLY1_HUMAN	NGLY1	Peptide-N(4)-(N-acetyl-beta-glucosaminyl)asparagine amidase	-5.56	0.027	-6.49	0.081	1.49	0.86	-8.68	0.004	-10.13	0.011	-1.05	0.992
HSP7E_HUMAN	HSPA14	Heat shock 70 kDa protein 14	-5.27	0.005	-3.59	0.095	-1.86	0.713	-5.5	0.016	-3.74	0.098	-1.95	0.793
WDR61_HUMAN	WDR61	WD repeat-containing protein 61	-4.34	0.005	-2.87	0.133	-2.45	0.511	-4.7	0.008	-3.1	0.086	-2.65	0.825
TRI14_HUMAN	TRIM14	Tripartite motif-containing protein 14	-4.21	0.028	-2	0.51	-2.94	0.545	-5.02	0.032	-2.38	0.439	-3.51	0.622
SART3_HUMAN	SART3	Squamous cell carcinoma antigen recognized by T-cells 3	-4.03	0.044	-4.01	0.149	1.28	0.975	-11.66	0	-11.58	0.002	-2.27	0.914
DGKA_HUMAN	DGKA	Diacylglycerol kinase alpha	-3.34	0.041	-2	0.402	-1.54	0.9	-3.73	0.047	-2.23	0.367	-1.72	0.928
RM27_HUMAN	MRPL27	39S ribosomal protein L27, mitochondrial	-3.04	0.04	-2.24	0.345	1.93	0.801	-5.39	0.003	-3.97	0.126	1.09	0.998
LRCC7_HUMAN	LRRC7	Leucine-rich repeat-containing protein 7	3.14	0.026	2.82	0.163	-INF	0	+INF	0	+INF	0	NA	NA
ATIF1_HUMAN	ATP5IF1	ATPase inhibitor, mitochondrial	5.46	0.024	3.79	0.19	-5.98	0.49	10.84	0.003	7.53	0.045	-3.01	0.945
APC1_HUMAN	ANAPC1	Anaphase-promoting complex subunit 1	6.08	0.004	5.49	0.043	-1.98	0.904	7.47	0.012	6.75	0.059	-1.61	0.99
ARPC3_HUMAN	ARPC3	Actin-related protein 2/3 complex subunit 3	6.63	0.044	4.08	0.352	11.44	0.502	10.67	0.022	6.57	0.116	18.41	0.776
TCPH_HUMAN	CCT7	T-complex protein 1 subunit eta	7.39	0.006	3.43	0.24	-1.79	0.849	6.78	0.025	3.15	0.351	-1.95	0.938
CPTP_HUMAN	CPTP	Ceramide-1-phosphate transfer protein	7.6	0.001	5.46	0.022	2.07	0.809	5.52	0.013	3.97	0.094	1.51	0.964
WIPI3_HUMAN	WDR45B	WD repeat domain phosphoinositide-interacting protein 3	7.7	0.007	4.51	0.151	-2.71	0.776	11.28	0.013	6.61	0.094	-1.85	0.964
ANLN_HUMAN	ANLN	Anillin	9.39	0.027	5.06	0.302	-1.09	1	13.89	0.016	7.48	0.159	1.36	0.985
XPO2_HUMAN	CSE1L	Exportin-2	9.39	0.043	7.86	0.111	-2.86	0.797	13.53	0.02	11.33	0.109	-1.99	0.955
S6A11_HUMAN	SLC6A11	Sodium- and chloride-dependent GABA transporter 3	10.48	0.019	8.59	0.119	-INF	0	+INF	0	+INF	0	NA	NA
SSFA2_HUMAN	SSFA2	Sperm-specific antigen 2	11.98	0.018	7.11	0.222	-1.34	0.919	17.86	0.024	10.6	0.158	1.11	0.982
YKT6_HUMAN	YKT6	Synaptobrevin homolog YKT6	12.03	0.044	7.04	0.31	-1.75	0.921	11.04	0.005	6.46	0.076	-1.91	0.973
EHBP1_HUMAN	EHBP1	EH domain-binding protein 1	12.84	0.022	8.56	0.183	-6.45	0.499	23.83	0.022	15.88	0.085	-3.48	0.876
LBP_HUMAN	LBP	Lipopolysaccharide-binding protein	13.17	0.009	4.39	0.278	1.24	0.919	9.47	0.02	3.15	0.367	-1.12	0.98
ROA0_HUMAN	HNRNPA0	Heterogeneous nuclear ribonucleoprotein A0	13.34	0.005	7.41	0.095	1.48	0.978	13.41	0.033	7.45	0.193	1.49	0.984
SHRM3_HUMAN	SHROOM3	Protein Shroom3	13.61	0.022	5.03	0.251	-1.98	0.906	38.67	0	14.3	0.039	1.44	0.968
CCDC6_HUMAN	CCDC6	Coiled-coil domain-containing protein 6	13.73	0.044	12.15	0.149	1.09	0.979	29.05	0.01	25.71	0.036	2.31	0.978
PARK7_HUMAN	PARK7	Protein/nucleic acid deglycase DJ-1	14.54	0.005	11.43	0.053	-1.99	0.849	21.74	0.004	17.09	0.039	-1.331	0.993
TOM40_HUMAN	TOMM40	Mitochondrial import receptor subunit TOM40 homolog	15.6	0.033	2.63	0.805	-12.97	0.733	42.56	0.006	7.17	0.276	-4.75	0.919
PPIA_HUMAN	PPIA	Peptidyl-prolyl cis-trans isomerase A	16.58	0.003	8.13	0.078	-1.81	0.816	14.01	0.02	6.87	0.154	-2.14	0.955
CTL2_HUMAN	SLC44A2	Choline transporter-like protein 2	16.75	0.025	8.1	0.309	-4.49	0.999	21.2	0.039	10.24	0.313	-3.54	0.971
DNJC3_HUMAN	DNAJC3	DnaJ homolog subfamily C member 3 OS=Homo sapiens	17.81	0.024	10.46	0.201	7.81	0.545	22.12	0.032	13	0.174	9.7	0.693
SIAE_HUMAN	SIAE	Sialate O-acetylesterase	19.19	0.006	11.4	0.067	2.06	0.951	18.7	0.016	11.11	0.086	2.01	0.99
GCC2_HUMAN	GCC2	GRIP and coiled-coil domain-containing protein 2	19.92	0.019	5.34	0.363	-1.77	0.999	17.78	0.04	4.77	0.461	-1.98	0.971
DCTN2_HUMAN	DCTN2	Dynactin subunit 2	20.32	0.024	9.65	0.231	1.6	0.978	18.51	0.049	8.79	0.313	1.46	0.984
RECQ1_HUMAN	RECQL	ATP-dependent DNA helicase Q1	21.74	0.004	3.27	0.476	-1.41	0.919	28.61	0.002	4.3	0.335	-1.07	0.99
RALY_HUMAN	RALY	RNA-binding protein Raly	22.98	0.002	11.57	0.093	1.11	0.997	18.98	0.008	9.55	0.134	-1.09	0.992
LRC57_HUMAN	LRRC57	Leucine-rich repeat-containing protein 57	28.6	0	11.04	0.014	1.64	0.999	8.4	0.01	3.24	0.332	-2.08	0.971
NCF2_HUMAN	NCF2	Neutrophil cytosol factor 2	29.35	0.024	4.46	0.482	1.42	0.919	33.51	0.024	5.09	0.484	1.63	0.966
BROX_HUMAN	BROX	BRO1 domain-containing protein BROX	29.96	0.042	17.93	0.217	1.14	0.995	57.9	0.046	34.64	0.122	2.2	0.964
PRAF3_HUMAN	ARL6IP5	PRA1 family protein 3	32.81	0.033	12.63	0.306	3.59	0.942	58.88	0.028	22.66	0.211	6.44	0.919
NIPS1_HUMAN	NIPSNAP1	Protein NipSnap homolog 1	38.57	0.002	10.78	0.115	-1.68	0.965	30.79	0.01	8.6	0.26	-2.11	0.938
VPS4A_HUMAN	VPS4A	Vacuolar protein sorting-associated protein 4A	41.3	0	21.66	0.011	1.34	0.993	22.02	0.018	11.55	0.148	-1.4	0.992
AL1L1_HUMAN	ALDH1L1	Cytosolic 10-formyltetrahydrofolate dehydrogenase	42.62	0.001	18.23	0.1	1.23	0.942	29.94	0.011	12.8	0.191	-1.16	0.99
STML2_HUMAN	STOML2	Stomatin-like protein 2, mitochondrial	44.44	0.006	19.44	0.121	1.31	0.997	23.14	0.037	10.12	0.234	-1.47	0.992
PGBM_HUMAN	HSPG2	Basement membrane-specific heparan sulfate proteoglycan core protein	45.9	0.003	28.76	0.028	24.22	0.713	24.45	0.036	15.32	0.154	12.9	0.825
DJC10_HUMAN	DNAJC10	DnaJ homolog subfamily C member 10	50.58	0.025	13.1	0.363	2.55	0.999	44.81	0.029	11.6	0.318	2.26	0.971
CO3_HUMAN	C3	Complement C3	56.41	0.001	15.64	0.135	-2.47	0.942	48.46	0.006	13.44	0.211	-2.87	0.919
KBTBB_HUMAN	KBTBD11	Kelch repeat and BTB domain-containing protein 11	62.14	0.001	8.51	0.347	-1.08	0.964	119.79	0.001	16.41	0.191	1.79	0.947
HPTR_HUMAN	HPR	Haptoglobin-related protein	437.23	0.008	397.79	0.075	-3.72	0.942	540.34	0.019	491.59	0.102	-3.01	0.971
SUOX_HUMAN	SUOX	Sulfite oxidase, mitochondrial	+INF	0	+INF	0	+INF	-	2.4	0.03	2.02	0.178	-INF	0
NT5D1_HUMAN	NT5DC1	5'-nucleotidase domain-containing protein 1	+INF	0	+INF	0	+INF	0	5.13	0.046	5.28	0.094	-1.17	0.964
Differentially expressed proteins in IDH-mut AST			Fold Change Relative to HC						Fold Change Relative to MEN
			GBM (IDH-wt)		AST (IDH-mut)		OLI (IDH-mut)		GBM (IDH-wt)		AST (IDH-mut)		OLI (IDH-mut)
Accession	Gene Name	Protein Name	FC	p-val	FC	p-val	FC	p-val	FC	p-val	FC	p-val	FC	p-val
FXR1_HUMAN	FXR1	Fragile X mental retardation syndrome-related protein 1	4.07	0.09	8.46	0.027	-1.01	0.997	5.48	0.037	11.41	0.004	1.34	0.99
Differentially expressed proteins in IDH-mut OLI			Fold Change Relative to HC						Fold Change Relative to MEN
			GBM (IDH-wt)		AST (IDH-mut)		OLI (IDH-mut)		GBM (IDH-wt)		AST (IDH-mut)		OLI (IDH-mut)
Accession	Gene Name	Protein Name	FC	p-val	FC	p-val	FC	p-val	FC	p-val	FC	p-val	FC	p-val
PDCL3_HUMAN	PDCL3	Phosducin-like protein 3	2.11	0.075	2.09	0.135	8.71	0.018	+INF	0	+INF	0	+INF	0
TM223_HUMAN	TMEM223	Transmembrane protein 223	18.34	0.245	19.68	0.229	-INF	0	8.58	0.035	9.21	0.078	-INF	0
NDUS8_HUMAN	NDUFS8	NADH dehydrogenase [ubiquinone] iron-sulfur protein 8, mitochondrial	1.51	0.536	1.29	0.733	-INF	0	6.41	0.022	5.49	0.071	-INF	0
ERCC3_HUMAN	ERCC3	General transcription and DNA repair factor IIH helicase subunit XPB	13.89	0.077	10.34	0.315	-INF	0	23.28	0.048	17.33	0.158	-INF	0
SNTA1_HUMAN	SNTA1	Alpha-1-syntrophin	-1.75	0.627	-1.64	0.795	-INF	0	6.2	0.04	6.63	0.098	-INF	0
FA50A_HUMAN	FAM50A	Protein FAM50A	1.68	0.479	1.84	0.597	-INF	0	11.46	0.032	12.6	0.064	-INF	0
TRIPB_HUMAN	TRIP11	Thyroid receptor-interacting protein 11	2.52	0.163	2.15	0.485	-INF	0	4.23	0.024	3.61	0.101	-INF	0
SV2A_HUMAN	SV2A	Synaptic vesicle glycoprotein 2A	10.7	0.036	10.84	0.11	-INF	0	7.1	0.237	7.19	0.352	-INF	0
TM209_HUMAN	TMEM209	Transmembrane protein 209	-23	0.012	-12.49	0.115	-INF	0	-5.29	0.174	-2.99	0.559	-INF	0
LNP_HUMAN	LNPK	Endoplasmic reticulum junction formation protein lunapark	9.26	0.014	6.03	0.133	-INF	0	7.91	0.126	5.16	0.304	-INF	0
ARMX1_HUMAN	ARMCX1	Armadillo repeat-containing X-linked protein 1	1.99	0.226	2.47	0.277	-INF	0	3.87	0.044	4.8	0.102	-INF	0
Differentially expressed proteins in IDH-wt GBM and IDH-mut AST			Fold Change Relative to HC						Fold Change Relative to MEN
			GBM (IDH-wt)		AST (IDH-mut)		OLI (IDH-mut)		GBM (IDH-wt)		AST (IDH-mut)		OLI (IDH-mut)
Accession	Gene Name	Protein Name	FC	p-val	FC	p-val	FC	p-val	FC	p-val	FC	p-val	FC	p-val
IDH3A_HUMAN	IDH3A	Isocitrate dehydrogenase [NAD] subunit alpha, mitochondrial	6.89	0.004	5.9	0.027	-1.18	0.937	14.54	0	12.46	0.001	1.79	0.977
GPC1_HUMAN	GPC1	Glypican-1	37.7	0	14.92	0.028	2.41	0.891	46.66	0	18.46	0.016	2.98	0.977
TBCD_HUMAN	TBCD	Tubulin-specific chaperone D	22.77	0.002	26.94	0.006	1.47	0.985	24.97	0.016	29.54	0.04	1.61	0.981
BBS2_HUMAN	BBS2	Bardet-Biedl syndrome 2 protein	16.09	0.003	20.21	0.006	-1.3	0.994	49.54	0.002	62.21	0.002	2.38	0.938
KAD2_HUMAN	AK2	Adenylate kinase 2, mitochondrial	613.57	0.003	3106.54	0.001	-INF	0	+INF	0	+INF	0	NA	NA
MMP25_HUMAN	MMP25	Matrix metalloproteinase-25	-127.54	0.013	-116.91	0.025	-327.67	0.057	+INF	0	+INF	0	+INF	0
PRDX5_HUMAN	PRDX5	Peroxiredoxin-5, mitochondrial	8.56	0.009	9.09	0.039	1.36	0.9	+INF	0	+INF	0	+INF	0
HEM3_HUMAN	HMBS	Porphobilinogen deaminase	-243.35	0.005	-280.61	0.037	-5.46	0.887	-620.47	0.001	-715.36	0.015	-13.92	0.977
RL22_HUMAN	RPL22	60S ribosomal protein L22	-20.56	0.005	-20.07	0.027	-7.5	0.729	-81.06	0	-79.12	0.001	-29.58	0.976
Differentially expressed proteins in IDH-wt GBM and IDH-mut OLI			Fold Change Relative to HC						Fold Change Relative to MEN
			GBM (IDH-wt)		AST (IDH-mut)		OLI (IDH-mut)		GBM (IDH-wt)		AST (IDH-mut)		OLI (IDH-mut)
Accession	Gene Name	Protein Name	FC	p-val	FC	p-val	FC	p-val	FC	p-val	FC	p-val	FC	p-val
TIPIN_HUMAN	TIPIN	TIMELESS-interacting protein	-22.34	0.012	2.23	0.58	-INF	0	-29.34	0.004	1.7	0.865	-INF	0
Differentially expressed proteins in Glioma (IDH-wt GBM, IDH-mut AST and IDH-mut OLI)			Fold Change Relative to HC						Fold Change Relative to MEN
			GBM (IDH-wt)		AST (IDH-mut)		OLI (IDH-mut)		GBM (IDH-wt)		AST (IDH-mut)		OLI (IDH-mut)
Accession	Gene Name	Protein Name	FC	p-val	FC	p-val	FC	p-val	FC	p-val	FC	p-val	FC	p-val
EBP2_HUMAN	EBNA1BP2	Probable rRNA-processing protein EBP2	+INF	0	+INF	0	+INF	0	+INF	0	+INF	0	+INF	0
NIBAN_HUMAN	FAM129A	Protein Niban	+INF	0	+INF	0	+INF	0	+INF	0	+INF	0	+INF	0

## Sheet: Tabel S5
Table S5. Glioma-specific protein changes in plasma EVs associated with glioma grade. Differentially expressed proteins relative to both healthy and non-glioma controls. Proteins that are restricted to glioma samples are denoted by ‘+INF’ and proteins that are restricted to controls (HC or MEN) are denoted by ‘-INF’.
Differentially expressed proteins in Grade IV Glioma Plasma EVs			Fold Change Relative to HC						Fold Change Relative to MEN
			Grade IV		Grade III		Grade II		Grade IV		Grade III		Grade II
Accession	Gene name	Protein Name	FC	p-val	FC	p-val	FC	p-val	FC	p-val	FC	p-val	FC	p-val
1A03_HUMAN	HLA-A	HLA class I histocompatibility antigen, A-3 alpha chain	-539.2	0.007	-23.61	0.911	-209.36	0.4	-614.68	0.009	-26.91	0.86	-238.67	0.463
SAP_HUMAN	PSAP	Prosaposin	-276.91	0.007	-134.12	0.273	-92.55	0.4	-124.53	0.022	-60.32	0.517	-41.62	0.61
HEM3_HUMAN	HMBS	Porphobilinogen deaminase	-257.61	0.007	-40.73	0.901	-103.83	0.4	-656.74	0.003	-103.82	0.517	-264.71	0.283
HEM4_HUMAN	UROS	Uroporphyrinogen-III synthase	-232.81	0.007	-5.2	0.911	-42.94	0.73	-1480.5	0.001	-33.04	0.658	-273.09	0.283
CO6_HUMAN	C6	Complement component C6	-223.87	0.009	-8.97	0.911	-1.06	0.991	-121.65	0.038	-4.87	0.996	1.73	0.98
DQB1_HUMAN	HLA-DQB1	HLA class II histocompatibility antigen, DQ beta 1 chain	-117.25	0.007	-18.11	0.901	-6.93	0.879	-307.01	0.001	-47.42	0.517	-18.15	0.681
ACYP2_HUMAN	ACYP2	Acylphosphatase-2	-90.66	0.026	-7.94	0.911	-8.81	0.902	-262.66	0.007	-23	0.849	-25.51	0.733
ENOG_HUMAN	ENO2	Gamma-enolase	-42.95	0.044	-2.39	0.976	-9.78	0.778	-67.73	0.027	-3.77	0.996	-15.43	0.733
NUF2_HUMAN	NUF2	Kinetochore protein Nuf2	-24.62	0.001	-3.28	0.487	-2.4	0.792	-16.87	0.009	-2.25	0.793	-1.65	0.904
EPS8_HUMAN	EPS8	Epidermal growth factor receptor kinase substrate 8	-23.05	0.013	-6.55	0.713	-15.12	0.304	-27.45	0.03	-7.8	0.642	-18.01	0.28
TIPIN_HUMAN	TIPIN	TIMELESS-interacting protein	-22.34	0.018	2.62	0.759	1.61	0.964	-29.34	0.008	1.99	0.867	1.23	0.97
RL22_HUMAN	RPL22	60S ribosomal protein L22	-20.77	0.005	-28.55	0.075	-10.37	0.527	-81.88	0	-112.55	0.01	-40.87	0.099
STIM1_HUMAN	STIM1	Stromal interaction molecule 1	-13.92	0.013	-6.37	0.713	-3.1	0.701	-10.09	0.049	-4.62	0.706	-2.25	0.801
ITA7_HUMAN	ITGA7	Integrin alpha-7	-11.81	0.024	-2.46	0.831	-7.46	0.519	-13.97	0.037	-2.91	0.876	-8.82	0.526
ACSF2_HUMAN	ACSF2	Acyl-CoA synthetase family member 2, mitochondrial	-11.7	0.005	-4.54	0.439	-2.38	0.784	-18.37	0.002	-7.13	0.204	-3.73	0.518
SYTM_HUMAN	TARS2	Threonine--tRNA ligase, mitochondrial	-7.19	0.018	-3.23	0.672	-3.89	0.652	-7.47	0.042	-3.36	0.787	-4.05	0.936
SVIP_HUMAN	SVIP	Small VCP/p97-interacting protein	-7.1	0.031	-1.64	0.841	-1.24	0.979	-8.1	0.026	-1.88	0.861	-1.41	0.971
BD1L1_HUMAN	BOD1L1	Biorientation of chromosomes in cell division protein 1-like 1	-6.94	0.031	1.29	0.949	-9.16	0.549	-11.05	0.014	-1.24	0.997	-14.59	0.18
HSP7E_HUMAN	HSPA14	Heat shock 70 kDa protein 14	-5.69	0.003	-2.75	0.672	-2.11	0.647	-5.94	0.005	-2.87	0.427	-2.2	0.615
PCNT_HUMAN	PCNT	Pericentrin	-5.67	0.041	-2.47	0.827	-5.5	0.332	-12.07	0.009	-5.25	0.534	-11.7	0.121
NGLY1_HUMAN	NGLY1	Peptide-N(4)-(N-acetyl-beta-glucosaminyl)asparagine amidase	-5.64	0.033	-5.71	0.272	-3.52	0.779	-8.81	0.008	-8.91	0.101	-5.49	0.231
WDR61_HUMAN	WDR61	WD repeat-containing protein 61	-4.35	0.004	-2.16	0.485	-3.52	0.253	-4.71	0.007	-2.34	0.461	-3.81	0.263
TRI14_HUMAN	TRIM14	Tripartite motif-containing protein 14	-4.2	0.019	-2.25	0.713	-1.56	0.869	-5.01	0.031	-2.68	0.65	-1.87	0.801
K154L_HUMAN	KIAA1549L	UPF0606 protein KIAA1549L	-3.38	0.034	-2.05	0.733	-2.29	0.821	-13.28	0	-8.06	0.004	-8.98	0.006
DGKA_HUMAN	DGKA	Diacylglycerol kinase alpha	-3.35	0.028	-2.19	0.716	-1.23	0.925	-3.73	0.032	-2.45	0.714	-1.37	0.888
SUOX_HUMAN	SUOX	Sulfite oxidase, mitochondrial	INF	0	NA	NA	INF	0	2.33	0.042	-INF	0	2.05	0.4
TOPK_HUMAN	PBK	Lymphokine-activated killer T-cell-originated protein kinase	0.01	0.033	0.0 1	0.289	0.02	0.779	INF	0	INF	0	INF	0
TLK2_HUMAN	TLK2	Serine/threonine-protein kinase tousled-like 2	0.18	0.018	2.06	0.776	-INF	0	INF	0	INF	0	NA	NA
PRDX5_HUMAN	PRDX5	Peroxiredoxin-5, mitochondrial	8.62	0.026	5.15	0.7166	4.52	0.631	INF	0	INF	0	INF	0
S6A11_HUMAN	SLC6A11	Sodium- and chloride-dependent GABA transporter 3	10.49	0.026	5.82	0.663	10.29	0.387	INF	0	INF	0	INF	0
API5_HUMAN	API5	Apoptosis inhibitor 5	5.51	0.042	3.08	0.487	1.03	0.99	6.75	0.01	3.78	0.461	1.26	0.941
APC1_HUMAN	ANAPC1	Anaphase-promoting complex subunit 1	5.89	0.007	3.39	0.454	7.34	0.253	7.24	0.021	4.17	0.461	9.01	0.312
TCPH_HUMAN	CCT7	T-complex protein 1 subunit eta	7.204	0.011	2.368	0.759	1.949	0.818	6.61	0.042	2.17	0.867	1.79	0.97
WIPI3_HUMAN	WDR45B	WD repeat domain phosphoinositide-interacting protein 3	7.383	0.017	2.023	0.917	5.028	0.384	10.82	0.016	2.97	0.752	7.368	0.231
IDH3A_HUMAN	IDH3A	Isocitrate dehydrogenase [NAD] subunit alpha, mitochondrial	7.7	0.005	2.55	0.675	3.4	0.596	16.25	0	5.39	0.192	7.17	0.126
CPTP_HUMAN	CPTP	Ceramide-1-phosphate transfer protein	7.87	0.001	5.2	0.162	2.98	0.501	5.71	0.012	3.78	0.508	2.17	0.584
ANLN_HUMAN	ANLN	Anillin	10.49	0.016	1.62	0.938	4.52	0.904	15.51	0.008	2.39	0.808	6.69	0.664
STAU1_HUMAN	STAU1	Double-stranded RNA-binding protein Staufen homolog 1	10.54	0.041	1.9	0.976	3.95	0.58	16.01	0.023	2.88	0.854	5.99	0.449
SSFA2_HUMAN	SSFA2	Sperm-specific antigen 2	11.87	0.023	3.07	0.777	7.92	0.631	17.7	0.032	4.58	0.759	11.81	0.463
MYCB2_HUMAN	MYCBP2	E3 ubiquitin-protein ligase MYCBP2	12.05	0.048	2.14	0.976	1.17	0.96	19.7	0.019	3.49	0.816	1.92	0.878
ROA0_HUMAN	HNRNPA0	Heterogeneous nuclear ribonucleoprotein A0	13.05	0.003	2.61	0.713	10.1	0.304	13.11	0.037	2.62	0.876	10.15	0.379
SHRM3_HUMAN	SHROOM3	Protein Shroom3	13.33	0.028	3.22	0.754	1.66	0.931	37.88	0.001	9.16	0.257	4.72	0.719
LBP_HUMAN	LBP	Lipopolysaccharide-binding protein	13.63	0.003	1.91	0.786	4.22	0.631	9.8	0.008	1.38	0.978	3.04	0.641
PPIA_HUMAN	PPIA	Peptidyl-prolyl cis-trans isomerase A	14.69	0.011	3.97	0.745	10.43	0.294	12.41	0.04	3.36	0.816	8.81	0.713
PARK7_HUMAN	PARK7	Protein/nucleic acid deglycase DJ-1 OS=Homo sapiens OX=9606 GN=PE=1 SV=2	15.26	0.009	3.1	0.759	7.59	0.481	22.83	0.008	4.64	0.787	11.35	0.391
TOM40_HUMAN	TOMM40	Mitochondrial import receptor subunit TOM40 homolog	15.28	0.043	-1.29	0.991	1.197	0.96	41.69	0.01	2.13	0.854	3.26	0.779
BBS2_HUMAN	BBS2	Bardet-Biedl syndrome 2 protein	17.52	0.007	9.97	0.43	10.55	0.304	53.92	0.008	30.7	0.225	32.48	0.167
DNJC3_HUMAN	DNAJC3	DnaJ homolog subfamily C member 3	18.13	0.017	7.3	0.713	11.81	0.519	22.53	0.031	9.07	0.618	14.67	0.427
CTL2_HUMAN	SLC44A2	Choline transporter-like protein 2	19.31	0.026	1.6	0.928	3.1	0.968	24.44	0.038	2.03	0.895	3.92	0.939
SIAE_HUMAN	SIAE	Sialate O-acetylesterase	19.88	0.006	8.03	0.419	7.09	0.391	19.37	0.015	7.82	0.461	6.91	0.538
DCTN2_HUMAN	DCTN2	Dynactin subunit 2	20.24	0.019	3.99	0.713	8.71	0.519	18.44	0.049	3.63	0.876	7.93	0.587
RECQ1_HUMAN	RECQL	ATP-dependent DNA helicase Q1	20.25	0.005	1.9	0.885	1.88	0.904	26.65	0.003	2.5	0.937	2.47	0.784
IVD_HUMAN	IVD	Isovaleryl-CoA dehydrogenase, mitochondrial	20.4	0.026	17.09	0.466	2.53	0.87	12.71	0.038	10.65	0.439	1.58	0.893
GCC2_HUMAN	GCC2	GRIP and coiled-coil domain-containing protein 2	20.72	0.011	1.7	0.928	3.36	0.914	18.5	0.038	1.52	0.919	3	0.939
BTF3_HUMAN	BTF3	Transcription factor BTF3	21.2	0.006	6.56	0.716	34.61	0.183	12.3	0.032	3.8	0.832	20.08	0.427
MCM3_HUMAN	MCM3	DNA replication licensing factor MCM3	21.36	0.006	4.24	0.73	5.5	0.631	9.07	0.049	1.8	0.956	2.33	0.888
EIF3I_HUMAN	EIF3I	Eukaryotic translation initiation factor 3 subunit I	22.33	0.017	5.36	0.713	2.03	0.881	24.03	0.031	5.77	0.791	2.19	0.848
TBCD_HUMAN	TBCD	Tubulin-specific chaperone D	22.99	0.004	10.18	0.43	13.48	0.304	25.21	0.042	11.16	0.631	14.78	0.721
RALY_HUMAN	RALY	RNA-binding protein Raly	25.17	0.001	5.04	0.616	7.12	0.632	20.78	0.01	4.16	0.66	5.88	0.528
PAIRB_HUMAN	SERBP1	Plasminogen activator inhibitor 1 RNA-binding protein	25.71	0.032	5.44	0.794	2.15	0.968	35.29	0.039	7.47	0.669	2.95	0.939
LRC57_HUMAN	LRRC57	Leucine-rich repeat-containing protein 57	29.59	0	11.71	0.02	2.75	0.874	8.69	0.007	3.44	0.641	-1.24	0.958
NCF2_HUMAN	NCF2	Neutrophil cytosol factor 2	31.4	0.018	1.4	0.936	7.29	0.752	35.85	0.015	1.6	0.978	8.32	0.573
GPC1_HUMAN	GPC1	Glypican-1	38.24	0	7.15	0.584	12.95	0.387	47.33	0	8.84	0.335	16.03	0.183
PRAF3_HUMAN	ARL6IP5	PRA1 family protein 3	39.9	0.01	10.49	0.602	3.54	0.727	71.6	0.01	18.82	0.534	6.36	0.558
NIPS1_HUMAN	NIPSNAP1	Protein NipSnap homolog 1	39.97	0.003	4.77	0.672	4.25	0.714	31.91	0.011	3.81	0.84	3.39	0.97
VPS4A_HUMAN	VPS4A	Vacuolar protein sorting-associated protein 4A	41.89	0.001	19.11	0.161	7.38	0.632	22.34	0.029	10.19	0.46	3.94	0.634
AL1L1_HUMAN	ALDH1L1	Cytosolic 10-formyltetrahydrofolate dehydrogenase	42.95	0.002	10.22	0.602	10.65	0.332	30.17	0.012	7.18	0.752	7.48	0.449
DJC10_HUMAN	DNAJC10	DnaJ homolog subfamily C member 10	49.63	0.026	6.65	0.794	9.22	0.783	43.97	0.031	5.89	0.671	8.17	0.863
PGBM_HUMAN	HSPG2	Basement membrane-specific heparan sulfate proteoglycan core protein	52.73	0.002	23.06	0.227	16.12	0.294	28.09	0.035	12.29	0.552	8.59	0.718
CO3_HUMAN	C3	Complement C3	59.06	0.002	3.81	0.887	6.14	0.503	50.74	0.01	3.27	0.854	5.28	0.584
KBTBB_HUMAN	KBTBD11	Kelch repeat and BTB domain-containing protein 11	66.95	0.001	5.97	0.769	1.28	0.942	129.05	0	11.5	0.534	2.46	0.841
HPTR_HUMAN	HPR	Haptoglobin-related protein	502.29	0.01	81.13	0.602	152.91	0.332	620.73	0.022	100.26	0.573	188.98	0.353
Differentially expressed proteins in Grade II Glioma Plasma EVs			Fold Change Relative to HC						Fold Change Relative to MEN
			Grade IV		Grade III		Grade II		Grade IV		Grade III		Grade II
Accession	Gene name	Protein Name	FC	p-val	FC	p-val	FC	p-val	FC	p-val	FC	p-val	FC	p-val
STX10_HUMAN	STX10	Syntaxin-10	INF	0	INF	0	INF	0	3.5	0.191	6.39	0.2504	55.74	0.003
METL5_HUMAN	METTL5	Methyltransferase-like protein 5	5.19	0.23	-2.74	0.885	-INF	0	1.24	0.885	-11.45	0.394	-INF	0
Differentially expressed proteins in Grade II and Grade IV Glioma Plasma EVs			Fold Change Relative to HC						Fold Change Relative to MEN
			Grade IV		Grade III		Grade II		Grade IV		Grade III		Grade II
Accession	Gene name	Protein Name	FC	p-val	FC	p-val	FC	p-val	FC	p-val	FC	p-val	FC	p-val
LRRC7_HUMAN	LRRC7	Leucine-rich repeat-containing protein 7	3.03	0.007	1.37	0.881	7.46	0.02	Inf	0	Inf	0	Inf	0
PELO_HUMAN	PELO	Protein pelota homolog	-7.59	0.003	-2.48	0.672	-14.5	0.005	-6.6	0.008	-2.16	0.84	-12.62	0.021
MMP25_HUMAN	MMP25	Matrix metalloproteinase-25	-124.52	0.0138	-96.23	0.094	-189.7	0.013	Inf	0	Inf	0	Inf	0
Differentially expressed proteins in Grade II, Grade III and Grade IV Glioma Plasma EVs			Fold Change Relative to HC						Fold Change Relative to MEN
			Grade IV		Grade III		Grade II		Grade IV		Grade III		Grade II
Accession	Gene name	Protein Name	FC	p-val	FC	p-val	FC	p-val	FC	p-val	FC	p-val	FC	p-val
CYB5_HUMAN	CYB5A	Cytochrome b5	INF	0	INF	0	INF	0	INF	0	INF	0	INF	0
KAD2_HUMAN	AK2	Adenylate kinase 2, mitochondrial	705.85	0.0106	2986.2	0.0107	3791.6	0.0372	INF	0	INF	0	INF	0
GOT1B_HUMAN	GOLT1B	Vesicle transport protein GOT1B	INF	0	INF	0	INF	0	INF	0	INF	0	INF	0

## Sheet: Table S6
Mascot database search results for plasma-EV fractions 7-12 IDA LC-MS/MS acquisitions by Q-ExactiveTM Plus Hybrid Quadrupole-OribtrapTM Mass Spectrometer													Top-100 EV Proteins
F7		F8		F9		F10		F11		F12			Gene Symbol	Protein Accession	Fraction 7	Fraction 8	Fraction 9	Fraction 10	Fraction 11	Fraction 12
prot_acc	Entry	Protein Accession	Entry	Protein Accession	Entry	Protein Accession	Entry	Protein Accession	Entry	Protein Accession	Entry		A2M	A2MG_HUMAN	x	x	x	x	x	x
APOB_HUMAN	P04114	APOB_HUMAN	P04114	APOB_HUMAN	P04114	APOB_HUMAN	P04114	APOB_HUMAN	P04114	APOB_HUMAN	P04114		ACLY	ACLY_HUMAN	x
CLH1_HUMAN	Q00610	CHM4A_HUMAN	Q9BY43	CHM4A_HUMAN	Q9BY43	CHM4A_HUMAN	Q9BY43	CHM4A_HUMAN	Q9BY43	CHM4A_HUMAN	Q9BY43		ACTB	ACTB_HUMAN	x	x	x	x	x
CHM4A_HUMAN	Q9BY43	APOE_HUMAN	P02649	A2MG_HUMAN	P01023	A2MG_HUMAN	P01023	A2MG_HUMAN	P01023	A2MG_HUMAN	P01023		ACTN1	ACTN1_HUMAN	x	x
ALBU_HUMAN	P02768	ALBU_HUMAN	P02768	PZP_HUMAN	P20742	PZP_HUMAN	P20742	PZP_HUMAN	P20742	PZP_HUMAN	P20742		ACTN4	ACTN4_HUMAN	x	x
APOE_HUMAN	P02649	IGHM_HUMAN	P01871	CGT_HUMAN	Q16880	CGT_HUMAN	Q16880	CGT_HUMAN	Q16880	CGT_HUMAN	Q16880		AHCY	SAHH_HUMAN	x
FLNA_HUMAN	P21333	IGM_HUMAN	P0DOX6	FIBB_HUMAN	P02675	FIBB_HUMAN	P02675	FIBB_HUMAN	P02675	ALBU_HUMAN	P02768		ALB	ALBU_HUMAN	x	x	x	x	x	x
FLNC_HUMAN	Q14315	HV70D_HUMAN	A0A0C4DH43	SIG16_HUMAN	A6NMB1	SIG16_HUMAN	A6NMB1	SIG16_HUMAN	A6NMB1	CO3_HUMAN	P01024		ALDOA	ALDOA_HUMAN	x	x	x
FLNB_HUMAN	O75369	FIBB_HUMAN	P02675	FIBA_HUMAN	P02671	FIBA_HUMAN	P02671	CO3_HUMAN	P01024	MET18_HUMAN	O95568		ANXA1	ANXA1_HUMAN	x	x
MYH9_HUMAN	P35579	A2MG_HUMAN	P01023	FIBG_HUMAN	P02679	FIBG_HUMAN	P02679	FIBA_HUMAN	P02671	PIM1_HUMAN	P11309		ANXA11	ANX11_HUMAN
MYH10_HUMAN	P35580	PZP_HUMAN	P20742	IGHM_HUMAN	P01871	CO3_HUMAN	P01024	ALBU_HUMAN	P02768	FIBB_HUMAN	P02675		ANXA2	ANXA2_HUMAN	x	x
MYH11_HUMAN	P35749	CGT_HUMAN	Q16880	IGM_HUMAN	P0DOX6	FINC_HUMAN	P02751	FIBG_HUMAN	P02679	SIG16_HUMAN	A6NMB1		ANXA5	ANXA5_HUMAN		x
MYH14_HUMAN	Q7Z406	FLNA_HUMAN	P21333	HV70D_HUMAN	A0A0C4DH43	ALBU_HUMAN	P02768	FINC_HUMAN	P02751	FIBA_HUMAN	P02671		ANXA6	ANXA6_HUMAN	x
SPTA1_HUMAN	P02549	FLNC_HUMAN	Q14315	FINC_HUMAN	P02751	IGHM_HUMAN	P01871	CFAH_HUMAN	P08603	CFAH_HUMAN	P08603		ANXA7	ANXA7_HUMAN
TLN1_HUMAN	Q9Y490	FLNB_HUMAN	O75369	ALBU_HUMAN	P02768	IGM_HUMAN	P0DOX6	FHR3_HUMAN	Q02985	FHR1_HUMAN	Q03591		ATP1A1	AT1A1_HUMAN	x	x
TLN2_HUMAN	Q9Y4G6	FIBA_HUMAN	P02671	APOE_HUMAN	P02649	HV70D_HUMAN	A0A0C4DH43	FHR1_HUMAN	Q03591	FHR2_HUMAN	P36980		C3	CO3_HUMAN	x	x	x	x	x	x
SPTB1_HUMAN	P11277	TRI33_HUMAN	Q9UPN9	APOA_HUMAN	P08519	FCGBP_HUMAN	Q9Y6R7	FHR4_HUMAN	Q92496	FHR4_HUMAN	Q92496		BSG	BASI_HUMAN	x	x
SPTB2_HUMAN	Q01082	K2C1_HUMAN	P04264	LPAL2_HUMAN	Q16609	IGK_HUMAN	P0DOX7	FHR2_HUMAN	P36980	FHR3_HUMAN	Q02985		CAP1	CAP1_HUMAN	x	x
GGACT_HUMAN	Q9BVM4	K22E_HUMAN	P35908	FCGBP_HUMAN	Q9Y6R7	IGKC_HUMAN	P01834	IGK_HUMAN	P0DOX7	FIBG_HUMAN	P02679		CCT2	TCPB_HUMAN	x
SPTN2_HUMAN	O15020	K2C5_HUMAN	P13647	CO3_HUMAN	P01024	CFAH_HUMAN	P08603	IGKC_HUMAN	P01834	TRFE_HUMAN	P02787		CCT3	TCPG_HUMAN	x
ANK1_HUMAN	P16157	K2C1B_HUMAN	Q7Z794	C4BPA_HUMAN	P04003	FHR3_HUMAN	Q02985	CO4B_HUMAN	P0C0L5	IGK_HUMAN	P0DOX7		CCT4	TCPD_HUMAN	x
ANK2_HUMAN	Q01484	K2C73_HUMAN	Q86Y46	TENA_HUMAN	P24821	FHR1_HUMAN	Q03591	CO4A_HUMAN	P0C0L4	IGKC_HUMAN	P01834		CCT6A	TCPZ_HUMAN	x
K2C1_HUMAN	P04264	K2C6B_HUMAN	P04259	IGK_HUMAN	P0DOX7	C4BPA_HUMAN	P04003	CCD13_HUMAN	Q8IYE1	FINC_HUMAN	P02751		CCT8	TCPQ_HUMAN	x	x
K22E_HUMAN	P35908	K2C6A_HUMAN	P02538	IGKC_HUMAN	P01834	HPT_HUMAN	P00738	IGHM_HUMAN	P01871	CO4A_HUMAN	P0C0L4		CD63	CD63_HUMAN
K2C5_HUMAN	P13647	K22O_HUMAN	Q01546	HPT_HUMAN	P00738	HPTR_HUMAN	P00739	IGM_HUMAN	P0DOX6	CO4B_HUMAN	P0C0L5		CD81	CD81_HUMAN	x	x	x
VIME_HUMAN	P08670	K2C75_HUMAN	O95678	HPTR_HUMAN	P00739	CO4B_HUMAN	P0C0L5	HV70D_HUMAN	A0A0C4DH43	HPT_HUMAN	P00738		CD9	CD9_HUMAN	x	x	x
K2C6B_HUMAN	P04259	K2C3_HUMAN	P12035	APOA1_HUMAN	P02647	CO4A_HUMAN	P0C0L4	C4BPA_HUMAN	P04003	HPTR_HUMAN	P00739		CDC42	CDC42_HUMAN	x
K2C1B_HUMAN	Q7Z794	K2C8_HUMAN	P05787	K22E_HUMAN	P35908	APOE_HUMAN	P02649	HPT_HUMAN	P00738	C4BPA_HUMAN	P04003		CFL1	COF1_HUMAN	x	x	x
K2C6A_HUMAN	P02538	K2C79_HUMAN	Q5XKE5	K2C1_HUMAN	P04264	APOA_HUMAN	P08519	HPTR_HUMAN	P00739	IGHM_HUMAN	P01871		CLIC1	CLIC1_HUMAN	x	x
K22O_HUMAN	Q01546	K2C4_HUMAN	P19013	K2C5_HUMAN	P13647	LPAL2_HUMAN	Q16609	TRFE_HUMAN	P02787	IGM_HUMAN	P0DOX6		CLTC	CLH1_HUMAN	x	x
K2C75_HUMAN	O95678	NFH_HUMAN	P12036	K2C6A_HUMAN	P02538	PROS_HUMAN	P07225	IGHA1_HUMAN	P01876	HV70D_HUMAN	A0A0C4DH43		EEF1A1	EF1A1_HUMAN	x	x
K2C3_HUMAN	P12035	GFAP_HUMAN	P14136	K2C73_HUMAN	Q86Y46	IGHA1_HUMAN	P01876	IGA2_HUMAN	P0DOX2	IGG1_HUMAN	P0DOX5		EEF2	EF2_HUMAN	x
K2C79_HUMAN	Q5XKE5	K2C78_HUMAN	Q8N1N4	K22O_HUMAN	Q01546	IGA2_HUMAN	P0DOX2	HV374_HUMAN	A0A0B4J1X5	IGHG3_HUMAN	P01860		EIF4A1	IF4A1_HUMAN	x
K2C8_HUMAN	P05787	K2C71_HUMAN	Q3SY84	K2C6B_HUMAN	P04259	HV374_HUMAN	A0A0B4J1X5	HV307_HUMAN	P01780	IGHG4_HUMAN	P01861		ENO1	ENOA_HUMAN	x	x
K2C4_HUMAN	P19013	APOA_HUMAN	P08519	K2C1B_HUMAN	Q7Z794	HVC33_HUMAN	P0DP02	HV309_HUMAN	P01782	IGHG2_HUMAN	P01859		EZR	EZRI_HUMAN	x	x	x
K2C73_HUMAN	Q86Y46	LPAL2_HUMAN	Q16609	K2C8_HUMAN	P05787	HV307_HUMAN	P01780	HVC33_HUMAN	P0DP02	IGHG1_HUMAN	P01857		FASN	FAS_HUMAN
K2C7_HUMAN	P08729	FINC_HUMAN	P02751	K2C3_HUMAN	P12035	HV372_HUMAN	A0A0B4J1Y9	HV349_HUMAN	A0A0A0MS15	A1AT_HUMAN	P01009		FLNA	FLNA_HUMAN	x	x	x
KRT84_HUMAN	Q9NSB2	TLN1_HUMAN	Q9Y490	K2C75_HUMAN	O95678	HV330_HUMAN	P01768	HV330_HUMAN	P01768	A1ATR_HUMAN	P20848		FLOT1	FLOT1_HUMAN	x	x		x	x	x
K2C71_HUMAN	Q3SY84	TLN2_HUMAN	Q9Y4G6	K2C4_HUMAN	P19013	HV313_HUMAN	P01766	HV320_HUMAN	A0A0C4DH32	IGHA1_HUMAN	P01876		FN1	FINC_HUMAN	x	x	x	x	x	x
K2C78_HUMAN	Q8N1N4	SPTA1_HUMAN	P02549	K2C74_HUMAN	Q7RTS7	HV309_HUMAN	P01782	HV315_HUMAN	A0A0B4J1V0	IGA2_HUMAN	P0DOX2		GAPDH	G3P_HUMAN	x	x	x
NFH_HUMAN	P12036	APOC4_HUMAN	P55056	K2C7_HUMAN	P08729	HV315_HUMAN	A0A0B4J1V0	HV372_HUMAN	A0A0B4J1Y9	HV330_HUMAN	P01768		GDI2	GDIB_HUMAN	x	x
GFAP_HUMAN	P14136	FIBG_HUMAN	P02679	GFAP_HUMAN	P14136	HV320_HUMAN	A0A0C4DH32	HV64D_HUMAN	A0A0J9YX35	HV307_HUMAN	P01780		GNAI2	GNAI2_HUMAN	x	x
K2C80_HUMAN	Q6KB66	IGK_HUMAN	P0DOX7	K2C79_HUMAN	Q5XKE5	HV349_HUMAN	A0A0A0MS15	IGHA2_HUMAN	P01877	HV309_HUMAN	P01782		GNAS	GNAS2_HUMAN
KRT81_HUMAN	Q14533	IGKC_HUMAN	P01834	K2C78_HUMAN	Q8N1N4	HV373_HUMAN	A0A0B4J1V6	HV311_HUMAN	P01762	HV374_HUMAN	A0A0B4J1X5		GNB1	GBB1_HUMAN	x		x
HBB_HUMAN	P68871	TENA_HUMAN	P24821	K2C71_HUMAN	Q3SY84	IGHA2_HUMAN	P01877	HV333_HUMAN	P01772	HV349_HUMAN	A0A0A0MS15		GNB2	GBB2_HUMAN	x	x
HBD_HUMAN	P02042	C4BPA_HUMAN	P04003	K1C10_HUMAN	P13645	HV333_HUMAN	P01772	HV353_HUMAN	P01767	HV313_HUMAN	P01766		GSN	GELS_HUMAN	x	x	x		x	x
HBG1_HUMAN	P69891	K1C9_HUMAN	P35527	K1C9_HUMAN	P35527	HV353_HUMAN	P01767	HV323_HUMAN	P01764	HV315_HUMAN	A0A0B4J1V0		GPI	G6PI_HUMAN
HBE_HUMAN	P02100	K1C10_HUMAN	P13645	K1C14_HUMAN	P02533	HV311_HUMAN	P01762	HV313_HUMAN	P01766	HV372_HUMAN	A0A0B4J1Y9		HIST1H4A	H4_HUMAN
K1C9_HUMAN	P35527	K1C14_HUMAN	P02533	K1C16_HUMAN	P08779	HV323_HUMAN	P01764	HV741_HUMAN	A0A0J9YVY3	IGHA2_HUMAN	P01877		HIST1H4B	H4_HUMAN
K1C10_HUMAN	P13645	K1C16_HUMAN	P08779	KRT36_HUMAN	O76013	HV343_HUMAN	A0A0B4J1X8	HV373_HUMAN	A0A0B4J1V6	HV333_HUMAN	P01772		HIST1H4D	H4_HUMAN
K1C14_HUMAN	P02533	K1C17_HUMAN	Q04695	K1C28_HUMAN	Q7Z3Y7	HV741_HUMAN	A0A0J9YVY3	HV364_HUMAN	A0A075B6Q5	HV353_HUMAN	P01767		HIST1H4F	H4_HUMAN
K1C16_HUMAN	P08779	K1C28_HUMAN	Q7Z3Y7	K1C17_HUMAN	Q04695	HV364_HUMAN	A0A075B6Q5	IGG1_HUMAN	P0DOX5	HV323_HUMAN	P01764		HIST1H4H	H4_HUMAN
K1C17_HUMAN	Q04695	K1C25_HUMAN	Q7Z3Z0	K1C25_HUMAN	Q7Z3Z0	HV64D_HUMAN	A0A0J9YX35	IGHG3_HUMAN	P01860	HV311_HUMAN	P01762		HIST1H4I	H4_HUMAN
K1C13_HUMAN	P13646	K1C15_HUMAN	P19012	K1C13_HUMAN	P13646	TRFE_HUMAN	P02787	IGHG2_HUMAN	P01859	HV373_HUMAN	A0A0B4J1V6		HIST1H4J	H4_HUMAN
K1C28_HUMAN	Q7Z3Y7	K1C26_HUMAN	Q7Z3Y9	K1C26_HUMAN	Q7Z3Y9	CD5L_HUMAN	O43866	IGHG4_HUMAN	P01861	HV320_HUMAN	A0A0C4DH32		HIST1H4K	H4_HUMAN
K1C25_HUMAN	Q7Z3Z0	K1C13_HUMAN	P13646	K1C15_HUMAN	P19012	APOA1_HUMAN	P02647	IGHG1_HUMAN	P01857	HV741_HUMAN	A0A0J9YVY3		HIST4H4	H4_HUMAN
K1C26_HUMAN	Q7Z3Y9	K1C24_HUMAN	Q2M2I5	K1C19_HUMAN	P08727	ITIH1_HUMAN	P19827	APOE_HUMAN	P02649	HV364_HUMAN	A0A075B6Q5		HSP90AA1	HS90A_HUMAN	x	x
K1C24_HUMAN	Q2M2I5	K1C12_HUMAN	Q99456	K1C24_HUMAN	Q2M2I5	C1R_HUMAN	P00736	FCGBP_HUMAN	Q9Y6R7	APOA1_HUMAN	P02647		HSP90AB1	HS90B_HUMAN	x	x
K1C15_HUMAN	P19012	K1C18_HUMAN	P05783	K1C12_HUMAN	Q99456	C1RL_HUMAN	Q9NZP8	ITIH1_HUMAN	P19827	APOE_HUMAN	P02649		HSPA5	GRP78_HUMAN
K1C20_HUMAN	P35900	K1C20_HUMAN	P35900	K1C20_HUMAN	P35900	ITIH2_HUMAN	P19823	A1AT_HUMAN	P01009	CERU_HUMAN	P00450		HSPA8	HSP7C_HUMAN	x	x
K1C18_HUMAN	P05783	MYH9_HUMAN	P35579	K1C18_HUMAN	P05783	A1AT_HUMAN	P01009	A1ATR_HUMAN	P20848	ITIH2_HUMAN	P19823		ITGB1	ITB1_HUMAN	x	x	x
K1C12_HUMAN	Q99456	MYH14_HUMAN	Q7Z406	FA5_HUMAN	P12259	A1ATR_HUMAN	P20848	APOA1_HUMAN	P02647	PROS_HUMAN	P07225		IQGAP1	IQGA1_HUMAN
B3AT_HUMAN	P02730	MYH10_HUMAN	P35580	IGHA1_HUMAN	P01876	IGG1_HUMAN	P0DOX5	PROS_HUMAN	P07225	CD5L_HUMAN	O43866		KPNB1	IMB1_HUMAN
ACTB_HUMAN	P60709	MYH11_HUMAN	P35749	IGA2_HUMAN	P0DOX2	IGHG3_HUMAN	P01860	APOA_HUMAN	P08519	TTHY_HUMAN	P02766		KRT1	K2C1_HUMAN	x	x	x	x	x	x
ACTA_HUMAN	P62736	APOA1_HUMAN	P02647	HVC33_HUMAN	P0DP02	IGHG2_HUMAN	P01859	LPAL2_HUMAN	Q16609	ITIH1_HUMAN	P19827		KRT10	K1C10_HUMAN	x	x	x	x	x
POTEE_HUMAN	Q6S8J3	HBB_HUMAN	P68871	HV315_HUMAN	A0A0B4J1V0	IGHG4_HUMAN	P01861	CD5L_HUMAN	O43866	MA1C1_HUMAN	Q9NR34		LDHA	LDHA_HUMAN	x	x
POTEF_HUMAN	A5A3E0	HBD_HUMAN	P02042	HV374_HUMAN	A0A0B4J1X5	IGHG1_HUMAN	P01857	ITIH2_HUMAN	P19823	THRB_HUMAN	P00734		LDHB	LDHB_HUMAN	x	x
ACTBL_HUMAN	Q562R1	HBE_HUMAN	P02100	HV330_HUMAN	P01768	FA5_HUMAN	P12259	C1R_HUMAN	P00736	F13B_HUMAN	P05160		LGALS3BP	LG3BP_HUMAN	x	x	x	x	x	x
ACTBM_HUMAN	Q9BYX7	SPTB1_HUMAN	P11277	HV307_HUMAN	P01780	TENA_HUMAN	P24821	C1RL_HUMAN	Q9NZP8	C1R_HUMAN	P00736		MSN	MOES_HUMAN	x	x	x
POTEI_HUMAN	P0CG38	SPTB2_HUMAN	Q01082	HV309_HUMAN	P01782	CLUS_HUMAN	P10909	CERU_HUMAN	P00450	C1RL_HUMAN	Q9NZP8		MYH9	MYH9_HUMAN	x	x	x
POTEJ_HUMAN	P0CG39	CO3_HUMAN	P01024	HV373_HUMAN	A0A0B4J1V6	K2C1_HUMAN	P04264	F13B_HUMAN	P05160	FCGBP_HUMAN	Q9Y6R7		PDCD6IP	PDC6I_HUMAN	x	x
IGHM_HUMAN	P01871	APOC3_HUMAN	P02656	HV372_HUMAN	A0A0B4J1Y9	K22E_HUMAN	P35908	IGLC2_HUMAN	P0DOY2	HBB_HUMAN	P68871		PFN1	PROF1_HUMAN	x	x	x
TM201_HUMAN	Q5SNT2	FA5_HUMAN	P12259	HV349_HUMAN	A0A0A0MS15	K2C6A_HUMAN	P02538	IGL1_HUMAN	P0DOX8	HBD_HUMAN	P02042		PGK1	PGK1_HUMAN		x
IGM_HUMAN	P0DOX6	ACTB_HUMAN	P60709	HV320_HUMAN	A0A0C4DH32	K2C1B_HUMAN	Q7Z794	IGLC7_HUMAN	A0M8Q6	HBE_HUMAN	P02100		PKM	KPYM_HUMAN	x	x
CO3_HUMAN	P01024	ACTC_HUMAN	P68032	IGHA2_HUMAN	P01877	K2C5_HUMAN	P13647	IGLC1_HUMAN	P0CG04	PLMN_HUMAN	P00747		PPIA	PPIA_HUMAN	x	x
MET18_HUMAN	O95568	ACTA_HUMAN	P62736	HV333_HUMAN	P01772	K22O_HUMAN	Q01546	IGLC3_HUMAN	P0DOY3	ITIH4_HUMAN	Q14624		PRDX1	PRDX1_HUMAN	x	x
APOC3_HUMAN	P02656	POTEE_HUMAN	Q6S8J3	HV353_HUMAN	P01767	K2C4_HUMAN	P19013	IGLC6_HUMAN	P0CF74	VTDB_HUMAN	P02774		PRDX2	PRDX2_HUMAN	x	x	x
HBA_HUMAN	P69905	POTEF_HUMAN	A5A3E0	HV323_HUMAN	P01764	K2C3_HUMAN	P12035	C1S_HUMAN	P09871	CLUS_HUMAN	P10909		RAB10	RAB10_HUMAN	x	x
HBAZ_HUMAN	P02008	POTEI_HUMAN	P0CG38	HV311_HUMAN	P01762	F13B_HUMAN	P05160	MASP1_HUMAN	P48740	APOA_HUMAN	P08519		RAB5C	RAB5C_HUMAN	x	x
IGKC_HUMAN	P01834	ACTBM_HUMAN	Q9BYX7	HV313_HUMAN	P01766	HBB_HUMAN	P68871	IC1_HUMAN	P05155	LPAL2_HUMAN	Q16609		RAB7A	RAB7A_HUMAN	x
IGK_HUMAN	P0DOX7	ACTBL_HUMAN	Q562R1	HV741_HUMAN	A0A0J9YVY3	HBD_HUMAN	P02042	HBB_HUMAN	P68871	KNG1_HUMAN	P01042		RAC1	RAC1_HUMAN	x	x
KV105_HUMAN	P01602	POTEJ_HUMAN	P0CG39	HV364_HUMAN	A0A075B6Q5	HBE_HUMAN	P02100	HBD_HUMAN	P02042	IC1_HUMAN	P05155		RALA	RALA_HUMAN	x
FIBB_HUMAN	P02675	VWF_HUMAN	P04275	HV64D_HUMAN	A0A0J9YX35	K1C10_HUMAN	P13645	HBE_HUMAN	P02100	APOA4_HUMAN	P06727		RAN	RAN_HUMAN	x
APOC4_HUMAN	P55056	FCGBP_HUMAN	Q9Y6R7	CFAH_HUMAN	P08603	K1C9_HUMAN	P35527	CLUS_HUMAN	P10909	CFAB_HUMAN	P00751		RAP1B	RAP1B_HUMAN	x	x
A2MG_HUMAN	P01023	HBA_HUMAN	P69905	FHR1_HUMAN	Q03591	K1C14_HUMAN	P02533	FA5_HUMAN	P12259	CO6_HUMAN	P13671		RHOA	RHOA_HUMAN	x	x
PZP_HUMAN	P20742	HBAZ_HUMAN	P02008	FHR3_HUMAN	Q02985	K1C28_HUMAN	Q7Z3Y7	ITIH4_HUMAN	Q14624	IGLC2_HUMAN	P0DOY2		SDCBP	SDCB1_HUMAN	x	x
ITA2B_HUMAN	P08514	CO6A3_HUMAN	P12111	CD5L_HUMAN	O43866	K1C15_HUMAN	P19012	PLMN_HUMAN	P00747	IGL1_HUMAN	P0DOX8		SLC3A2	4F2_HUMAN	x
APOC2_HUMAN	P02655	ANK1_HUMAN	P16157	PROS_HUMAN	P07225	K1C25_HUMAN	Q7Z3Z0	THRB_HUMAN	P00734	IGLC7_HUMAN	A0M8Q6		TCP1	TCPA_HUMAN	x
FIBA_HUMAN	P02671	APOC1_HUMAN	P02654	VWF_HUMAN	P04275	K1C13_HUMAN	P13646	PRG4_HUMAN	Q92954	LV211_HUMAN	P01706		TFRC	TFR1_HUMAN	x	x	x	x
FINC_HUMAN	P02751	TRFE_HUMAN	P02787	A1AT_HUMAN	P01009	K1C12_HUMAN	Q99456	LG3BP_HUMAN	Q08380	LV208_HUMAN	P01709		TLN1	TLN1_HUMAN	x	x	x
FA5_HUMAN	P12259	HPT_HUMAN	P00738	A1ATR_HUMAN	P20848	K1C18_HUMAN	P05783	APOA4_HUMAN	P06727	IGLC3_HUMAN	P0DOY3		TPI1	TPIS_HUMAN	x	x
ACTN1_HUMAN	P12814	HPTR_HUMAN	P00739	TRFE_HUMAN	P02787	IC1_HUMAN	P05155	OPTN_HUMAN	Q96CV9	IGLL5_HUMAN	B9A064		TSG101	TS101_HUMAN	x
ACTN4_HUMAN	O43707	MOES_HUMAN	P26038	CO4A_HUMAN	P0C0L4	IGL1_HUMAN	P0DOX8	CO5_HUMAN	P01031	IGLC1_HUMAN	P0CG04		TUBB4B	TBB4B_HUMAN	x	x
ACTN2_HUMAN	P35609	EZRI_HUMAN	P15311	CO4B_HUMAN	P0C0L5	IGLC2_HUMAN	P0DOY2	APOC3_HUMAN	P02656	IGLC6_HUMAN	P0CF74		UBA1	UBA1_HUMAN	x
ACTN3_HUMAN	Q08043	RADI_HUMAN	P35241	CLUS_HUMAN	P10909	LV211_HUMAN	P01706	AMBP_HUMAN	P02760	HEMO_HUMAN	P02790		VCP	TERA_HUMAN	x	x
TRFE_HUMAN	P02787	CROCC_HUMAN	Q5TZA2	APOA4_HUMAN	P06727	IGLL5_HUMAN	B9A064	HBA_HUMAN	P69905	C1S_HUMAN	P09871		YWHAB	1433B_HUMAN	x	x	x
A1AT_HUMAN	P01009	APOA4_HUMAN	P06727	LG3BP_HUMAN	Q08380	IGLC1_HUMAN	P0CG04	HEMO_HUMAN	P02790	MASP1_HUMAN	P48740		YWHAE	1433E_HUMAN	x	x
A1ATR_HUMAN	P20848	KNG1_HUMAN	P01042	C1R_HUMAN	P00736	IGLC3_HUMAN	P0DOY3	KNG1_HUMAN	P01042	FETUA_HUMAN	P02765		YWHAG	1433G_HUMAN	x	x
FIBG_HUMAN	P02679	IGHA1_HUMAN	P01876	C1RL_HUMAN	Q9NZP8	IGLC6_HUMAN	P0CF74	APOL1_HUMAN	O14791	ATRN_HUMAN	O75882		YWHAQ	1433T_HUMAN	x	x
APOA1_HUMAN	P02647	IGA2_HUMAN	P0DOX2	APOC3_HUMAN	P02656	IGLC7_HUMAN	A0M8Q6	CFAB_HUMAN	P00751	GELS_HUMAN	P06396		YWHAZ	1433Z_HUMAN	x	x	x
VINC_HUMAN	P18206	HV323_HUMAN	P01764	PRG4_HUMAN	Q92954	LV208_HUMAN	P01709	FCN3_HUMAN	O75636	LG3BP_HUMAN	Q08380		Total (of 100)		80	64	26	10	10	8
IGG1_HUMAN	P0DOX5	HV374_HUMAN	A0A0B4J1X5	HBB_HUMAN	P68871	C1S_HUMAN	P09871	TTHY_HUMAN	P02766	HBA_HUMAN	P69905
IGHG2_HUMAN	P01859	HV309_HUMAN	P01782	HBD_HUMAN	P02042	MASP1_HUMAN	P48740	C1QB_HUMAN	P02746	APOC3_HUMAN	P02656
IGHG4_HUMAN	P01861	HV315_HUMAN	A0A0B4J1V0	HBE_HUMAN	P02100	APOC3_HUMAN	P02656	K1C9_HUMAN	P35527	C1QB_HUMAN	P02746
IGHG3_HUMAN	P01860	HV372_HUMAN	A0A0B4J1Y9	APOC4_HUMAN	P55056	LG3BP_HUMAN	Q08380	K1C10_HUMAN	P13645	HRG_HUMAN	P04196
APOC1_HUMAN	P02654	HV307_HUMAN	P01780	KNG1_HUMAN	P01042	TTHY_HUMAN	P02766	K1H1_HUMAN	Q15323	ANT3_HUMAN	P01008
VWF_HUMAN	P04275	HV373_HUMAN	A0A0B4J1V6	IGLC2_HUMAN	P0DOY2	APOA4_HUMAN	P06727	KRT34_HUMAN	O76011	KLKB1_HUMAN	P03952
TSP1_HUMAN	P07996	IGHA2_HUMAN	P01877	IGL1_HUMAN	P0DOX8	OPTN_HUMAN	Q96CV9	K1C14_HUMAN	P02533	FCN3_HUMAN	O75636
TSP2_HUMAN	P35442	HV333_HUMAN	P01772	LV211_HUMAN	P01706	PRG4_HUMAN	Q92954	K1C15_HUMAN	P19012	APOL1_HUMAN	O14791
ITB3_HUMAN	P05106	HV311_HUMAN	P01762	IGLC3_HUMAN	P0DOY3	KNG1_HUMAN	P01042	K1C12_HUMAN	Q99456	CO7_HUMAN	P10643
MOES_HUMAN	P26038	HV349_HUMAN	A0A0A0MS15	IGLL5_HUMAN	B9A064	APOA2_HUMAN	P02652	K1C13_HUMAN	P13646	FA5_HUMAN	P12259
EZRI_HUMAN	P15311	HV364_HUMAN	A0A075B6Q5	IGLC1_HUMAN	P0CG04	APOC4_HUMAN	P55056	K1C28_HUMAN	Q7Z3Y7	AFAM_HUMAN	P43652
RADI_HUMAN	P35241	B3AT_HUMAN	P02730	IGLC6_HUMAN	P0CF74	APOD_HUMAN	P05090	K1C18_HUMAN	P05783	A2AP_HUMAN	P08697
APOA_HUMAN	P08519	A1AT_HUMAN	P01009	IGLC7_HUMAN	A0M8Q6	CERU_HUMAN	P00450	K1C25_HUMAN	Q7Z3Z0	APOH_HUMAN	P02749
41_HUMAN	P11171	A1ATR_HUMAN	P20848	LV208_HUMAN	P01709	C1QB_HUMAN	P02746	F13A_HUMAN	P00488	AMBP_HUMAN	P02760
TENA_HUMAN	P24821	ITA2B_HUMAN	P08514	IGG1_HUMAN	P0DOX5	HBA_HUMAN	P69905	EPB42_HUMAN	P16452	AACT_HUMAN	P01011
EPB42_HUMAN	P16452	CLUS_HUMAN	P10909	IGHG2_HUMAN	P01859	HBAZ_HUMAN	P02008	IGJ_HUMAN	P01591	CO5_HUMAN	P01031
IGHA1_HUMAN	P01876	CFA53_HUMAN	Q96M91	IGHG3_HUMAN	P01860	VWF_HUMAN	P04275	ANT3_HUMAN	P01008	C1QC_HUMAN	P02747
HV330_HUMAN	P01768	IGLC2_HUMAN	P0DOY2	IGHG4_HUMAN	P01861	APOL1_HUMAN	O14791	PON1_HUMAN	P27169	KV320_HUMAN	P01619
IGA2_HUMAN	P0DOX2	IGL1_HUMAN	P0DOX8	IGHG1_HUMAN	P01857	PCYOX_HUMAN	Q9UHG3	PON3_HUMAN	Q15166	KVD20_HUMAN	A0A0C4DH25
HV307_HUMAN	P01780	IGLL5_HUMAN	B9A064	FA11_HUMAN	P03951	AMBP_HUMAN	P02760	KV320_HUMAN	P01619	APOD_HUMAN	P05090
HV323_HUMAN	P01764	IGLC1_HUMAN	P0CG04	TMPS6_HUMAN	Q8IU80	CAMP_HUMAN	P49913	KVD20_HUMAN	A0A0C4DH25	ALS_HUMAN	P35858
IGHA2_HUMAN	P01877	IGLC6_HUMAN	P0CF74	HBA_HUMAN	P69905	KV320_HUMAN	P01619	CO6_HUMAN	P13671	PRG4_HUMAN	Q92954
HV333_HUMAN	P01772	IGLC7_HUMAN	A0M8Q6	HBAZ_HUMAN	P02008	KVD20_HUMAN	A0A0C4DH25	C1QC_HUMAN	P02747	CO8A_HUMAN	P07357
HV353_HUMAN	P01767	LV208_HUMAN	P01709	APOC2_HUMAN	P02655	APOC1_HUMAN	P02654	HRG_HUMAN	P04196	PON1_HUMAN	P27169
HV309_HUMAN	P01782	APOC2_HUMAN	P02655	ACTB_HUMAN	P60709	FCN3_HUMAN	O75636	APOA2_HUMAN	P02652	PON3_HUMAN	Q15166
HV741_HUMAN	A0A0J9YVY3	VINC_HUMAN	P18206	ACTA_HUMAN	P62736	C4BPB_HUMAN	P20851	K2C1_HUMAN	P04264	FBLN1_HUMAN	P23142
STOM_HUMAN	P27105	PROS_HUMAN	P07225	POTEE_HUMAN	Q6S8J3	F13A_HUMAN	P00488	K22E_HUMAN	P35908	IGD_HUMAN	P0DOX3
STML3_HUMAN	Q8TAV4	FA11_HUMAN	P03951	POTEI_HUMAN	P0CG38	IGD_HUMAN	P0DOX3	K2C6A_HUMAN	P02538	IGHD_HUMAN	P01880
IGLC2_HUMAN	P0DOY2	SRCRL_HUMAN	A1L4H1	ACTBM_HUMAN	Q9BYX7	IGHD_HUMAN	P01880	K2C4_HUMAN	P19013	A1BG_HUMAN	P04217
IGL1_HUMAN	P0DOX8	LG3BP_HUMAN	Q08380	POTEJ_HUMAN	P0CG39	FETUA_HUMAN	P02765	K2C5_HUMAN	P13647	CPN2_HUMAN	P22792
IGLC6_HUMAN	P0CF74	IGG1_HUMAN	P0DOX5	ACTBL_HUMAN	Q562R1	PON1_HUMAN	P27169	K2C8_HUMAN	P05787	VTNC_HUMAN	P04004
IGLC7_HUMAN	A0M8Q6	IGHG2_HUMAN	P01859	ITIH1_HUMAN	P19827	PON3_HUMAN	Q15166	K2C79_HUMAN	Q5XKE5	IGJ_HUMAN	P01591
IGLC1_HUMAN	P0CG04	IGHG3_HUMAN	P01860	ITIH2_HUMAN	P19823	IGJ_HUMAN	P01591	GFAP_HUMAN	P14136	KV106_HUMAN	A0A0C4DH72
TBB1_HUMAN	Q9H4B7	IGHG4_HUMAN	P01861	APOL1_HUMAN	O14791	VTNC_HUMAN	P04004	K22O_HUMAN	Q01546	KV117_HUMAN	P01599
TBB5_HUMAN	P07437	CD5L_HUMAN	O43866	APOC1_HUMAN	P02654	KV108_HUMAN	A0A0C4DH67	K2C1B_HUMAN	Q7Z794	KV112_HUMAN	A0A0C4DH73
TBB4B_HUMAN	P68371	ACTN1_HUMAN	P12814	SRCRL_HUMAN	A1L4H1	KV127_HUMAN	A0A075B6S5	AACT_HUMAN	P01011	APOA2_HUMAN	P02652
TBB4A_HUMAN	P04350	ACTN4_HUMAN	O43707	CO6A3_HUMAN	P12111	THRB_HUMAN	P00734	VTDB_HUMAN	P02774	PROP_HUMAN	P27918
TBB2A_HUMAN	Q13885	ACTN2_HUMAN	P35609	APOD_HUMAN	P05090	ADIPO_HUMAN	Q15848	C4BPB_HUMAN	P20851	KVD13_HUMAN	A0A0B4J2D9
TBB3_HUMAN	Q13509	ACTN3_HUMAN	Q08043	APOA2_HUMAN	P02652	APOM_HUMAN	O95445	KLKB1_HUMAN	P03952	APOC4_HUMAN	P55056
TBB6_HUMAN	Q9BUF5	CO4B_HUMAN	P0C0L5	C1QB_HUMAN	P02746	ITIH4_HUMAN	Q14624	IGD_HUMAN	P0DOX3	KV108_HUMAN	A0A0C4DH67
TBB8_HUMAN	Q3ZCM7	CO4A_HUMAN	P0C0L4	APOM_HUMAN	O95445	AACT_HUMAN	P01011	IGHD_HUMAN	P01880	KV127_HUMAN	A0A075B6S5
TBB8L_HUMAN	A6NNZ2	APOL1_HUMAN	O14791	VTNC_HUMAN	P04004	CO5_HUMAN	P01031	KV112_HUMAN	A0A0C4DH73	APOM_HUMAN	O95445
HPT_HUMAN	P00738	APOD_HUMAN	P05090	CAMP_HUMAN	P49913	C1QC_HUMAN	P02747	KV117_HUMAN	P01599	CO8G_HUMAN	P07360
HPTR_HUMAN	P00739	APOM_HUMAN	O95445	C4BPB_HUMAN	P20851	KVD33_HUMAN	P01593	KV106_HUMAN	A0A0C4DH72	FA12_HUMAN	P00748
TPM4_HUMAN	P67936	ITB3_HUMAN	P05106	PIGR_HUMAN	P01833	HV551_HUMAN	A0A0C4DH38	KV139_HUMAN	P01597	KVD33_HUMAN	P01593
TPM3_HUMAN	P06753	C1R_HUMAN	P00736	FLNA_HUMAN	P21333	HV5X1_HUMAN	A0A0J9YXX1	APOD_HUMAN	P05090	CFAI_HUMAN	P05156
TPM2_HUMAN	P07951	C1RL_HUMAN	Q9NZP8	FLNC_HUMAN	Q14315	ANT3_HUMAN	P01008	APOC4_HUMAN	P55056	HEP2_HUMAN	P05546
TPM1_HUMAN	P09493	ITIH2_HUMAN	P19823	C1QC_HUMAN	P02747	ANGT_HUMAN	P01019	PCYOX_HUMAN	Q9UHG3	KV224_HUMAN	A0A0C4DH68
GELS_HUMAN	P06396	EPB42_HUMAN	P16452	PCYOX_HUMAN	Q9UHG3	SRCRL_HUMAN	A1L4H1	VTNC_HUMAN	P04004	KV230_HUMAN	P06310
KNG1_HUMAN	P01042	STOM_HUMAN	P27105	AMBP_HUMAN	P02760	KV224_HUMAN	A0A0C4DH68	PROP_HUMAN	P27918	KV228_HUMAN	A0A075B6P5
C4BPA_HUMAN	P04003	STML3_HUMAN	Q8TAV4	IGJ_HUMAN	P01591	KV230_HUMAN	P06310	ATRN_HUMAN	O75882	KVD30_HUMAN	A0A075B6S6
CLUS_HUMAN	P10909	CAMP_HUMAN	P49913	F13B_HUMAN	P05160	KV228_HUMAN	A0A075B6P5	A1BG_HUMAN	P04217	KV229_HUMAN	A2NJV5
HSP7C_HUMAN	P11142	TTHY_HUMAN	P02766	C1S_HUMAN	P09871	KVD30_HUMAN	A0A075B6S6	PIGR_HUMAN	P01833	APOC1_HUMAN	P02654
HS71A_HUMAN	P0DMV8	TSP1_HUMAN	P07996	MASP1_HUMAN	P48740	KV229_HUMAN	A2NJV5	KV127_HUMAN	A0A075B6S5	CO8B_HUMAN	P07358
BIP_HUMAN	P11021	RHG35_HUMAN	Q9NRY4	PON1_HUMAN	P27169	FCN2_HUMAN	Q15485	KV108_HUMAN	A0A0C4DH67	PIGR_HUMAN	P01833
HSP76_HUMAN	P17066	CATA_HUMAN	P04040	PON3_HUMAN	Q15166	KLKB1_HUMAN	P03952	APOM_HUMAN	O95445	A1AG1_HUMAN	P02763
HSP72_HUMAN	P54652	APOA5_HUMAN	Q6Q788	IC1_HUMAN	P05155	FA11_HUMAN	P03951	ADIPO_HUMAN	Q15848	A1AG2_HUMAN	P19652
HS71L_HUMAN	P34931	IGJ_HUMAN	P01591	KV320_HUMAN	P01619	HRG_HUMAN	P04196	KVD33_HUMAN	P01593	HGFA_HUMAN	Q04756
HSP77_HUMAN	P48741	1433Z_HUMAN	P63104	KVD20_HUMAN	A0A0C4DH25	HVD34_HUMAN	P0DP06	SAMP_HUMAN	P02743	KV116_HUMAN	P04430
GRP75_HUMAN	P38646	1433F_HUMAN	Q04917	B3AT_HUMAN	P02730	HV432_HUMAN	A0A087WSY4	CPN2_HUMAN	P22792	SAMP_HUMAN	P02743
CATA_HUMAN	P04040	1433B_HUMAN	P31946	TTHY_HUMAN	P02766	HV404_HUMAN	A0A075B6R2	FETUA_HUMAN	P02765	ADIPO_HUMAN	Q15848
TBA1B_HUMAN	P68363	1433E_HUMAN	P62258	KV106_HUMAN	A0A0C4DH72	HV431_HUMAN	P0DP07	AFAM_HUMAN	P43652	KV315_HUMAN	P01624
TBA4A_HUMAN	P68366	1433G_HUMAN	P61981	KV117_HUMAN	P01599	KVD11_HUMAN	A0A0A0MRZ8	A2AP_HUMAN	P08697	KVD15_HUMAN	A0A087WSY6
TBA8_HUMAN	Q9NY65	1433T_HUMAN	P27348	KV112_HUMAN	A0A0C4DH73	HEMO_HUMAN	P02790	FCN2_HUMAN	Q15485	KVD07_HUMAN	A0A0C4DH55
TBA1A_HUMAN	Q71U36	GELS_HUMAN	P06396	HORN_HUMAN	Q86YZ3	HYI_HUMAN	Q5T013	HEP2_HUMAN	P05546	F13A_HUMAN	P00488
TBA3C_HUMAN	P0DPH7	TPM4_HUMAN	P67936	F13A_HUMAN	P00488	COL11_HUMAN	Q9BWP8	ANGT_HUMAN	P01019	HVD34_HUMAN	P0DP06
TBA3E_HUMAN	Q6PEY2	TPM3_HUMAN	P06753	TFR1_HUMAN	P02786	CPN2_HUMAN	P22792	KV224_HUMAN	A0A0C4DH68	HV432_HUMAN	A0A087WSY4
TBA4B_HUMAN	Q9H853	TPM1_HUMAN	P09493	CO6A1_HUMAN	P12109	KV401_HUMAN	P06312	KV230_HUMAN	P06310	HV404_HUMAN	A0A075B6R2
TBAL3_HUMAN	A6NHL2	CGNL1_HUMAN	Q0VF96	COL11_HUMAN	Q9BWP8	PLMN_HUMAN	P00747	KV228_HUMAN	A0A075B6P5	HV431_HUMAN	P0DP07
TFR1_HUMAN	P02786	TPM2_HUMAN	P07951	SAA4_HUMAN	P35542	HV118_HUMAN	A0A0C4DH31	KVD30_HUMAN	A0A075B6S6	LV39_HUMAN	A0A075B6K5
CO6A3_HUMAN	P12111	CCD57_HUMAN	Q2TAC2	SPTA1_HUMAN	P02549	HV102_HUMAN	P23083	KV229_HUMAN	A2NJV5	LV321_HUMAN	P80748
ADDB_HUMAN	P35612	KV320_HUMAN	P01619	MOES_HUMAN	P26038	LV657_HUMAN	P01721	A1AG2_HUMAN	P19652	LV312_HUMAN	A0A075B6K2
ADDA_HUMAN	P35611	KVD20_HUMAN	A0A0C4DH25	RADI_HUMAN	P35241	PIGR_HUMAN	P01833	A1AG1_HUMAN	P02763	C4BPB_HUMAN	P20851
FA11_HUMAN	P03951	APOA2_HUMAN	P02652	EZRI_HUMAN	P15311	KVD39_HUMAN	P04432	CAMP_HUMAN	P49913	KV105_HUMAN	P01602
ALDOA_HUMAN	P04075	HSP7C_HUMAN	P11142	ANGL6_HUMAN	Q8NI99	KV106_HUMAN	A0A0C4DH72	ALS_HUMAN	P35858	FCN2_HUMAN	Q15485
ALDOB_HUMAN	P05062	HS71A_HUMAN	P0DMV8	KLKB1_HUMAN	P03952	KV112_HUMAN	A0A0C4DH73	GELS_HUMAN	P06396	CO2_HUMAN	P06681
APOA4_HUMAN	P06727	BIP_HUMAN	P11021	SPTB1_HUMAN	P11277	KV117_HUMAN	P01599	HV551_HUMAN	A0A0C4DH38	ANGT_HUMAN	P01019
G3P_HUMAN	P04406	HSP72_HUMAN	P54652	FETUA_HUMAN	P02765	CO6_HUMAN	P13671	HV5X1_HUMAN	A0A0J9YXX1	PGRP2_HUMAN	Q96PD5
FLOT1_HUMAN	O75955	HSP76_HUMAN	P17066	IGD_HUMAN	P0DOX3	APOF_HUMAN	Q13790	APOC1_HUMAN	P02654	LV657_HUMAN	P01721
1433Z_HUMAN	P63104	HS71L_HUMAN	P34931	IGHD_HUMAN	P01880	APOC2_HUMAN	P02655	KV401_HUMAN	P06312	APOC2_HUMAN	P02655
1433B_HUMAN	P31946	HSP77_HUMAN	P48741	KVD33_HUMAN	P01593	AFAM_HUMAN	P43652	KV315_HUMAN	P01624	RET4_HUMAN	P02753
1433E_HUMAN	P62258	UTS2_HUMAN	O95399	KV116_HUMAN	P04430	A1AG2_HUMAN	P19652	KVD15_HUMAN	A0A087WSY6	LV147_HUMAN	P01700
1433F_HUMAN	Q04917	VTNC_HUMAN	P04004	ANT3_HUMAN	P01008	A1AG1_HUMAN	P02763	KVD07_HUMAN	A0A0C4DH55	LV144_HUMAN	P01699
1433G_HUMAN	P61981	SAA4_HUMAN	P35542	TSP1_HUMAN	P07996	PROP_HUMAN	P27918	KVD13_HUMAN	A0A0B4J2D9	PCYOX_HUMAN	Q9UHG3
1433T_HUMAN	P27348	HEG1_HUMAN	Q9ULI3	TSP2_HUMAN	P35442	ACTB_HUMAN	P60709	FBLN1_HUMAN	P23142	PHLD_HUMAN	P80108
1433S_HUMAN	P31947	1B15_HUMAN	P30464	KV108_HUMAN	A0A0C4DH67	ACTA_HUMAN	P62736	LV657_HUMAN	P01721	ZA2G_HUMAN	P25311
ENOA_HUMAN	P06733	1A23_HUMAN	P30447	KV127_HUMAN	A0A075B6S5	ACTBL_HUMAN	Q562R1	KV116_HUMAN	P04430	SAA4_HUMAN	P35542
ENOB_HUMAN	P13929	1B54_HUMAN	P30492	CPN2_HUMAN	P22792	POTEE_HUMAN	Q6S8J3	CHLE_HUMAN	P06276	ITIH3_HUMAN	Q06033
CO4A_HUMAN	P0C0L4	1B57_HUMAN	P18465	HV118_HUMAN	A0A0C4DH31	ACTBM_HUMAN	Q9BYX7	SHIP1_HUMAN	Q92835	APOF_HUMAN	Q13790
CERU_HUMAN	P00450	1B51_HUMAN	P18464	HV102_HUMAN	P23083	POTEI_HUMAN	P0CG38	HGFA_HUMAN	Q04756	FA10_HUMAN	P00742
ITIH2_HUMAN	P19823	1B37_HUMAN	P18463	PROP_HUMAN	P27918	POTEJ_HUMAN	P0CG39	KV105_HUMAN	P01602	LUM_HUMAN	P51884
TTHY_HUMAN	P02766	1B27_HUMAN	P03989	HVD34_HUMAN	P0DP06	KVD13_HUMAN	A0A0B4J2D9	KVD11_HUMAN	A0A0A0MRZ8	CHLE_HUMAN	P06276
F13A_HUMAN	P00488	1B45_HUMAN	P30483	HV404_HUMAN	A0A075B6R2	FCN1_HUMAN	O00602	LV39_HUMAN	A0A075B6K5	SHIP1_HUMAN	Q92835
ITIH4_HUMAN	Q14624	1B13_HUMAN	P30461	HV431_HUMAN	P0DP07	HV146_HUMAN	P01743	LV312_HUMAN	A0A075B6K2	C1QA_HUMAN	P02745
GNAI2_HUMAN	P04899	1C12_HUMAN	P30508	ADIPO_HUMAN	Q15848	HV103_HUMAN	A0A0C4DH29	COMP_HUMAN	P49747	LV151_HUMAN	P01701
GNA13_HUMAN	Q14344	1C04_HUMAN	P30504	IGLL1_HUMAN	P15814	HV108_HUMAN	P0DP01	TSP4_HUMAN	P35443	COMP_HUMAN	P49747
GNAS1_HUMAN	Q5JWF2	1B14_HUMAN	P30462	LV657_HUMAN	P01721	A2AP_HUMAN	P08697	APOC2_HUMAN	P02655	TSP4_HUMAN	P35443
GNAI3_HUMAN	P08754	1A01_HUMAN	P30443	KV230_HUMAN	P06310	KV116_HUMAN	P04430	HV601_HUMAN	A0A0B4J1U7	KV401_HUMAN	P06312
GNAI1_HUMAN	P63096	1B07_HUMAN	P01889	KV224_HUMAN	A0A0C4DH68	LV539_HUMAN	A0A0G2JS06	IGLL1_HUMAN	P15814	HV551_HUMAN	A0A0C4DH38
GNA12_HUMAN	Q03113	1A25_HUMAN	P18462	KV228_HUMAN	A0A075B6P5	LV39_HUMAN	A0A075B6K5	CO8G_HUMAN	P07360	HV5X1_HUMAN	A0A0J9YXX1
TMOD1_HUMAN	P28289	1B41_HUMAN	P30479	KVD30_HUMAN	A0A075B6S6	C1QA_HUMAN	P02745	LV539_HUMAN	A0A0G2JS06	IGLL1_HUMAN	P15814
URP2_HUMAN	Q86UX7	1A02_HUMAN	P01892	KV229_HUMAN	A2NJV5	KV105_HUMAN	P01602	MBL2_HUMAN	P11226	KVD11_HUMAN	A0A0A0MRZ8
CLIC1_HUMAN	O00299	1B48_HUMAN	P30486	FCN3_HUMAN	O75636	LV147_HUMAN	P01700	PAFA_HUMAN	Q13093	CBPN_HUMAN	P15169
SRCRL_HUMAN	A1L4H1	1C17_HUMAN	Q95604	A2AP_HUMAN	P08697	LV144_HUMAN	P01699	CO7_HUMAN	P10643	HV102_HUMAN	P23083
KV320_HUMAN	P01619	1A33_HUMAN	P16190	MBL2_HUMAN	P11226	CFAB_HUMAN	P00751	SEPR_HUMAN	Q12884	LCAT_HUMAN	P04180
KVD20_HUMAN	A0A0C4DH25	1C06_HUMAN	Q29963	ANK1_HUMAN	P16157	COMP_HUMAN	P49747	HVD34_HUMAN	P0DP06	PEDF_HUMAN	P36955
APOH_HUMAN	P02749	1C18_HUMAN	Q29865	CATA_HUMAN	P04040	TSP4_HUMAN	P35443	HV432_HUMAN	A0A087WSY4	CAMP_HUMAN	P49913
TAGL2_HUMAN	P37802	HLAH_HUMAN	P01893	COMP_HUMAN	P49747	ATRN_HUMAN	O75882	HV404_HUMAN	A0A075B6R2	KV621_HUMAN	A0A0C4DH24
TAGL3_HUMAN	Q9UI15	1C07_HUMAN	P10321	TSP4_HUMAN	P35443	PHLD_HUMAN	P80108	HV431_HUMAN	P0DP07	KVD21_HUMAN	A0A0A0MT36
APOL1_HUMAN	O14791	1C02_HUMAN	P30501	HV551_HUMAN	A0A0C4DH38	LV949_HUMAN	A0A0B4J1Y8	VWF_HUMAN	P04275	KAIN_HUMAN	P29622
CAMP_HUMAN	P49913	1A80_HUMAN	Q09160	HV5X1_HUMAN	A0A0J9YXX1	PAFA_HUMAN	Q13093	CO8B_HUMAN	P07358	GP1BA_HUMAN	P07359
KPYM_HUMAN	P14618	1C03_HUMAN	P04222	HV601_HUMAN	A0A0B4J1U7	A1BG_HUMAN	P04217	H2A1B_HUMAN	P04908	HV108_HUMAN	P0DP01
KPYR_HUMAN	P30613	1B73_HUMAN	Q31612	HRG_HUMAN	P04196	CBPN_HUMAN	P15169	HV146_HUMAN	P01743	LV325_HUMAN	P01717
COF1_HUMAN	P23528	HLAF_HUMAN	P30511	KV315_HUMAN	P01624	SAMP_HUMAN	P02743	HV103_HUMAN	A0A0C4DH29	LV310_HUMAN	A0A075B6K4
COF2_HUMAN	Q9Y281	1C05_HUMAN	Q9TNN7	KVD07_HUMAN	A0A0C4DH55	KV621_HUMAN	A0A0C4DH24	CBPN_HUMAN	P15169	LV316_HUMAN	A0A075B6K0
MYL6_HUMAN	P60660	HLAE_HUMAN	P13747	KVD15_HUMAN	A0A087WSY6	HORN_HUMAN	Q86YZ3	C1QA_HUMAN	P02745	LV327_HUMAN	P01718
MYL6B_HUMAN	P14649	1C01_HUMAN	P30499	ANGT_HUMAN	P01019	SAA4_HUMAN	P35542	APOH_HUMAN	P02749	LV301_HUMAN	P01715
MYL1_HUMAN	P05976	TFR1_HUMAN	P02786	LV39_HUMAN	A0A075B6K5	HEP2_HUMAN	P05546	APOF_HUMAN	Q13790	SAA1_HUMAN	P0DJI8
ATPA_HUMAN	P25705	PRG4_HUMAN	Q92954	LV147_HUMAN	P01700	APMAP_HUMAN	Q9HDC9	FA12_HUMAN	P00748	A2GL_HUMAN	P02750
CAP1_HUMAN	Q01518	PTPRC_HUMAN	P08575	LV144_HUMAN	P01699	KV315_HUMAN	P01624	COL11_HUMAN	Q9BWP8	LV469_HUMAN	A0A075B6H9
ML12A_HUMAN	P19105	41_HUMAN	P11171	A1AG2_HUMAN	P19652	KVD15_HUMAN	A0A087WSY6	LV147_HUMAN	P01700	HV601_HUMAN	A0A0B4J1U7
MYL9_HUMAN	P24844	E41L3_HUMAN	Q9Y2J2	A1AG1_HUMAN	P02763	KVD07_HUMAN	A0A0C4DH55	LV144_HUMAN	P01699	LV539_HUMAN	A0A0G2JS06
1B41_HUMAN	P30479	CAH1_HUMAN	P00915	RELN_HUMAN	P78509	LV310_HUMAN	A0A075B6K4	HV102_HUMAN	P23083	SEPP1_HUMAN	P49908
1A25_HUMAN	P18462	ML12A_HUMAN	P19105	ITIH4_HUMAN	Q14624	LV325_HUMAN	P01717	TENA_HUMAN	P24821	LV319_HUMAN	P01714
1B73_HUMAN	Q31612	MYL9_HUMAN	P24844	CERU_HUMAN	P00450	LV301_HUMAN	P01715	SRCRL_HUMAN	A1L4H1	LV861_HUMAN	A0A075B6I0
1B15_HUMAN	P30464	HORN_HUMAN	Q86YZ3	SAA1_HUMAN	P0DJI8	LV316_HUMAN	A0A075B6K0	LV319_HUMAN	P01714	LVX54_HUMAN	A0A075B6I4
1B46_HUMAN	P30484	CAVN2_HUMAN	O95810	SAA2_HUMAN	P0DJI9	H2A1B_HUMAN	P04908	FA11_HUMAN	P03951	LV218_HUMAN	A0A075B6J9
1B35_HUMAN	P30685	ANXA2_HUMAN	P07355	APOH_HUMAN	P02749	ALS_HUMAN	P35858	LV949_HUMAN	A0A0B4J1Y8	HV428_HUMAN	A0A0C4DH34
1B07_HUMAN	P01889	AXA2L_HUMAN	A6NMY6	CBPN_HUMAN	P15169	IGLL1_HUMAN	P15814	LV469_HUMAN	A0A075B6H9	LV949_HUMAN	A0A0B4J1Y8
1B13_HUMAN	P30461	ENOA_HUMAN	P06733	KV621_HUMAN	A0A0C4DH24	MBL2_HUMAN	P11226	LV403_HUMAN	A0A075B6K6	KVD16_HUMAN	P01601
1B54_HUMAN	P30492	CFAH_HUMAN	P08603	AACT_HUMAN	P01011	LV319_HUMAN	P01714	LV151_HUMAN	P01701	PAFA_HUMAN	Q13093
1A33_HUMAN	P16190	FHR1_HUMAN	Q03591	MENT_HUMAN	Q9BUN1	LV140_HUMAN	P01703	KV621_HUMAN	A0A0C4DH24	LV140_HUMAN	P01703
1A43_HUMAN	P30456	FHR3_HUMAN	Q02985	LV539_HUMAN	A0A0G2JS06	FBLN1_HUMAN	P23142	LV211_HUMAN	P01706	LV136_HUMAN	A0A0B4J1U3
1C06_HUMAN	Q29963	C1QB_HUMAN	P02746	SVEP1_HUMAN	Q4LDE5	LV151_HUMAN	P01701	CO8A_HUMAN	P07357	SRCRL_HUMAN	A1L4H1
1C03_HUMAN	P04222	C1QC_HUMAN	P02747	TARSH_HUMAN	Q7Z7G0	LV136_HUMAN	A0A0B4J1U3	SEPP1_HUMAN	P49908	ECM1_HUMAN	Q16610
1A02_HUMAN	P01892	ANT3_HUMAN	P01008	KVD13_HUMAN	A0A0B4J2D9	HV601_HUMAN	A0A0B4J1U7	PHLD_HUMAN	P80108	LV743_HUMAN	P04211
1C01_HUMAN	P30499	KV108_HUMAN	A0A0C4DH67	FILA2_HUMAN	Q5D862	TFR1_HUMAN	P02786	SAA4_HUMAN	P35542	COL11_HUMAN	Q9BWP8
1A01_HUMAN	P30443	C4BPB_HUMAN	P20851	APOF_HUMAN	Q13790	ANGL6_HUMAN	Q8NI99	HV428_HUMAN	A0A0C4DH34	ASPM_HUMAN	Q8IZT6
HS90B_HUMAN	P08238	AMBP_HUMAN	P02760	G3P_HUMAN	P04406	CHLE_HUMAN	P06276	MASP2_HUMAN	O00187	DPP9_HUMAN	Q86TI2
ENPL_HUMAN	P14625	APOF_HUMAN	Q13790	APOA5_HUMAN	Q6Q788	LV218_HUMAN	A0A075B6J9	LV861_HUMAN	A0A075B6I0	CO9_HUMAN	P02748
HS90A_HUMAN	P07900	CO6A1_HUMAN	P12109	KV401_HUMAN	P06312	HV428_HUMAN	A0A0C4DH34	GP1BA_HUMAN	P07359	LBP_HUMAN	P18428
TRAP1_HUMAN	Q12931	PON1_HUMAN	P27169	COF1_HUMAN	P23528	LV743_HUMAN	P04211	LV140_HUMAN	P01703	FETUB_HUMAN	Q9UGM5
HS902_HUMAN	Q14568	HS90A_HUMAN	P07900	HEMO_HUMAN	P02790	LV746_HUMAN	A0A075B6I9	LVX54_HUMAN	A0A075B6I4	CD22_HUMAN	P20273
H90B2_HUMAN	Q58FF8	HS90B_HUMAN	P08238	KVD11_HUMAN	A0A0A0MRZ8	COL10_HUMAN	Q9Y6Z7	CFAI_HUMAN	P05156	HSP77_HUMAN	P48741
ENPLL_HUMAN	Q58FF3	TRAP1_HUMAN	Q12931	LV325_HUMAN	P01717	GP1BA_HUMAN	P07359	LV325_HUMAN	P01717	ABCA5_HUMAN	Q8WWZ7
XPP3_HUMAN	Q9NQH7	HS902_HUMAN	Q14568	LV310_HUMAN	A0A075B6K4	LVX54_HUMAN	A0A075B6I4	LV310_HUMAN	A0A075B6K4	THBG_HUMAN	P05543
H90B3_HUMAN	Q58FF7	H90B2_HUMAN	Q58FF8	LV316_HUMAN	A0A075B6K0	CO7_HUMAN	P10643	LV316_HUMAN	A0A075B6K0	CFA53_HUMAN	Q96M91
ITIH1_HUMAN	P19827	URP2_HUMAN	Q86UX7	LV301_HUMAN	P01715	SEPR_HUMAN	Q12884	LV136_HUMAN	A0A0B4J1U3	BTD_HUMAN	P43251
PTPRC_HUMAN	P08575	KV106_HUMAN	A0A0C4DH72	GELS_HUMAN	P06396	KVD16_HUMAN	P01601	KAIN_HUMAN	P29622	CCD40_HUMAN	Q4G0X9
GTR1_HUMAN	P11166	KV112_HUMAN	A0A0C4DH73	ITA2B_HUMAN	P08514	VTDB_HUMAN	P02774	KVD16_HUMAN	P01601	MENT_HUMAN	Q9BUN1
VTNC_HUMAN	P04004	KV117_HUMAN	P01599	C1QA_HUMAN	P02745	RELN_HUMAN	P78509	HORN_HUMAN	Q86YZ3	PIBF1_HUMAN	Q8WXW3
SAA4_HUMAN	P35542	ITIH1_HUMAN	P19827	KVD16_HUMAN	P01601	APOH_HUMAN	P02749	ITIH3_HUMAN	Q06033	CD022_HUMAN	Q6V702
APOA2_HUMAN	P02652	CO6A2_HUMAN	P12110	PHLD_HUMAN	P80108	CO8G_HUMAN	P07360	ZA2G_HUMAN	P25311	TITIN_HUMAN	Q8WZ42
APOD_HUMAN	P05090	PLMN_HUMAN	P00747	CAH1_HUMAN	P00915	LV460_HUMAN	A0A075B6I1	LCAT_HUMAN	P04180	K1C9_HUMAN	P35527
TERA_HUMAN	P55072	CERU_HUMAN	P00450	LV319_HUMAN	P01714	B3AT_HUMAN	P02730	MENT_HUMAN	Q9BUN1	ZFP14_HUMAN	Q9HCL3
KATL2_HUMAN	Q8IYT4	TBB1_HUMAN	Q9H4B7	DCD_HUMAN	P81605	LRP1_HUMAN	Q07954	CO2_HUMAN	P06681	COR2B_HUMAN	Q9UQ03
CAVN2_HUMAN	O95810	TBB4B_HUMAN	P68371	1B15_HUMAN	P30464	HV205_HUMAN	P01817	CD22_HUMAN	P20273	LV460_HUMAN	A0A075B6I1
PRDX2_HUMAN	P32119	TBB5_HUMAN	P07437	1B07_HUMAN	P01889	LV861_HUMAN	A0A075B6I0	COL10_HUMAN	Q9Y6Z7	ARFP1_HUMAN	P53367
PRDX1_HUMAN	Q06830	TBB4A_HUMAN	P04350	1A01_HUMAN	P30443	TSP1_HUMAN	P07996	APMAP_HUMAN	Q9HDC9	IL21_HUMAN	Q9HBE4
FETUA_HUMAN	P02765	TBB2A_HUMAN	Q13885	PLMN_HUMAN	P00747	NR0B1_HUMAN	P51843	LV746_HUMAN	A0A075B6I9	NR0B1_HUMAN	P51843
CFAH_HUMAN	P08603	TBB8_HUMAN	Q3ZCM7	CSPG2_HUMAN	P13611	CHM4B_HUMAN	Q9H444	LV460_HUMAN	A0A075B6I1	LYAM1_HUMAN	P14151
FHR1_HUMAN	Q03591	TBB3_HUMAN	Q13509	FCN2_HUMAN	Q15485	MP2K7_HUMAN	O14733	FCN1_HUMAN	O00602	KRT86_HUMAN	O43790
ATPB_HUMAN	P06576	TBB8L_HUMAN	A6NNZ2	A1BG_HUMAN	P04217	ZFP14_HUMAN	Q9HCL3	LV218_HUMAN	A0A075B6J9	MON2_HUMAN	Q7Z3U7
LG3BP_HUMAN	Q08380	TBB6_HUMAN	Q9BUF5	HEG1_HUMAN	Q9ULI3	FAKD3_HUMAN	Q14CZ7	ACTB_HUMAN	P60709	GANC_HUMAN	Q8TET4
AACT_HUMAN	P01011	KVD13_HUMAN	A0A0B4J2D9	NUCB1_HUMAN	Q02818	SEPP1_HUMAN	P49908	ACTA_HUMAN	P62736	CS057_HUMAN	Q0VDD7
C1QB_HUMAN	P02746	G3P_HUMAN	P04406	HV69D_HUMAN	A0A0B4J2H0	CO6A3_HUMAN	P12111	PGRP2_HUMAN	Q96PD5	FLOT1_HUMAN	O75955
ANT3_HUMAN	P01008	G3PT_HUMAN	O14556	LV151_HUMAN	P01701	CFA44_HUMAN	Q96MT7	CCD40_HUMAN	Q4G0X9	CHM4B_HUMAN	Q9H444
PECA1_HUMAN	P16284	GLPC_HUMAN	P04921	MASP2_HUMAN	O00187	HOP2_HUMAN	Q9P2W1	ZPI_HUMAN	Q9UK55	DZAN1_HUMAN	Q9NVP4
CD81_HUMAN	P60033	TBA1B_HUMAN	P68363	TRY1_HUMAN	P07477	IGE_HUMAN	P0DOX4	PCSK9_HUMAN	Q8NBP7	PYGL_HUMAN	P06737
MMRN1_HUMAN	Q13201	TBA4A_HUMAN	P68366	TRY2_HUMAN	P07478	KIN17_HUMAN	O60870	PLTP_HUMAN	P55058	RUFY2_HUMAN	Q8WXA3
AT2B4_HUMAN	P23634	TBA8_HUMAN	Q9NY65	TMPSD_HUMAN	Q9BYE2	IL21_HUMAN	Q9HBE4	SPAT7_HUMAN	Q9P0W8	CHD1L_HUMAN	Q86WJ1
AT2B1_HUMAN	P20020	TBA1A_HUMAN	Q71U36	S10A9_HUMAN	P06702	BCOR_HUMAN	Q6W2J9	COR2B_HUMAN	Q9UQ03	CNGB1_HUMAN	Q14028
AT2B3_HUMAN	Q16720	TBA3E_HUMAN	Q6PEY2	LBP_HUMAN	P18428	ZCH18_HUMAN	Q86VM9	LMAN2_HUMAN	Q12907	ENPP2_HUMAN	Q13822
AT2B2_HUMAN	Q01814	TBAL3_HUMAN	A6NHL2	IPSP_HUMAN	P05154	SAA2_HUMAN	P0DJI9	CD022_HUMAN	Q6V702	RBM27_HUMAN	Q9P2N5
FLOT2_HUMAN	Q14254	TBA4B_HUMAN	Q9H853	STOM_HUMAN	P27105	ALAT2_HUMAN	Q8TD30	IL21_HUMAN	Q9HBE4	MCM5_HUMAN	P33992
RAP1B_HUMAN	P61224	NHRF1_HUMAN	O14745	HV428_HUMAN	A0A0C4DH34	CCD40_HUMAN	Q4G0X9	CUX1_HUMAN	P39880	RIMS4_HUMAN	Q9H426
RAB13_HUMAN	P51153	COF1_HUMAN	P23528	LV861_HUMAN	A0A075B6I0	F16P1_HUMAN	P09467	IGE_HUMAN	P0DOX4	UBX2A_HUMAN	P68543
RAB10_HUMAN	P61026	COF2_HUMAN	Q9Y281	AMPN_HUMAN	P15144	FILA2_HUMAN	Q5D862	RN166_HUMAN	Q96A37	HIP1R_HUMAN	O75146
RAP1A_HUMAN	P62834	PCYOX_HUMAN	Q9UHG3	LV140_HUMAN	P01703	ABCE1_HUMAN	P61221	F16P1_HUMAN	P09467	SRC8_HUMAN	Q14247
RP1BL_HUMAN	A6NIZ1	SDCB1_HUMAN	O00560	LV743_HUMAN	P04211	RYR1_HUMAN	P21817	ALAT2_HUMAN	Q8TD30	H2BWT_HUMAN	Q7Z2G1
RAB3D_HUMAN	O95716	CD36_HUMAN	P16671	GTR1_HUMAN	P11166	DZAN1_HUMAN	Q9NVP4	MP2K7_HUMAN	O14733	DDX46_HUMAN	Q7L014
RAB3A_HUMAN	P20336	AACT_HUMAN	P01011	AFAM_HUMAN	P43652	UBX2A_HUMAN	P68543	PAK4_HUMAN	O96013	TRI46_HUMAN	Q7Z4K8
CAH1_HUMAN	P00915	RELN_HUMAN	P78509	CD81_HUMAN	P60033	LV469_HUMAN	A0A075B6H9	ARFP1_HUMAN	P53367	HOP2_HUMAN	Q9P2W1
HORN_HUMAN	Q86YZ3	ALDOA_HUMAN	P04075	CO5_HUMAN	P01031	MTMR2_HUMAN	Q13614	GP183_HUMAN	P32249	OR8U8_HUMAN	P0C7N1
PON1_HUMAN	P27169	AMPN_HUMAN	P15144	THRB_HUMAN	P00734	PHF7_HUMAN	Q9BWX1	TTC28_HUMAN	Q96AY4	CDC5L_HUMAN	Q99459
PROF1_HUMAN	P07737	MARCS_HUMAN	P29966	URP2_HUMAN	Q86UX7	ATF3_HUMAN	P18847	CNGB1_HUMAN	Q14028	SHRM1_HUMAN	Q2M3G4
APOF_HUMAN	Q13790	CLIC1_HUMAN	O00299	FCN1_HUMAN	O00602	RIMS4_HUMAN	Q9H426	NRX3A_HUMAN	Q9Y4C0	LV223_HUMAN	P01705
AQP1_HUMAN	P29972	CD81_HUMAN	P60033	PRDX2_HUMAN	P32119	NRX3A_HUMAN	Q9Y4C0	ZCH18_HUMAN	Q86VM9	EVPL_HUMAN	Q92817
LV39_HUMAN	A0A075B6K5	NHRF2_HUMAN	Q15599	ITB1_HUMAN	P05556	K1468_HUMAN	Q9P260	FLOT1_HUMAN	O75955	ALAT2_HUMAN	Q8TD30
CD36_HUMAN	P16671	TAGL2_HUMAN	P37802	ITB3_HUMAN	P05106	CNGB1_HUMAN	Q14028	ZFP14_HUMAN	Q9HCL3	GPAA1_HUMAN	O43292
GP1BA_HUMAN	P07359	KVD33_HUMAN	P01593	TLN1_HUMAN	Q9Y490	TRI46_HUMAN	Q7Z4K8	CE128_HUMAN	Q6ZU80	CCD15_HUMAN	Q0P6D6
IC1_HUMAN	P05155	F13A_HUMAN	P00488	GBB1_HUMAN	P62873	CNNM4_HUMAN	Q6P4Q7	RIMS4_HUMAN	Q9H426	DNJC2_HUMAN	Q99543
MARCS_HUMAN	P29966	APOH_HUMAN	P02749	HEP2_HUMAN	P05546	FHOD3_HUMAN	Q2V2M9	CO6A2_HUMAN	P12110	SPOC1_HUMAN	Q6ZMY3
CD5L_HUMAN	O43866	PDIA3_HUMAN	P30101	ALS_HUMAN	P35858	DPP9_HUMAN	Q86TI2	H2BWT_HUMAN	Q7Z2G1	PK2L1_HUMAN	Q9P0L9
RB27B_HUMAN	O00194	IC1_HUMAN	P05155	LV460_HUMAN	A0A075B6I1	CC171_HUMAN	Q6TFL3	THAP4_HUMAN	Q8WY91	ZN555_HUMAN	Q8NEP9
RB27A_HUMAN	P51159	TARSH_HUMAN	Q7Z7G0	KAIN_HUMAN	P29622	CE128_HUMAN	Q6ZU80	HSP77_HUMAN	P48741	PANX2_HUMAN	Q96RD6
FYB1_HUMAN	O15117	MENT_HUMAN	Q9BUN1	LAMA2_HUMAN	P24043	TMA16_HUMAN	Q96EY4	UBE2O_HUMAN	Q9C0C9	ROCK1_HUMAN	Q13464
THRB_HUMAN	P00734	GTR1_HUMAN	P11166	CO1A1_HUMAN	P02452	RBM27_HUMAN	Q9P2N5	MCM5_HUMAN	P33992	DGCR8_HUMAN	Q8WYQ5
SAMP_HUMAN	P02743	RAP1B_HUMAN	P61224	BPIB1_HUMAN	Q8TDL5	AHNK_HUMAN	Q09666	CROCC_HUMAN	Q5TZA2	RLGPB_HUMAN	Q86X10
A2AP_HUMAN	P08697	RP1BL_HUMAN	A6NIZ1	CCD40_HUMAN	Q4G0X9	RLP24_HUMAN	Q9UHA3	PP2AB_HUMAN	P62714	SPTN5_HUMAN	Q9NRC6
PLSL_HUMAN	P13796	RAP1A_HUMAN	P62834	CO9_HUMAN	P02748	PYGL_HUMAN	P06737	ABCE1_HUMAN	P61221	NEO1_HUMAN	Q92859
PLSI_HUMAN	Q14651	C1S_HUMAN	P09871	GAPR1_HUMAN	Q9H4G4	FLOT1_HUMAN	O75955	RYR1_HUMAN	P21817	NEBU_HUMAN	P20929
GLPC_HUMAN	P04921	MASP1_HUMAN	P48740	SAMP_HUMAN	P02743	ROCK1_HUMAN	Q13464	RYR2_HUMAN	Q92736	CAVN4_HUMAN	Q5BKX8
NHRF2_HUMAN	Q15599	KV230_HUMAN	P06310	PROF1_HUMAN	P07737	PCSK9_HUMAN	Q8NBP7	PKHD1_HUMAN	P08F94	ABCBA_HUMAN	Q9NRK6
PDIA1_HUMAN	P07237	KV228_HUMAN	A0A075B6P5	GP1BA_HUMAN	P07359	ARGL1_HUMAN	Q9NWB6	CCD25_HUMAN	Q86WR0	WNT4_HUMAN	P56705
ANXA1_HUMAN	P04083	KVD30_HUMAN	A0A075B6S6	VTDB_HUMAN	P02774	PLD5_HUMAN	Q8N7P1	TRI46_HUMAN	Q7Z4K8	ZNF25_HUMAN	P17030
MYCT1_HUMAN	Q8N699	KV229_HUMAN	A2NJV5	APMAP_HUMAN	Q9HDC9	ASXL3_HUMAN	Q9C0F0	CNNM2_HUMAN	Q9H8M5	MF2L2_HUMAN	Q86YR7
CAZA1_HUMAN	P52907	MYL6_HUMAN	P60660	CHLE_HUMAN	P06276	RLGPB_HUMAN	Q86X10	ABCB9_HUMAN	Q9NP78	MAD3_HUMAN	Q9BW11
PLEK_HUMAN	P08567	MYL1_HUMAN	P05976	PTPRC_HUMAN	P08575	CROCC_HUMAN	Q5TZA2	DHTK1_HUMAN	Q96HY7	CC167_HUMAN	Q9P0B6
SDCB1_HUMAN	O00560	MYL6B_HUMAN	P14649	NR0B1_HUMAN	P51843	POMT1_HUMAN	Q9Y6A1	AN30B_HUMAN	Q9BXX2	CELR1_HUMAN	Q9NYQ6
PARVB_HUMAN	Q9HBI1	ZYX_HUMAN	Q15942	MYL9_HUMAN	P24844	HUWE1_HUMAN	Q7Z6Z7	AHNK_HUMAN	Q09666	FHOD1_HUMAN	Q9Y613
PARVA_HUMAN	Q9NVD7	CP054_HUMAN	Q6UWD8	GLPA_HUMAN	P02724	PAK4_HUMAN	O96013	RINI_HUMAN	P13489	KIF3C_HUMAN	O14782
PRG4_HUMAN	Q92954	HVD34_HUMAN	P0DP06	LMAN2_HUMAN	Q12907	HS12B_HUMAN	Q96MM6	ROCK1_HUMAN	Q13464	F16P1_HUMAN	P09467
COR1A_HUMAN	P31146	HV404_HUMAN	A0A075B6R2	PGRP2_HUMAN	Q96PD5	SPAT7_HUMAN	Q9P0W8	CENPF_HUMAN	P49454	K2C1_HUMAN	P04264
CFAB_HUMAN	P00751	PRDX2_HUMAN	P32119	COL10_HUMAN	Q9Y6Z7	ABCB9_HUMAN	Q9NP78	POTEC_HUMAN	B2RU33	RAD54_HUMAN	Q92698
KVD13_HUMAN	A0A0B4J2D9	PRDX1_HUMAN	Q06830	OBSCN_HUMAN	Q5VST9	CO8B_HUMAN	P07358	PRPK_HUMAN	Q96S44	SMC1B_HUMAN	Q8NDV3
MFGM_HUMAN	Q08431	CD9_HUMAN	P21926	PAFA_HUMAN	Q13093	PGBM_HUMAN	P98160	KIN17_HUMAN	O60870	DGKE_HUMAN	P52429
AMPN_HUMAN	P15144	CSPG2_HUMAN	P13611	LYAM1_HUMAN	P14151	DICER_HUMAN	Q9UPY3	TBCD1_HUMAN	Q86TI0	ZN536_HUMAN	O15090
AT1A1_HUMAN	P05023	COR1A_HUMAN	P31146	1433Z_HUMAN	P63104	COR2B_HUMAN	Q9UQ03	A4_HUMAN	P05067	MARH6_HUMAN	O60337
AT1A3_HUMAN	P13637	GNAI2_HUMAN	P04899	1433B_HUMAN	P31946	COBL1_HUMAN	Q53SF7	PLD5_HUMAN	Q8N7P1	BRPF1_HUMAN	P55201
AT1A2_HUMAN	P50993	GNAS1_HUMAN	Q5JWF2	CD9_HUMAN	P21926	H2BWT_HUMAN	Q7Z2G1	NDUA7_HUMAN	O95182	TRPA1_HUMAN	O75762
ATP4A_HUMAN	P20648	GNA13_HUMAN	Q14344	MYH9_HUMAN	P35579	LALBA_HUMAN	P00709	ZCHC8_HUMAN	Q6NZY4	POSTN_HUMAN	Q15063
PTPRB_HUMAN	P23467	GNA12_HUMAN	Q03113	TRFL_HUMAN	P02788	ZN236_HUMAN	Q9UL36	RGS22_HUMAN	Q8NE09	AKT3_HUMAN	Q9Y243
PTPRJ_HUMAN	Q12913	GP1BA_HUMAN	P07359	LV218_HUMAN	A0A075B6J9	PANX2_HUMAN	Q96RD6	MF2L2_HUMAN	Q86YR7	GOSR1_HUMAN	O95249
PTPRO_HUMAN	Q16827	CAP1_HUMAN	Q01518	HOP2_HUMAN	Q9P2W1	MYO19_HUMAN	Q96H55	SREK1_HUMAN	Q8WXA9	GSTM2_HUMAN	P28161
KV228_HUMAN	A0A075B6P5	KV116_HUMAN	P04430	ZFP14_HUMAN	Q9HCL3	RINI_HUMAN	P13489	STK38_HUMAN	Q15208	INSM1_HUMAN	Q01101
KV224_HUMAN	A0A0C4DH68	PODXL_HUMAN	O00592	CLD5_HUMAN	O00501	CENPJ_HUMAN	Q9HC77	TFDP3_HUMAN	Q5H9I0	SCG2_HUMAN	P13521
KVD26_HUMAN	A0A0A0MRZ7	FETUA_HUMAN	P02765	PCSK9_HUMAN	Q8NBP7	MCM5_HUMAN	P33992	PANX2_HUMAN	Q96RD6	PR15A_HUMAN	O75807
KV230_HUMAN	P06310	PDC6I_HUMAN	Q8WUM4	HS71A_HUMAN	P0DMV8	AKP8L_HUMAN	Q9ULX6	RUFY2_HUMAN	Q8WXA3	ODO2_HUMAN	P36957
LDHB_HUMAN	P07195	CFAB_HUMAN	P00751	LV223_HUMAN	P01705	NEPR1_HUMAN	Q8N9A8	DEK_HUMAN	P35659	SNAA_HUMAN	P54920
LDHA_HUMAN	P00338	THRB_HUMAN	P00734	UBX2A_HUMAN	P68543	GRP2_HUMAN	Q7LDG7	FYB2_HUMAN	Q5VWT5	CXCL2_HUMAN	P19875
LDH6A_HUMAN	Q6ZMR3	LV325_HUMAN	P01717	ZCH18_HUMAN	Q86VM9	YG024_HUMAN	Q6ZRM9	TTL12_HUMAN	Q14166	SPERT_HUMAN	Q8NA61
PLMN_HUMAN	P00747	LV310_HUMAN	A0A075B6K4	BCOR_HUMAN	Q6W2J9	FYB2_HUMAN	Q5VWT5	ABCA5_HUMAN	Q8WWZ7	MD1L1_HUMAN	Q9Y6D9
PLGB_HUMAN	Q02325	LV316_HUMAN	A0A075B6K0	FAKD3_HUMAN	Q14CZ7	WASC5_HUMAN	Q12768	ZSWM3_HUMAN	Q96MP5	MGDP1_HUMAN	Q86V88
NHRF1_HUMAN	O14745	LV301_HUMAN	P01715	LV214_HUMAN	P01704	TALD3_HUMAN	Q9BVV6	AKT3_HUMAN	Q9Y243	ANO8_HUMAN	Q9HCE9
IGJ_HUMAN	P01591	IGD_HUMAN	P0DOX3	ADAP2_HUMAN	Q9NPF8	DYHC2_HUMAN	Q8NCM8	MYPC3_HUMAN	Q14896	CADH3_HUMAN	P22223
HEG1_HUMAN	Q9ULI3	IGHD_HUMAN	P01880	CGNL1_HUMAN	Q0VF96	WDR93_HUMAN	Q6P2C0	CC167_HUMAN	Q9P0B6	ZKSC2_HUMAN	Q63HK3
RHOA_HUMAN	P61586	HV551_HUMAN	A0A0C4DH38	TPM3_HUMAN	P06753	PININ_HUMAN	Q9H307	FHOD1_HUMAN	Q9Y613	UGGG1_HUMAN	Q9NYU2
RHOC_HUMAN	P08134	HV5X1_HUMAN	A0A0J9YXX1	TPM1_HUMAN	P09493	DEK_HUMAN	P35659	SOCS1_HUMAN	O15524	STMN3_HUMAN	Q9NZ72
DEMA_HUMAN	Q08495	NUCB1_HUMAN	Q02818	CHM4B_HUMAN	Q9H444	SOCS1_HUMAN	O15524	A20A1_HUMAN	Q5TYW2	TFEB_HUMAN	P19484
ABLM1_HUMAN	O14639	ITB1_HUMAN	P05556	RB6I2_HUMAN	Q8IUD2	TBCC1_HUMAN	Q9NVR7	AN20B_HUMAN	Q5CZ79	UBR5_HUMAN	O95071
FCGBP_HUMAN	Q9Y6R7	ANXA1_HUMAN	P04083	LV469_HUMAN	A0A075B6H9	STAT6_HUMAN	P42226	MAD3_HUMAN	Q9BW11	DPOE1_HUMAN	Q07864
DRA_HUMAN	P01903	RAB5C_HUMAN	P51148	THUM2_HUMAN	Q9BTF0	NOE3_HUMAN	Q96PB7	PK2L1_HUMAN	Q9P0L9	K2C72_HUMAN	Q14CN4
PDIA6_HUMAN	Q15084	CLH1_HUMAN	Q00610	KIN17_HUMAN	O60870	F135A_HUMAN	Q9P2D6	TMA16_HUMAN	Q96EY4	CDK9_HUMAN	P50750
PGH1_HUMAN	P23219	ADDA_HUMAN	P35611	MCM5_HUMAN	P33992	CND2_HUMAN	Q15003	WASC5_HUMAN	Q12768	YETS2_HUMAN	Q9ULM3
RS27A_HUMAN	P62979	ADDB_HUMAN	P35612	F110A_HUMAN	Q9BQ89	MF2L2_HUMAN	Q86YR7	TBCC1_HUMAN	Q9NVR7	CP2CI_HUMAN	P33260
ZYX_HUMAN	Q15942	DCD_HUMAN	P81605	PIPNB_HUMAN	P48739	SHSA7_HUMAN	A6NL88	SRC8_HUMAN	Q14247	CHST4_HUMAN	Q8NCG5
BCAM_HUMAN	P50895	FILA2_HUMAN	Q5D862	CNGB1_HUMAN	Q14028	TXD11_HUMAN	Q6PKC3	ABCC8_HUMAN	Q09428	PCSK6_HUMAN	P29122
AL1A1_HUMAN	P00352	KV224_HUMAN	A0A0C4DH68	SPAT7_HUMAN	Q9P0W8	SRBS1_HUMAN	Q9BX66	SETX_HUMAN	Q7Z333	RM01_HUMAN	Q9BYD6
LYN_HUMAN	P07948	CO1A2_HUMAN	P08123	CO6A2_HUMAN	P12110	CO6A2_HUMAN	P12110	CTSR1_HUMAN	Q8NEC5	SMTL2_HUMAN	Q2TAL5
HCK_HUMAN	P08631	ICAM1_HUMAN	P05362	MYH1_HUMAN	P12882	PRR11_HUMAN	Q96HE9	SMC1B_HUMAN	Q8NDV3	CL004_HUMAN	Q9NQ89
PDIA3_HUMAN	P30101	LV147_HUMAN	P01700	MYH2_HUMAN	Q9UKX2	JADE2_HUMAN	Q9NQC1	PR15A_HUMAN	O75807	GBRA2_HUMAN	P47869
CALX_HUMAN	P27824	LV144_HUMAN	P01699	ALDOA_HUMAN	P04075	K1210_HUMAN	Q9ULL0	CYTSA_HUMAN	Q69YQ0	BIRC1_HUMAN	Q13075
GBB1_HUMAN	P62873	KLKB1_HUMAN	P03952	GOG6A_HUMAN	Q9NYA3	TXND2_HUMAN	Q86VQ3	ASXL3_HUMAN	Q9C0F0	PXK_HUMAN	Q7Z7A4
GBB2_HUMAN	P62879	CD44_HUMAN	P16070	RBM27_HUMAN	Q9P2N5	STK38_HUMAN	Q15208	RIMB1_HUMAN	O95153	GRM1A_HUMAN	Q96CP6
GBB4_HUMAN	Q9HAV0	TRY3_HUMAN	P35030	KTN1_HUMAN	Q86UP2	SYAP1_HUMAN	Q96A49	RUFY3_HUMAN	Q7L099	GPD1L_HUMAN	Q8N335
JAM1_HUMAN	Q9Y624	STX7_HUMAN	O15400	SOX30_HUMAN	O94993	HIP1R_HUMAN	O75146	DGCR8_HUMAN	Q8WYQ5	ZEP3_HUMAN	Q5T1R4
TRFL_HUMAN	P02788	GBB2_HUMAN	P62879	H2BWT_HUMAN	Q7Z2G1	RC3H1_HUMAN	Q5TC82	BHE41_HUMAN	Q9C0J9	GP132_HUMAN	Q9UNW8
ARF1_HUMAN	P84077	GBB3_HUMAN	P16520	CL12A_HUMAN	Q5QGZ9	CC167_HUMAN	Q9P0B6	PCDAA_HUMAN	Q9Y5I2	CTNB1_HUMAN	P35222
ARF4_HUMAN	P18085	A1BG_HUMAN	P04217	MYL6B_HUMAN	P14649	CXCL2_HUMAN	P19875	TMM80_HUMAN	Q96HE8	GOGA4_HUMAN	Q13439
ARF5_HUMAN	P84085	RAC1_HUMAN	P63000	PAK4_HUMAN	O96013	POTEC_HUMAN	B2RU33	PLCB3_HUMAN	Q01970	PDZD7_HUMAN	Q9H5P4
GP1BB_HUMAN	P13224	RAC3_HUMAN	P60763	HS12B_HUMAN	Q96MM6	DPCD_HUMAN	Q9BVM2	CND2_HUMAN	Q15003	AATF_HUMAN	Q9NY61
AMBP_HUMAN	P02760	RAC2_HUMAN	P15153	COR2B_HUMAN	Q9UQ03	NDUA7_HUMAN	O95182	CTTB2_HUMAN	Q8WZ74	N4BP2_HUMAN	Q86UW6
PDLI1_HUMAN	O00151	FCN3_HUMAN	O75636	DEN1B_HUMAN	Q6P3S1	NIPA_HUMAN	Q86WB0	PXK_HUMAN	Q7Z7A4	RM02_HUMAN	Q5T653
PODXL_HUMAN	O00592	DEMA_HUMAN	Q08495	ABCAD_HUMAN	Q86UQ4	KNTC1_HUMAN	P50748	RL5_HUMAN	P46777	CTSR1_HUMAN	Q8NEC5
CH60_HUMAN	P10809	ANGL6_HUMAN	Q8NI99	ZEP2_HUMAN	P31629	VILL_HUMAN	O15195	GIT1_HUMAN	Q9Y2X7	S22AN_HUMAN	A1A5C7
ITB2_HUMAN	P05107	PARVB_HUMAN	Q9HBI1	CNNM4_HUMAN	Q6P4Q7	RL5_HUMAN	P46777	ANKS3_HUMAN	Q6ZW76	ZN573_HUMAN	Q86YE8
PCYOX_HUMAN	Q9UHG3	EF1A1_HUMAN	P68104	IL21_HUMAN	Q9HBE4	TMF1_HUMAN	P82094	R10B1_HUMAN	P0C881	EXTL1_HUMAN	Q92935
PRAF3_HUMAN	O75915	EF1A2_HUMAN	Q05639	RFC4_HUMAN	P35249	RPA2_HUMAN	Q9H9Y6	UBX2A_HUMAN	P68543	PHLP2_HUMAN	Q6ZVD8
GLPA_HUMAN	P02724	ITIH4_HUMAN	Q14624	MYO19_HUMAN	Q96H55	TGIF2_HUMAN	Q9GZN2	RNF39_HUMAN	Q9H2S5	DOK3_HUMAN	Q7L591
CP054_HUMAN	Q6UWD8	PTCA_HUMAN	Q14761	K1210_HUMAN	Q9ULL0	UGGG1_HUMAN	Q9NYU2	CXCL2_HUMAN	P19875	CELR2_HUMAN	Q9HCU4
AFAM_HUMAN	P43652	PPIA_HUMAN	P62937	FHOD3_HUMAN	Q2V2M9	EXO1_HUMAN	Q9UQ84	ZN268_HUMAN	Q14587	EIF3A_HUMAN	Q14152
STXB2_HUMAN	Q15833	PAL4A_HUMAN	Q9Y536	IKKA_HUMAN	O15111	CTSR1_HUMAN	Q8NEC5	MAGI2_HUMAN	Q86UL8	RIBC1_HUMAN	Q8N443
KVD12_HUMAN	P01611	LDHB_HUMAN	P07195	LALBA_HUMAN	P00709	MYOM3_HUMAN	Q5VTT5	EIF3A_HUMAN	Q14152	GCC1_HUMAN	Q96CN9
APOM_HUMAN	O95445	PIGR_HUMAN	P01833	CLIP1_HUMAN	P30622	SUCB2_HUMAN	Q96I99	LV223_HUMAN	P01705	H1X_HUMAN	Q92522
HEP2_HUMAN	P05546	GAPR1_HUMAN	Q9H4G4	ALAT2_HUMAN	Q8TD30	HXC13_HUMAN	P31276	NALP4_HUMAN	Q96MN2
ITB1_HUMAN	P05556	CAPZB_HUMAN	P47756	TRM9B_HUMAN	Q9P272	KIFC3_HUMAN	Q9BVG8	BRD1_HUMAN	O95696
HEM2_HUMAN	P13716	PECA1_HUMAN	P16284	DLGP3_HUMAN	O95886	TCPR2_HUMAN	O15040	EIF3B_HUMAN	P55884
TCPQ_HUMAN	P50990	LV319_HUMAN	P01714	TBCC1_HUMAN	Q9NVR7	ANAG_HUMAN	P54802	YO027_HUMAN	Q6ZSR3
GPV_HUMAN	P40197	ITB2_HUMAN	P05107	CFAB_HUMAN	P00751	RNF39_HUMAN	Q9H2S5	MYLK_HUMAN	Q15746
CD44_HUMAN	P16070	SAA2_HUMAN	P0DJI9	TBCD1_HUMAN	Q86TI0	YETS2_HUMAN	Q9ULM3	TAOK3_HUMAN	Q9H2K8
RAB14_HUMAN	P61106	SAA1_HUMAN	P0DJI8	D11L8_HUMAN	A8MPP1	SGSM3_HUMAN	Q96HU1	SNAA_HUMAN	P54920
CYFP1_HUMAN	Q7L576	HSPB1_HUMAN	P04792	CTSR1_HUMAN	Q8NEC5	ANO8_HUMAN	Q9HCE9	SSX7_HUMAN	Q7RTT5
CYFP2_HUMAN	Q96F07	MBL2_HUMAN	P11226	MY18B_HUMAN	Q8IUG5	PCDH1_HUMAN	Q08174	WNT4_HUMAN	P56705
C1QC_HUMAN	P02747	SELPL_HUMAN	Q14242	NPTX2_HUMAN	P47972	IRF1_HUMAN	P10914	ST7_HUMAN	Q9NRC1
ANXA2_HUMAN	P07355	VTDB_HUMAN	P02774	CXCL2_HUMAN	P19875	DDX28_HUMAN	Q9NUL7	SPTN4_HUMAN	Q9H254
AXA2L_HUMAN	A6NMY6	GDIB_HUMAN	P50395	RINI_HUMAN	P13489	GCSP_HUMAN	P23378	TRIPB_HUMAN	Q15643
DCD_HUMAN	P81605	HEM2_HUMAN	P13716	PKN3_HUMAN	Q6P5Z2	AKT3_HUMAN	Q9Y243	AHR_HUMAN	P35869
ENDD1_HUMAN	O94919	SEPP1_HUMAN	P49908	CADH3_HUMAN	P22223	PCSK6_HUMAN	P29122	RS14_HUMAN	P62263
GAPR1_HUMAN	Q9H4G4	HV102_HUMAN	P23083	CCD96_HUMAN	Q2M329	MADD_HUMAN	Q8WXG6	DP13B_HUMAN	Q8NEU8
FCERG_HUMAN	P30273	ARF1_HUMAN	P84077	ASXL3_HUMAN	Q9C0F0	OR1N2_HUMAN	Q8NGR9	K2C72_HUMAN	Q14CN4
PNPH_HUMAN	P00491	ARF5_HUMAN	P84085	RLGPB_HUMAN	Q86X10	CYH4_HUMAN	Q9UIA0	YETS2_HUMAN	Q9ULM3
HV315_HUMAN	A0A0B4J1V0	SNP23_HUMAN	O00161	LVX54_HUMAN	A0A075B6I4	EFC12_HUMAN	Q6NXP0	SMYD5_HUMAN	Q6GMV2
RDH11_HUMAN	Q8TC12	GP1BB_HUMAN	P13224	KMT2C_HUMAN	Q8NEZ4	HEAT1_HUMAN	Q9H583	RXRB_HUMAN	P28702
AHNK_HUMAN	Q09666	COL11_HUMAN	Q9BWP8	CO1A2_HUMAN	P08123	FACD2_HUMAN	Q9BXW9	ZEP3_HUMAN	Q5T1R4
CO9_HUMAN	P02748	CLD5_HUMAN	O00501	RL5_HUMAN	P46777	CLPB_HUMAN	Q9H078	TMPSD_HUMAN	Q9BYE2
FILA2_HUMAN	Q5D862	COMP_HUMAN	P49747	RFX7_HUMAN	Q2KHR2	SPAT2_HUMAN	Q9UM82	ADAD2_HUMAN	Q8NCV1
EM55_HUMAN	Q00013	LEUK_HUMAN	P16150	PCARE_HUMAN	A6NGG8	ER6L2_HUMAN	Q5T890	MYH1_HUMAN	P12882
CALD1_HUMAN	Q05682	F10A1_HUMAN	P50502	ABCA4_HUMAN	P78363	GCC1_HUMAN	Q96CN9	MGDP1_HUMAN	Q86V88
EHD3_HUMAN	Q9NZN3	CAZA1_HUMAN	P52907	CE85L_HUMAN	Q5SZL2	GRD2I_HUMAN	A4D2P6	CRBG3_HUMAN	Q68DQ2
EHD1_HUMAN	Q9H4M9	GLPA_HUMAN	P02724	DGCR8_HUMAN	Q8WYQ5	N4BP2_HUMAN	Q86UW6	CADH3_HUMAN	P22223
CD9_HUMAN	P21926	AT2B4_HUMAN	P23634	WASC5_HUMAN	Q12768	PDZD7_HUMAN	Q9H5P4	NKD1_HUMAN	Q969G9
CTL2_HUMAN	Q8IWA5	AT2B1_HUMAN	P20020	ROCK1_HUMAN	Q13464	P3C2A_HUMAN	O00443	N4BP2_HUMAN	Q86UW6
SNP23_HUMAN	O00161	PROF1_HUMAN	P07737	SLF2_HUMAN	Q8IX21	C102A_HUMAN	Q96A19	RT34_HUMAN	P82930
RAC2_HUMAN	P15153	SAMP_HUMAN	P02743	NSE1_HUMAN	Q8WV22	PK3C3_HUMAN	Q8NEB9	CBPD_HUMAN	O75976
RAC1_HUMAN	P63000	TERA_HUMAN	P55072	HAUS3_HUMAN	Q68CZ6	TRAK1_HUMAN	Q9UPV9	GCC1_HUMAN	Q96CN9
ADA10_HUMAN	O14672	KATL2_HUMAN	Q8IYT4	RS27A_HUMAN	P62979	PH4H_HUMAN	P00439	FGD6_HUMAN	Q6ZV73
PRDX6_HUMAN	P30041	AHNK_HUMAN	Q09666	AP1AR_HUMAN	Q63HQ0	FGF2_HUMAN	P09038	ZN574_HUMAN	Q6ZN55
GPX1_HUMAN	P07203	CALM1_HUMAN	P0DP23	ARF1_HUMAN	P84077	CCL25_HUMAN	O15444	TCAF1_HUMAN	Q9Y4C2
CLD5_HUMAN	O00501	MMRN1_HUMAN	Q13201	AACS_HUMAN	Q86V21	VMA5A_HUMAN	O00534	CELR2_HUMAN	Q9HCU4
CSPG2_HUMAN	P13611	CD82_HUMAN	P27701	MTMR2_HUMAN	Q13614	ZEP3_HUMAN	Q5T1R4
BASP1_HUMAN	P80723	GDIR2_HUMAN	P52566	CCD93_HUMAN	Q567U6	FGD6_HUMAN	Q6ZV73
PTN6_HUMAN	P29350	HEMO_HUMAN	P02790	AHNK_HUMAN	Q09666	DKC1_HUMAN	O60832
GSTP1_HUMAN	P09211	KV401_HUMAN	P06312	ODO2_HUMAN	P36957	RRP5_HUMAN	Q14690
AT2A3_HUMAN	Q93084	HMCN1_HUMAN	Q96RW7	PCDAA_HUMAN	Q9Y5I2	MTG2_HUMAN	Q9H4K7
AT2A1_HUMAN	O14983	VASP_HUMAN	P50552	MDN1_HUMAN	Q9NU22
S29A1_HUMAN	Q99808	IPSP_HUMAN	P05154	SMC1B_HUMAN	Q8NDV3
HEMO_HUMAN	P02790	SVEP1_HUMAN	Q4LDE5	MF2L2_HUMAN	Q86YR7
CD82_HUMAN	P27701	EHD1_HUMAN	Q9H4M9	CC167_HUMAN	Q9P0B6
LFG3_HUMAN	Q969X1	EHD3_HUMAN	Q9NZN3	PLPL8_HUMAN	Q9NP80
LV147_HUMAN	P01700	LV539_HUMAN	A0A0G2JS06	NRX2B_HUMAN	P58401
EF1A1_HUMAN	P68104	ANK2_HUMAN	Q01484	CL18A_HUMAN	A5D8T8
RB11A_HUMAN	P62491	CD34_HUMAN	P28906	TMF1_HUMAN	P82094
THAS_HUMAN	P24557	LST1_HUMAN	O00453	PLCX2_HUMAN	Q0VAA5
S10A6_HUMAN	P06703	TRFL_HUMAN	P02788	CNTRL_HUMAN	Q7Z7A1
PSA2_HUMAN	P25787	AQP1_HUMAN	P29972	SCNBA_HUMAN	Q9UI33
ILK_HUMAN	Q13418	PLSL_HUMAN	P13796	CHD7_HUMAN	Q9P2D1
FHL1_HUMAN	Q13642	LDHA_HUMAN	P00338	PKD1_HUMAN	P98161
SAA2_HUMAN	P0DJI9	SODM_HUMAN	P04179	ZSC9_HUMAN	O15535
IFM1_HUMAN	P13164	KVD11_HUMAN	A0A0A0MRZ8	DDX5_HUMAN	P17844
CO1A2_HUMAN	P08123	ARPC3_HUMAN	O15145	SCAPE_HUMAN	Q9BY12
VASP_HUMAN	P50552	KPRP_HUMAN	Q5T749	ARI5B_HUMAN	Q14865
ITA6_HUMAN	P23229	FLOT1_HUMAN	O75955	RPA49_HUMAN	Q9GZS1
RELN_HUMAN	P78509	ACE_HUMAN	P12821	TR10D_HUMAN	Q9UBN6
CD14_HUMAN	P08571	MASP2_HUMAN	O00187	CD37L_HUMAN	Q7L3B6
ARPC5_HUMAN	O15511	CALX_HUMAN	P27824	ABL2_HUMAN	P42684
TCPZ_HUMAN	P40227	KPYM_HUMAN	P14618	UBR5_HUMAN	O95071
ARP3_HUMAN	P61158	KPYR_HUMAN	P30613	ERGI3_HUMAN	Q9Y282
ARP3B_HUMAN	Q9P1U1	ITA6_HUMAN	P23229	TBC9B_HUMAN	Q66K14
RAB1B_HUMAN	Q9H0U4	HV601_HUMAN	A0A0B4J1U7	GLUC_HUMAN	P01275
RAB1C_HUMAN	Q92928	CLIC4_HUMAN	Q9Y696	FGD2_HUMAN	Q7Z6J4
RAB1A_HUMAN	P62820	CO9_HUMAN	P02748	HS12A_HUMAN	O43301
PSA7_HUMAN	O14818	FLOT2_HUMAN	Q14254	DYH14_HUMAN	Q0VDD8
PSMA8_HUMAN	Q8TAA3	CD99_HUMAN	P14209	PUR2_HUMAN	P22102
ICAM1_HUMAN	P05362	JAM1_HUMAN	Q9Y624	VTI1B_HUMAN	Q9UEU0
PSB6_HUMAN	P28072	CAH4_HUMAN	P22748	BRWD1_HUMAN	Q9NSI6
CLIC4_HUMAN	Q9Y696	CD59_HUMAN	P13987	TRIPB_HUMAN	Q15643
CO8G_HUMAN	P07360	DEFI6_HUMAN	Q9H4E7	MADD_HUMAN	Q8WXG6
RAB5C_HUMAN	P51148	PDC10_HUMAN	Q9BUL8	C2C2L_HUMAN	O14523
PKHO2_HUMAN	Q8TD55	GPV_HUMAN	P40197	MCL1_HUMAN	Q07820
RHCE_HUMAN	P18577	GTR3_HUMAN	P11169	EFC12_HUMAN	Q6NXP0
TARSH_HUMAN	Q7Z7G0	LV743_HUMAN	P04211	RYR1_HUMAN	P21817
SPR2D_HUMAN	P22532	LV746_HUMAN	A0A075B6I9	DKC1_HUMAN	O60832
SPR2F_HUMAN	Q96RM1	TPIS_HUMAN	P60174	HEAT1_HUMAN	Q9H583
IGD_HUMAN	P0DOX3	PDIA1_HUMAN	P07237	SLN11_HUMAN	Q7Z7L1
IGHD_HUMAN	P01880	HRG_HUMAN	P04196	FGD6_HUMAN	Q6ZV73
WDR1_HUMAN	O75083	RAB10_HUMAN	P61026	AN13B_HUMAN	Q86YJ7
ANGT_HUMAN	P01019	CCD40_HUMAN	Q4G0X9	ZC11B_HUMAN	A0A1B0GTU1
INF2_HUMAN	Q27J81	IGLL1_HUMAN	P15814	ZEP3_HUMAN	Q5T1R4
GANAB_HUMAN	Q14697	DSG1_HUMAN	Q02413	LZTS2_HUMAN	Q9BRK4
GLU2B_HUMAN	P14314	GNAQ_HUMAN	P50148	RRBP1_HUMAN	Q9P2E9
A1BG_HUMAN	P04217	CH60_HUMAN	P10809	HMCN1_HUMAN	Q96RW7
ACE_HUMAN	P12821	SIAT1_HUMAN	P15907	SFXN5_HUMAN	Q8TD22
DDI2_HUMAN	Q5TDH0	MYCT1_HUMAN	Q8N699	CA167_HUMAN	Q5SNV9
APOA5_HUMAN	Q6Q788	RS27A_HUMAN	P62979
GDIB_HUMAN	P50395	ARC1B_HUMAN	O15143
GDIA_HUMAN	P31150	LV39_HUMAN	A0A075B6K5
BLVRB_HUMAN	P30043	ILK_HUMAN	Q13418
MTPN_HUMAN	P58546	NP1L1_HUMAN	P55209
PSMD2_HUMAN	Q13200	COL10_HUMAN	Q9Y6Z7
KPRP_HUMAN	Q5T749	CO4A2_HUMAN	P08572
LBP_HUMAN	P18428	ADA10_HUMAN	O14672
GPC5B_HUMAN	Q9NZH0	GBG5_HUMAN	P63218
CAH4_HUMAN	P22748	PGK1_HUMAN	P00558
CPT1A_HUMAN	P50416	ANXA5_HUMAN	P08758
TPIS_HUMAN	P60174	RAB1B_HUMAN	Q9H0U4
TCPG_HUMAN	P49368	BASI_HUMAN	P35613
HV372_HUMAN	A0A0B4J1Y9	RSU1_HUMAN	Q15404
GDIR2_HUMAN	P52566	NR0B1_HUMAN	P51843
CALM1_HUMAN	P0DP23	PTPRB_HUMAN	P23467
UBE2O_HUMAN	Q9C0C9	HCK_HUMAN	P08631
CAPZB_HUMAN	P47756	H2B1J_HUMAN	P06899
CD20_HUMAN	P11836	WDR1_HUMAN	O75083
TCPD_HUMAN	P50991	BPIB1_HUMAN	Q8TDL5
4F2_HUMAN	P08195	CPN2_HUMAN	P22792
VTDB_HUMAN	P02774	BIN2_HUMAN	Q9UBW5
PSB4_HUMAN	P28070	PDIA6_HUMAN	Q15084
RTN4_HUMAN	Q9NQC3	SPAT7_HUMAN	Q9P0W8
HV551_HUMAN	A0A0C4DH38	LV218_HUMAN	A0A075B6J9
6PGD_HUMAN	P52209	TM201_HUMAN	Q5SNT2
KLKB1_HUMAN	P03952	PROP_HUMAN	P27918
ACPH_HUMAN	P13798	ICAM3_HUMAN	P32942
ABCB6_HUMAN	Q9NP58	GPX1_HUMAN	P07203
UBA1_HUMAN	P22314	TYPH_HUMAN	P19971
HV118_HUMAN	A0A0C4DH31	LV151_HUMAN	P01701
CASP_HUMAN	Q13948	SPR2A_HUMAN	P35326
COR1C_HUMAN	Q9ULV4	CNN2_HUMAN	Q99439
GDIR1_HUMAN	P52565	CNN3_HUMAN	Q15417
TCPH_HUMAN	Q99832	H31T_HUMAN	Q16695
VDAC3_HUMAN	Q9Y277	ZA2G_HUMAN	P25311
RAB7A_HUMAN	P51149	PPIB_HUMAN	P23284
PGRP2_HUMAN	Q96PD5	HOP2_HUMAN	Q9P2W1
STX7_HUMAN	O15400	HEP2_HUMAN	P05546
MYADM_HUMAN	Q96S97	LV861_HUMAN	A0A075B6I0
PSA1_HUMAN	P25786	DPB1_HUMAN	P04440
T4S1_HUMAN	P30408	CD47_HUMAN	Q08722
IDHP_HUMAN	P48735	ARP2_HUMAN	P61160
BASI_HUMAN	P35613	ZN551_HUMAN	Q7Z340
PDC10_HUMAN	Q9BUL8	GPC5B_HUMAN	Q9NZH0
SRC8_HUMAN	Q14247	LYAM1_HUMAN	P14151
PUR8_HUMAN	P30566	ZPI_HUMAN	Q9UK55
FABP5_HUMAN	Q01469	STIP1_HUMAN	P31948
LEUK_HUMAN	P16150	FCERG_HUMAN	P30273
NSF_HUMAN	P46459	HIP1R_HUMAN	O75146
CO6A1_HUMAN	P12109	S10A6_HUMAN	P06703
PPIA_HUMAN	P62937	FCN1_HUMAN	O00602
PAL4A_HUMAN	Q9Y536	C1QA_HUMAN	P02745
LV319_HUMAN	P01714	ICAM2_HUMAN	P13598
GTR14_HUMAN	Q8TDB8	RHOA_HUMAN	P61586
PROS_HUMAN	P07225	TRY1_HUMAN	P07477
PI42A_HUMAN	P48426	CXCL2_HUMAN	P19875
PI42B_HUMAN	P78356	LVX54_HUMAN	A0A075B6I4
ACLY_HUMAN	P53396	PLP2_HUMAN	Q04941
NB5R3_HUMAN	P00387	CD151_HUMAN	P48509
RAB6B_HUMAN	Q9NRW1	RHCE_HUMAN	P18577
PCBP1_HUMAN	Q15365	VAT1_HUMAN	Q99536
CAND1_HUMAN	Q86VP6	SH3L3_HUMAN	Q9H299
ARP2_HUMAN	P61160	SHRM3_HUMAN	Q8TF72
FHOD1_HUMAN	Q9Y613	PERM_HUMAN	P05164
RSU1_HUMAN	Q15404	MYO19_HUMAN	Q96H55
NR0B1_HUMAN	P51843	BGH3_HUMAN	Q15582
S10A4_HUMAN	P26447	BCOR_HUMAN	Q6W2J9
KVD11_HUMAN	A0A0A0MRZ8	CHM4B_HUMAN	Q9H444
TRY1_HUMAN	P07477	CS057_HUMAN	Q0VDD7
TRY2_HUMAN	P07478	A2AP_HUMAN	P08697
TMPSD_HUMAN	Q9BYE2	PGAM1_HUMAN	P18669
CRIP2_HUMAN	P52943	AP4M1_HUMAN	O00189
PSD11_HUMAN	O00231	CO1A1_HUMAN	P02452
EFTU_HUMAN	P49411	MYP2_HUMAN	P02689
PARK7_HUMAN	Q99497	TSAP1_HUMAN	Q9NX07
CNN2_HUMAN	Q99439	LV140_HUMAN	P01703
CD53_HUMAN	P19397	LBP_HUMAN	P18428
THAP1_HUMAN	Q9NVV9	ANGT_HUMAN	P01019
GNAQ_HUMAN	P50148	SH3G3_HUMAN	Q99963
THIO_HUMAN	P10599	ZFP14_HUMAN	Q9HCL3
PSA5_HUMAN	P28066	AP2D_HUMAN	Q7Z6R9
PHLD_HUMAN	P80108	LV214_HUMAN	P01704
TCPB_HUMAN	P78371	AT1A1_HUMAN	P05023
SHRM3_HUMAN	Q8TF72	CAVN4_HUMAN	Q5BKX8
CO6A2_HUMAN	P12110	FCG3A_HUMAN	P08637
DREB_HUMAN	Q16643	BCAM_HUMAN	P50895
PGRC2_HUMAN	O15173	PLEK_HUMAN	P08567
PF4V_HUMAN	P10720	FAKD3_HUMAN	Q14CZ7
RHAG_HUMAN	Q02094	DRA_HUMAN	P01903
STK10_HUMAN	O94804	DSC1_HUMAN	Q08554
CADH1_HUMAN	P12830	AP5M1_HUMAN	Q9H0R1
LASP1_HUMAN	Q14847	TCPQ_HUMAN	P50990
PDC6I_HUMAN	Q8WUM4	VPP1_HUMAN	Q93050
TCPE_HUMAN	P48643	MOT1_HUMAN	P53985
HRG_HUMAN	P04196	NPTX2_HUMAN	P47972
KAP0_HUMAN	P10644	RIMS4_HUMAN	Q9H426
F16P1_HUMAN	P09467	COR1C_HUMAN	Q9ULV4
IF2A_HUMAN	P05198	UBX2A_HUMAN	P68543
HSPB1_HUMAN	P04792	DTX3L_HUMAN	Q8TDB6
DBNL_HUMAN	Q9UJU6	ARHGH_HUMAN	Q96PE2
NEXN_HUMAN	Q0ZGT2	FHOD3_HUMAN	Q2V2M9
B2MG_HUMAN	P61769	FSBP_HUMAN	O95073
LT4R1_HUMAN	Q15722	AT2A3_HUMAN	Q93084
SNAA_HUMAN	P54920	TBCD1_HUMAN	Q86TI0
SODM_HUMAN	P04179	STMN3_HUMAN	Q9NZ72
CCD40_HUMAN	Q4G0X9	DOK3_HUMAN	Q7L591
DESP_HUMAN	P15924	TBCC_HUMAN	Q15814
2B1C_HUMAN	Q95IE3	TIE2_HUMAN	Q02763
DPP4_HUMAN	P27487	CNTRL_HUMAN	Q7Z7A1
RAB5B_HUMAN	P61020	PAK4_HUMAN	O96013
SKP1_HUMAN	P63208	KMT2C_HUMAN	Q8NEZ4
AAAT_HUMAN	Q15758	PTEN_HUMAN	P60484
CLCA_HUMAN	P09496	DESP_HUMAN	P15924
SEPP1_HUMAN	P49908	SRC8_HUMAN	Q14247
OLFM4_HUMAN	Q6UX06	CND2_HUMAN	Q15003
ARC1B_HUMAN	O15143	GNB5_HUMAN	O14775
HV601_HUMAN	A0A0B4J1U7	IL21_HUMAN	Q9HBE4
TKT_HUMAN	P29401	CDYL2_HUMAN	Q8N8U2
ERP29_HUMAN	P30040	GPAA1_HUMAN	O43292
MYO19_HUMAN	Q96H55	KCNQ4_HUMAN	P56696
ICAL_HUMAN	P20810	YG024_HUMAN	Q6ZRM9
UBE2N_HUMAN	P61088	LRC73_HUMAN	Q5JTD7
UE2NL_HUMAN	Q5JXB2	UBE3D_HUMAN	Q7Z6J8
CYBR1_HUMAN	Q53TN4	ESPL1_HUMAN	Q14674
2B17_HUMAN	P13761	HAUS3_HUMAN	Q68CZ6
CD34_HUMAN	P28906	NEP_HUMAN	P08473
ANXA6_HUMAN	P08133	ADIPO_HUMAN	Q15848
CAH2_HUMAN	P00918	FHOD1_HUMAN	Q9Y613
SRC_HUMAN	P12931	WASC5_HUMAN	Q12768
FYN_HUMAN	P06241	NOTC3_HUMAN	Q9UM47
LCK_HUMAN	P06239	CLIC3_HUMAN	O95833
PSB3_HUMAN	P49720	AOC1_HUMAN	P19801
TMM40_HUMAN	Q8WWA1	TPP2_HUMAN	P29144
GBG12_HUMAN	Q9UBI6	CRBG3_HUMAN	Q68DQ2
SPTN4_HUMAN	Q9H254	CHST5_HUMAN	Q9GZS9
PEDF_HUMAN	P36955	CNGB1_HUMAN	Q14028
SC22B_HUMAN	O75396	KAT6B_HUMAN	Q8WYB5
PSB5_HUMAN	P28074	CDC5L_HUMAN	Q99459
WASF2_HUMAN	Q9Y6W5	ALKB2_HUMAN	Q6NS38
PHB2_HUMAN	Q99623	RUN3A_HUMAN	Q59EK9
PRDX5_HUMAN	P30044	TCP2L_HUMAN	B9ZVM9
CR1_HUMAN	P17927	EFCB6_HUMAN	Q5THR3
STIM1_HUMAN	Q13586	CLIP1_HUMAN	P30622
AP5M1_HUMAN	Q9H0R1	UT1_HUMAN	Q13336
KVD07_HUMAN	A0A0C4DH55	ANGL1_HUMAN	O95841
TWF2_HUMAN	Q6IBS0	OR1N2_HUMAN	Q8NGR9
BIN2_HUMAN	Q9UBW5	KCJ11_HUMAN	Q14654
VDAC2_HUMAN	P45880	NRX2B_HUMAN	P58401
SEPT7_HUMAN	Q16181	CD37L_HUMAN	Q7L3B6
CHM4C_HUMAN	Q96CF2	LASP1_HUMAN	Q14847
LV743_HUMAN	P04211	PTN4_HUMAN	P29074
UBAC2_HUMAN	Q8NBM4	NEST_HUMAN	P48681
PSB1_HUMAN	P20618	ZFAN3_HUMAN	Q9H8U3
ARRC_HUMAN	P36575	TMTC1_HUMAN	Q8IUR5
FUMH_HUMAN	P07954	NOC3L_HUMAN	Q8WTT2
MARE2_HUMAN	Q15555	MED13_HUMAN	Q9UHV7
FCN1_HUMAN	O00602	RHG21_HUMAN	Q5T5U3
MDHC_HUMAN	P40925	TRM9B_HUMAN	Q9P272
GBG5_HUMAN	P63218	NKD1_HUMAN	Q969G9
CD47_HUMAN	Q08722	MYH1_HUMAN	P12882
SURF1_HUMAN	Q15526	VP13D_HUMAN	Q5THJ4
ARHGH_HUMAN	Q96PE2	CALD1_HUMAN	Q05682
MDHM_HUMAN	P40926	RGS4_HUMAN	P49798
CATD_HUMAN	P07339	PXK_HUMAN	Q7Z7A4
KV621_HUMAN	A0A0C4DH24	RTCB_HUMAN	Q9Y3I0
RAB6A_HUMAN	P20340	ZC3H3_HUMAN	Q8IXZ2
LV218_HUMAN	A0A075B6J9	CCND3_HUMAN	P30281
MAVS_HUMAN	Q7Z434	MAGC1_HUMAN	O60732
GSTO1_HUMAN	P78417	GOGA4_HUMAN	Q13439
RYR2_HUMAN	Q92736	RPOM_HUMAN	O00411
FABP4_HUMAN	P15090	B4GT2_HUMAN	O60909
A1AG1_HUMAN	P02763	C2C2L_HUMAN	O14523
CBG_HUMAN	P08185
CLYBL_HUMAN	Q8N0X4
LVX54_HUMAN	A0A075B6I4
RGS19_HUMAN	P49795
RAB35_HUMAN	Q15286
CALR_HUMAN	P27797
TSN7_HUMAN	P41732
ICAM3_HUMAN	P32942
H2B1A_HUMAN	Q96A08
PSA4_HUMAN	P25789
UT1_HUMAN	Q13336
RIMS4_HUMAN	Q9H426
CAZA2_HUMAN	P47755
TGFB1_HUMAN	P01137
HIP1R_HUMAN	O75146
IF4A1_HUMAN	P60842
CDC42_HUMAN	P60953
TS101_HUMAN	Q99816
DRC4_HUMAN	O95995
NIPA4_HUMAN	Q0D2K0
TELT_HUMAN	O15273
PSA3_HUMAN	P25788
A16A1_HUMAN	Q8IZ83
GBG2_HUMAN	P59768
GP183_HUMAN	P32249
CXCL7_HUMAN	P02775
DIAP1_HUMAN	O60610
ACES_HUMAN	P22303
SELPL_HUMAN	Q14242
PRS10_HUMAN	P62333
PSME2_HUMAN	Q9UL46
CP2C8_HUMAN	P10632
MK13_HUMAN	O15264
LYAM3_HUMAN	P16109
CD3D_HUMAN	P04234
KAIN_HUMAN	P29622
PFKAL_HUMAN	P17858
PHB_HUMAN	P35232
NAR4_HUMAN	Q93070
C4BPB_HUMAN	P20851
BGH3_HUMAN	Q15582
RALB_HUMAN	P11234
RALA_HUMAN	P11233
NPTX2_HUMAN	P47972
ERP44_HUMAN	Q9BS26
SH3L3_HUMAN	Q9H299
SAHH_HUMAN	P23526
GTD2A_HUMAN	Q86UP8
F208B_HUMAN	Q5VWN6
TBD2A_HUMAN	Q9BYX2
LTBP1_HUMAN	Q14766
GOGA1_HUMAN	Q92805
CO1A1_HUMAN	P02452
CATG_HUMAN	P08311
HV169_HUMAN	P01742
RAN_HUMAN	P62826
SYDC_HUMAN	P14868
CETP_HUMAN	P11597
K154L_HUMAN	Q6ZVL6
MAJIN_HUMAN	Q3KP22
F10A1_HUMAN	P50502
ARPC4_HUMAN	P59998
EF2_HUMAN	P13639
PDE5A_HUMAN	O76074
TBCC1_HUMAN	Q9NVR7
FACE1_HUMAN	O75844
LV316_HUMAN	A0A075B6K0
TCPA_HUMAN	P17987
WDR12_HUMAN	Q9GZL7
DNPEP_HUMAN	Q9ULA0
MYOME_HUMAN	Q5VU43
LR75B_HUMAN	Q2VPJ9
ALKB2_HUMAN	Q6NS38
CO6_HUMAN	P13671
ZN350_HUMAN	Q9GZX5
LV208_HUMAN	P01709
GRM4_HUMAN	Q14833
C1S_HUMAN	P09871
PRS6A_HUMAN	P17980
RUVB1_HUMAN	Q9Y265
FANCI_HUMAN	Q9NVI1
PCDAA_HUMAN	Q9Y5I2
ZN239_HUMAN	Q16600
ADT2_HUMAN	P05141
CAVN4_HUMAN	Q5BKX8
RPA2_HUMAN	Q9H9Y6
PCLO_HUMAN	Q9Y6V0
PTN23_HUMAN	Q9H3S7
GCSP_HUMAN	P23378
CS057_HUMAN	Q0VDD7
CJ067_HUMAN	Q8IYJ2
TMC6_HUMAN	Q7Z403
STAU2_HUMAN	Q9NUL3
KV401_HUMAN	P06312
ICAM2_HUMAN	P13598
COG5_HUMAN	Q9UP83
LV949_HUMAN	A0A0B4J1Y8
NPB_HUMAN	Q8NG41
PAK4_HUMAN	O96013
DOK3_HUMAN	Q7L591
DYN1_HUMAN	Q05193
STX4_HUMAN	Q12846
NRX2B_HUMAN	P58401
CP089_HUMAN	Q6UX73
2AAA_HUMAN	P30153
CC88B_HUMAN	A6NC98
AIFM1_HUMAN	O95831
SPAT6_HUMAN	Q9NWH7
TRM9B_HUMAN	Q9P272
RL26_HUMAN	P61254
LRC45_HUMAN	Q96CN5
OR1N2_HUMAN	Q8NGR9
LIPB2_HUMAN	Q8ND30
GML_HUMAN	Q99445
DKC1_HUMAN	O60832
SH3G3_HUMAN	Q99963
AASS_HUMAN	Q9UDR5
ASH1L_HUMAN	Q9NR48
ABCA8_HUMAN	O94911
DYHC2_HUMAN	Q8NCM8

## Sheet: Table S7
Normalised protein intensities captured by SWATH-MS SWATH LC-MS/MS acquisitions by AB Sciex TripleTOF® 6600 System SWATH XIC extracted by aligment against a comprehensive custom spectral library in Skyline. Normalisation by MSStats
GROUPING	Grade II	Grade III			Grade II					Grade III						Grade IV																										Healthy control						Meningioma
	Oligodendroglioma, IDH mutant				Astrocytoma, IDH mut													Glioblastoma, IDH wildtype																								Healthy control						Meningioma
Sample	OLI1	OLI2	OLI3	OLI4	AST1	AST2	AST3	AST4	AST5	AST6	AST7	AST8	AST9	AST10	AST11	GBM19	GBM20	GBM1	GBM2	GBM3	GBM4	GBM5	GBM6	GBM7	GBM8	GBM9	GBM10	GBM11	GBM12	GBM13	GBM14	GBM15	GBM16	GBM17	GBM18	GBM18.1	GBM21	GBM22	GBM23	GBM24	GBM25	HC1	HC2	HC3	HC4	HC5	HC6	MEN1	MEN2
sp|Q5H9R7|PP6R3_HUMAN	NA	NA	10.5008	10.9632	NA	10.9543	NA	NA	10.5573	12.5042	NA	12.705	NA	12.1247	12.812	NA	11.1233	NA	NA	NA	NA	NA	NA	NA	11.2087	11.3212	NA	10.5121	11.1954	9.02821	NA	11.2424	10.6836	NA	11.9056	NA	NA	11.8203	NA	NA	10.1964	NA	NA	11.0044	11.0406	11.4036	NA	NA	12.7248
sp|Q5HYI7|MTX3_HUMAN	NA	NA	NA	NA	NA	NA	NA	11.6187	NA	8.48406	NA	NA	NA	NA	NA	NA	NA	NA	NA	9.85192	NA	10.0654	10.0385	NA	12.2758	NA	13.2638	NA	13.092	NA	NA	12.5566	NA	NA	NA	NA	NA	13.435	NA	NA	NA	NA	NA	12.2011	11.7625	NA	9.56417	NA	9.4519
sp|Q5HYI8|RABL3_HUMAN	NA	5.75222	5.82803	9.91038	7.80087	13.4195	9.5865	NA	6.32414	10.9343	7.18673	12.0531	11.4169	7.80686	9.70261	10.7343	10.3812	NA	10.3934	12.5922	10.3802	6.92845	14.44	NA	NA	10.8469	NA	NA	10.4133	7.67887	10.769	12.6969	12.4553	12.923	7.5063	11.6552	7.08232	8.10492	7.72667	7.32145	7.5216	NA	11.5057	7.19059	6.91702	7.18363	9.36008	9.48981	NA
sp|Q5HYK3|COQ5_HUMAN	7.00643	NA	NA	NA	12.3675	12.4371	NA	NA	9.72127	7.87171	NA	7.46928	8.22306	NA	9.70204	10.333	13.3391	8.5081	9.36507	12.9218	12.9522	13.3628	12.0068	7.4314	12.5606	10.3165	9.51056	12.1358	11.6926	9.66639	12.1118	13.0388	12.5421	7.45912	11.2618	12.053	NA	9.29625	12.2313	10.9184	NA	NA	6.82822	NA	NA	NA	8.25544	NA	NA
sp|Q5IJ48|CRUM2_HUMAN	8.05207	NA	NA	NA	8.09104	8.11811	NA	NA	7.36292	7.4903	7.4641	6.94386	8.61846	7.88868	6.54898	10.9684	NA	10.6302	7.93304	6.86515	10.1161	8.07648	9.3699	NA	7.09263	8.21129	10.0471	4.6692	12.5755	5.19462	7.56583	NA	7.71992	7.3606	NA	7.09901	7.74768	NA	NA	9.78788	NA	NA	7.02526	NA	NA	NA	NA	NA	NA
sp|Q5JPH6|SYEM_HUMAN	10.3348	8.0082	6.56557	11.2538	9.45663	12.6194	13.1862	7.41347	13.074	14.7872	12.9203	14.7227	14.1981	11.6121	12.3418	14.0989	13.7941	10.3834	13.9375	14.9975	13.8822	13.2205	12.0663	14.1342	11.9206	9.79488	13.396	11.9449	12.5713	9.0977	13.651	12.6395	12.1663	13.7606	12.3926	11.8386	10.5631	11.9318	11.2768	12.2775	13.7237	12.8994	15.0817	10.9495	12.0469	10.1701	10.6889	12.8697	11.2246
sp|Q5JRA6|TGO1_HUMAN	8.34871	8.56442	4.43308	8.73433	8.38925	7.57551	6.85748	6.43572	3.67439	5.01153	11.1359	6.2643	7.79114	3.88947	10.6715	9.47641	11.36	NA	9.56669	10.3304	8.80924	10.9378	10.1307	4.20323	9.7255	9.73532	9.90514	9.78524	9.11064	6.64307	6.84827	10.0959	9.88621	8.69866	11.2465	10.902	5.6664	10.0972	8.099	7.69771	10.2047	6.98625	7.99516	9.39243	6.75127	6.86132	7.63797	7.68278	8.8221
sp|Q5JRX3|PREP_HUMAN	10.5674	5.56549	4.36284	9.639	5.04	11.1585	8.90766	NA	8.62505	8.75456	10.3311	9.39152	10.2001	9.26551	10.4033	11.523	12.4002	7.89191	9.93229	8.29046	8.6986	8.65482	9.46602	5.93059	8.12767	9.33261	10.3987	9.56757	9.069	6.48951	9.57776	9.7154	10.5491	10.7482	11.4785	9.21439	9.34925	9.5923	11.1885	10.623	9.86186	9.86524	11.7288	8.24091	6.40831	8.39565	8.53796	9.4954	3.30209
sp|Q5JSH3|WDR44_HUMAN	7.30649	9.36941	6.63745	8.6425	12.1263	14.3054	7.80318	NA	10.5698	11.0369	11.004	14.1442	9.78091	10.594	8.26676	14.218	7.73936	7.71173	9.99027	NA	11.2952	12.1568	10.144	10.4982	7.94301	9.58113	9.51663	9.7676	9.51771	6.45507	13.4483	10.1893	6.46548	9.13895	9.75191	10.6093	7.34604	11.6665	9.76706	7.7155	12.3667	11.056	12.3987	7.56738	8.34421	7.27644	7.84876	12.7648	10.4566
sp|Q5JSL3|DOC11_HUMAN	10.6587	5.47094	NA	9.37775	10.7494	12.8587	10.2163	NA	10.7411	13.5646	10.8067	10.0814	10.0267	8.94946	12.2975	12.9397	13.9995	8.90651	12.7523	13.2839	13.2993	12.2284	15.3941	10.8848	8.78385	14.5863	8.15682	10.4858	13.5036	8.71705	13.1357	11.2798	14.9148	12.9403	12.7234	14.0696	5.74697	9.53523	11.4273	6.90738	10.0075	10.509	11.2897	9.22123	6.94414	8.32065	8.99112	9.13567	9.88121
sp|Q5JTH9|RRP12_HUMAN	NA	7.27982	NA	9.67507	9.62567	9.71615	8.55557	NA	8.06367	NA	NA	NA	NA	NA	NA	NA	9.80767	8.22622	9.42653	12.3363	9.0993	11.1234	9.11462	NA	NA	NA	12.9484	9.75239	8.49477	NA	8.82148	11.0316	10.2347	9.08383	8.54599	9.09958	NA	8.87222	9.20228	11.2368	7.05743	8.04593	8.89877	12.739	9.15894	9.89796	NA	8.02049	NA
sp|Q5JTV8|TOIP1_HUMAN	2.91265	6.8769	NA	8.35817	NA	6.16016	NA	3.31616	9.03681	10.1726	NA	5.16002	6.34992	8.64095	10.0336	5.72011	6.7829	6.94163	4.94414	6.37912	6.12789	6.28299	6.28315	NA	7.5853	8.51571	10.0577	11.1166	6.45052	NA	NA	8.59601	7.03268	NA	5.97003	6.47656	NA	7.80988	NA	6.10984	5.06763	8.7676	7.88793	6.22609	9.78678	9.15428	7.72497	9.92389	9.86676
sp|Q5JTZ9|SYAM_HUMAN	3.05944	NA	0.884196	6.04742	7.91334	9.75901	7.33342	NA	7.56776	5.15755	10.2091	5.72192	9.29071	8.44701	10.3699	5.70589	11.4093	5.39759	5.78612	6.29349	5.53618	8.00682	7.42352	5.86649	7.17682	9.13436	4.22456	9.58546	7.9857	5.34215	9.99982	7.44355	9.57059	7.76248	9.48287	8.12351	8.19622	9.58795	11.2394	9.4399	11.8021	9.87912	10.3049	8.22129	3.55702	6.16781	5.72546	7.51742	10.2631
sp|Q5JU85|IQEC2_HUMAN	10.3631	NA	NA	NA	NA	13.2833	11.8457	NA	10.879	13.1247	NA	NA	11.1743	NA	NA	NA	13.3316	NA	11.6611	13.9867	12.9815	13.9228	14.3768	NA	10.4011	NA	NA	13.2922	NA	NA	12.4421	NA	11.925	11.3341	10.6751	11.4226	9.63546	NA	13.4483	12.1485	11.8999	12.978	10.4818	10.9577	NA	NA	NA	NA	10.6924
sp|Q5JWR5|DOP1_HUMAN	NA	10.1775	9.66223	NA	8.26128	8.85767	NA	10.0596	NA	NA	8.68194	NA	NA	10.3967	NA	8.87947	NA	NA	NA	NA	13.1576	NA	NA	NA	8.436	11.497	NA	8.5867	12.3786	NA	NA	NA	NA	9.12066	8.55678	8.69157	9.96168	10.3079	NA	NA	NA	8.28424	NA	8.40628	10.1945	8.25097	NA	NA	8.80538
sp|Q5JY77|GASP1_HUMAN	NA	NA	NA	NA	11.3335	NA	NA	NA	NA	12.1271	NA	NA	12.2395	NA	10.4626	NA	12.3154	NA	10.7125	10.7157	12.2479	12.4223	NA	11.5013	NA	NA	10.9972	12.59	12.0131	NA	NA	NA	12.229	NA	NA	NA	NA	NA	NA	NA	NA	NA	NA	10.7858	NA	NA	NA	NA	NA
sp|Q5K4L6|S27A3_HUMAN	9.10265	8.76499	NA	NA	NA	15.8487	10.0526	8.87267	9.61151	8.81728	9.37642	9.23054	16.0639	NA	9.94237	10.2112	9.37613	9.27444	9.41597	NA	10.099	NA	13.8023	NA	8.41978	8.88465	NA	13.3422	9.0727	11.4168	8.52697	9.86178	10.6729	13.9828	9.92189	9.33191	9.61251	10.2186	10.2565	10.2258	9.42872	10.3519	9.89959	NA	8.49262	10.0788	8.90701	9.72521	NA
sp|Q5K651|SAMD9_HUMAN	NA	NA	7.0548	9.45097	NA	12.631	9.67669	NA	7.76237	NA	10.8762	NA	NA	NA	11.2532	10.8721	NA	NA	10.3616	9.88946	NA	9.71539	10.1884	10.9409	NA	NA	10.6603	NA	NA	NA	NA	9.50343	NA	9.91256	NA	NA	NA	NA	10.0112	9.44995	NA	9.01365	10.9095	11.2829	NA	9.50704	9.33335	NA	NA
sp|Q5KU26|COL12_HUMAN	10.7171	NA	9.91241	NA	NA	11.6335	NA	NA	10.1334	9.62303	11.5181	NA	NA	NA	12.8713	NA	11.1526	NA	10.8565	11.2789	11.0552	NA	NA	NA	10.9559	11.6205	11.6613	11.5995	11.6746	NA	11.4847	13.2517	NA	10.8195	NA	11.171	NA	8.70435	NA	NA	NA	10.5704	14.0552	NA	10.4809	NA	NA	12.249	11.5176
sp|Q5M775|CYTSB_HUMAN	0.394449	NA	1.60486	10.1833	2.22445	10.1353	3.32005	0.988531	5.93577	5.87837	6.81173	6.07517	1.40975	4.33976	6.26698	1.73687	4.82343	4.3239	7.99183	8.1235	6.36045	9.80654	2.21425	0.243342	3.87968	4.80959	3.8589	4.96159	7.55656	5.67983	4.15015	9.86169	8.14796	4.81502	7.33296	9.3214	1.21216	1.27308	7.01358	2.31695	6.11744	3.99483	5.84406	NA	NA	NA	4.05905	7.12597	9.40603
sp|Q5MNZ6|WIPI3_HUMAN	14.8065	NA	NA	10.8682	18.802	19.1243	14.7906	NA	15.4963	16.486	17.6241	16.4436	15.7051	14.6756	15.2307	16.3917	16.598	15.1145	16.2843	19.5094	19.4708	18.5342	19.7529	14.4899	17.902	20.0115	18.2332	19.0826	15.555	NA	16.4628	17.1367	16.8792	15.3915	15.7147	19.6473	15.5349	17.0322	17.12	16.7553	16.8415	15.8995	16.1303	13.5169	12.1457	13.5514	14.4	14.258	13.478
sp|Q5NDL2|EOGT_HUMAN	11.1034	NA	NA	10.0995	14.2385	14.106	NA	NA	NA	NA	14.0997	11.2409	11.7493	NA	11.8104	NA	12.2998	NA	NA	NA	9.65368	NA	13.3825	NA	12.9182	12.0974	11.7402	12.1827	NA	NA	NA	11.4638	12.8315	NA	11.3269	11.6205	NA	11.5837	NA	12.3187	11.0528	NA	12.4634	10.8251	NA	11.3931	11.1162	11.0198	NA
sp|Q5PRF9|SMAG2_HUMAN	11.7639	13.1492	9.92559	7.44001	NA	10.6397	7.92083	10.6622	12.3184	12.5152	13.5916	12.6799	8.9224	12.7119	11.8365	11.62	13.2254	NA	10.3932	10.6594	9.16562	10.597	12.0089	8.02612	9.77396	9.31899	9.89297	10.978	13.1904	8.73139	13.1835	10.5432	8.22062	8.76095	12.322	NA	11.086	11.5611	10.8209	9.61045	12.9573	11.4371	12.157	11.0862	13.1522	12.5568	9.5168	11.5418	7.59539
sp|Q5QJ74|TBCEL_HUMAN	NA	NA	NA	NA	NA	11.1995	NA	NA	NA	9.77824	NA	NA	6.44862	NA	NA	NA	6.96772	NA	12.2933	8.62318	6.47566	7.9052	NA	6.56971	8.98545	NA	NA	6.60267	8.77833	4.9099	11.0465	8.0239	NA	5.41029	8.5198	NA	NA	NA	NA	8.33559	NA	7.10527	8.51459	NA	NA	NA	NA	NA	7.8893
sp|Q5R372|RBG1L_HUMAN	7.59509	NA	NA	NA	8.47898	NA	7.5915	7.53664	6.53574	8.28126	8.60659	8.06097	8.16787	NA	7.73576	8.60043	10.2445	NA	8.36277	8.23347	10.9538	9.79283	11.0541	9.03393	NA	10.3053	9.08746	9.50591	NA	5.90947	8.75644	7.52351	10.4473	8.04969	NA	8.13247	6.45348	6.21506	NA	NA	9.29922	6.79666	7.56784	NA	NA	7.63391	NA	6.77466	NA
sp|Q5RKV6|EXOS6_HUMAN	13.3571	10.707	NA	13.1747	NA	11.2884	NA	NA	11.7237	10.8869	12.2236	7.8808	11.6464	10.7936	12.0983	11.1265	11.1371	NA	NA	11.4852	11.4142	11.4576	11.413	NA	NA	11.6321	12.3818	11.4424	11.3403	7.76315	11.4789	NA	10.5677	11.5698	10.9702	11.0249	9.3323	10.2478	10.4485	10.8622	13.1059	NA	11.7572	11.871	10.6197	11.5337	11.1	11.8159	12.4338
sp|Q5S007|LRRK2_HUMAN	10.608	NA	NA	10.0387	12.0548	11.6881	11.4554	NA	13.832	NA	14.5197	12.2442	15.0048	NA	13.8246	14.1077	11.6834	NA	16.082	14.8997	14.5419	15.9224	11.5725	11.8552	14.6697	16.0413	11.7322	13.976	11.933	9.14552	14.6665	NA	16.6721	NA	11.2387	14.2506	10.662	11.6301	NA	NA	NA	11.5243	15.8936	10.9505	12.6507	11.0286	13.8687	11.8411	11.3733
sp|Q5SQI0|ATAT_HUMAN	NA	2.85852	NA	NA	6.38824	10.0023	6.49938	3.56657	NA	6.69362	NA	6.42337	NA	NA	6.39509	5.83662	6.05738	6.17234	10.2672	9.87265	9.73502	10.8135	9.71479	11.1363	6.22331	5.36293	NA	6.29658	9.90295	5.77252	6.31189	7.02734	6.69134	9.98395	NA	7.73146	7.70857	9.75411	6.42597	7.93343	6.12736	3.20443	3.7142	3.40103	3.9285	NA	3.2495	NA	10.2345
sp|Q5SQN1|SNP47_HUMAN	8.29766	NA	NA	11.7197	14.5844	NA	NA	NA	NA	NA	NA	NA	NA	NA	NA	NA	NA	NA	NA	NA	14.2424	12.9202	12.4546	13.8956	NA	13.6189	NA	14.7191	14.846	NA	NA	NA	NA	13.6349	13.8652	NA	NA	NA	NA	NA	NA	12.9146	NA	NA	NA	NA	NA	NA	NA
sp|Q5SRE5|NU188_HUMAN	NA	NA	NA	NA	NA	NA	13.6733	12.3516	13.2348	NA	10.4263	11.7463	11.1163	12.5096	9.49736	10.6009	NA	NA	11.9826	NA	NA	NA	NA	NA	NA	12.4021	13.606	12.5702	NA	NA	12.6125	9.42297	NA	NA	NA	12.0851	NA	10.6657	NA	NA	NA	9.48388	10.3607	NA	NA	NA	NA	9.49703	NA
sp|Q5SRE7|PHYD1_HUMAN	NA	NA	NA	NA	NA	12.8779	NA	NA	10.866	NA	10.5099	10.584	NA	NA	10.795	NA	NA	NA	NA	12.3746	10.8472	12.3079	12.0462	NA	NA	13.1523	NA	13.3731	10.7381	NA	NA	NA	12.2659	11.9769	NA	12.7262	NA	NA	NA	NA	10.7978	NA	NA	NA	NA	NA	NA	NA	NA
sp|Q5SSJ5|HP1B3_HUMAN	9.0099	7.76484	3.85748	8.01655	4.81281	8.56288	9.19241	7.6976	10.1938	7.26175	5.9345	7.58575	8.02194	8.13056	9.0039	6.59829	6.72168	NA	7.02719	5.93768	6.51334	7.34326	6.09514	NA	3.93797	8.49514	8.30557	6.90872	NA	3.10319	8.09451	7.06256	8.55294	4.12826	7.19599	8.29998	7.81722	9.03436	8.85436	6.29641	8.98768	9.62691	11.341	8.8318	8.26424	8.72421	8.93384	5.96588	7.22539
sp|Q5ST30|SYVM_HUMAN	NA	NA	NA	10.6796	NA	9.47655	NA	NA	10.5503	NA	NA	NA	11.4126	NA	NA	NA	NA	NA	NA	NA	9.66706	9.76733	11.895	NA	NA	12.2261	NA	NA	NA	6.09276	11.3049	8.77136	NA	13.0654	NA	NA	NA	NA	NA	12.9434	11.838	11.4308	NA	NA	NA	NA	8.12274	NA	10.3101
sp|Q5SW79|CE170_HUMAN	10.9007	NA	15.3378	11.0149	NA	NA	11.7779	7.97665	NA	10.4162	10.6333	NA	10.665	NA	NA	10.3106	NA	NA	NA	10.8951	10.5215	NA	9.99144	NA	5.52143	NA	NA	NA	11.1476	NA	9.84252	9.9064	10.4306	NA	NA	NA	NA	9.87661	10.5429	10.7206	10.2854	17.7838	NA	14.9521	NA	NA	17.4166	12.459	18.4743
sp|Q5SWX8|ODR4_HUMAN	6.68397	6.30855	3.67592	8.35395	5.70971	7.29303	6.95695	5.91682	9.78721	3.27275	11.2181	8.01586	7.14168	6.19879	8.93196	6.71515	7.2454	2.76954	8.63526	4.36978	8.62003	6.74423	8.10018	3.65184	8.4755	9.44634	6.27905	6.09002	9.18918	2.50642	7.55558	6.32067	4.38985	8.40676	7.15415	7.56851	5.18554	5.82194	6.66774	8.46684	9.41091	9.38928	10.2837	4.89125	7.19862	8.19227	6.2698	8.8108	8.64207
sp|Q5SXM2|SNPC4_HUMAN	NA	NA	NA	10.7218	NA	NA	NA	9.98223	11.8964	12.2372	9.98802	NA	11.8946	13.2655	NA	NA	NA	NA	11.725	NA	NA	12.2464	NA	NA	NA	NA	13.7682	NA	NA	NA	NA	11.9645	NA	NA	13.6144	NA	NA	NA	NA	13.6772	NA	13.4963	13.2476	NA	NA	11.2891	NA	11.5026	11.7713
sp|Q5SYE7|NHSL1_HUMAN	7.07101	14.9603	NA	15.5818	NA	13.6157	7.18235	NA	6.89293	8.02583	8.09555	NA	7.06611	12.5076	7.94416	8.20678	7.48193	12.2752	8.7305	7.73187	11.0662	8.52547	5.5566	NA	NA	NA	14.7555	NA	9.52246	NA	7.91824	NA	8.02685	7.228	7.50173	7.48284	7.96917	8.35748	8.6024	8.32819	8.08137	7.9877	7.79951	15.5675	15.6247	16.4134	6.41482	14.0998	15.4849
sp|Q5T0D9|TPRGL_HUMAN	10.978	NA	NA	NA	11.7288	12.9054	11.0001	NA	12.1687	11.0467	12.4479	11.0365	13.6207	NA	12.0456	11.7622	14.7039	10.8816	12.0109	12.4424	12.8454	14.1012	13.079	11.0826	14.25	13.3717	10.7277	14.6077	14.3268	9.66918	13.0719	12.0875	12.7335	12.301	14.5782	14.3911	NA	9.71304	11.3157	12.4075	13.2931	10.0874	12.7582	NA	NA	NA	NA	9.47556	NA
sp|Q5T160|SYRM_HUMAN	5.26392	7.80712	4.97296	5.68397	NA	12.553	8.22248	5.48673	11.4921	11.4659	5.78988	8.10274	6.35971	5.79328	5.16197	10.5786	14.102	6.22084	8.76623	9.53697	8.8913	9.17054	12.6729	6.50032	8.58681	12.7442	10.696	9.15663	12.5081	6.61749	10.6847	11.6816	7.94072	10.1481	12.0083	6.37416	5.01943	7.44948	11.3857	6.03087	7.94283	7.44813	10.851	NA	6.44507	8.03365	7.59671	7.7153	9.27677
sp|Q5T1M5|FKB15_HUMAN	6.54266	7.00248	4.49892	4.89655	4.56536	8.47364	6.63939	6.81785	10.5491	5.97688	7.56888	9.73491	13.8614	9.71319	11.9909	10.9274	13.8485	6.53444	7.50685	11.8573	7.17814	9.82229	NA	4.32295	7.33946	11.5473	7.56508	13.4632	12.1507	6.36923	5.54525	11.8736	13.4121	11.0639	9.41243	8.06001	10.3072	12.3415	7.19572	9.02843	9.6843	4.26913	9.31748	8.20571	8.60615	5.64834	4.53568	6.38244	4.55731
sp|Q5T3F8|CSCL2_HUMAN	NA	1.83492	NA	NA	8.74732	5.96152	7.81342	7.22521	5.57233	11.6014	8.33139	10.7912	5.80485	7.2058	8.45236	8.16585	11.4697	NA	8.15403	13.5168	8.77492	7.68562	13.3192	7.37444	10.6206	6.08737	4.10913	11.6181	5.977	4.686	6.28889	10.6415	10.9557	11.5267	5.42293	12.869	NA	9.00039	6.24845	1.28185	6.13489	5.19376	8.25956	8.78198	5.7694	5.20277	7.88392	5.97886	5.01802
sp|Q5T3I0|GPTC4_HUMAN	13.8736	10.1013	NA	11.7806	7.53737	8.5718	13.4318	NA	6.73015	11.5334	NA	7.30803	7.75346	NA	7.4145	9.28463	12.9536	7.74583	8.44244	9.32827	11.0501	12.8266	12.5076	9.07518	9.48265	10.647	7.86442	9.41026	5.94268	6.30242	7.84155	12.5266	12.8191	11.5512	11.981	7.77342	9.08353	11.7379	11.0047	NA	7.83629	11.515	6.84003	11.5412	5.18731	NA	NA	7.05729	9.33351
sp|Q5T447|HECD3_HUMAN	9.00083	9.15309	7.48092	7.81616	8.61178	9.4508	7.2185	9.73623	10.9341	9.13875	8.89117	9.31466	10.1526	5.46985	9.78673	10.3034	9.21538	8.56282	11.4338	10.0404	10.4898	8.85228	7.71354	8.26535	10.5426	9.78519	10.5387	10.6489	10.9718	8.3705	9.50093	9.3704	11.4356	9.87865	10.1076	9.9098	6.46469	7.78553	9.61222	10.6637	10.3844	8.46566	7.70187	7.88951	8.94231	8.9591	7.928	6.03834	8.41299
sp|Q5T4S7|UBR4_HUMAN	6.41795	4.21626	4.83181	5.75742	7.54293	8.5953	7.566	5.42365	5.58007	8.29768	6.71935	6.31922	7.67482	4.24059	6.87934	7.41001	8.03546	5.39214	8.82197	7.2054	8.8592	8.26159	9.54755	5.11352	9.07683	8.43971	6.77726	9.58754	7.43408	5.50046	8.47459	7.9123	6.97566	8.49668	8.25129	8.97834	4.99649	6.38096	6.38079	6.78812	9.66861	7.5952	6.00057	7.99104	6.52982	6.12525	6.44142	6.51713	7.647
sp|Q5T5C0|STXB5_HUMAN	8.02056	NA	NA	5.69053	7.36141	10.5498	10.1803	NA	5.76939	7.40959	6.03904	11.4669	8.08701	NA	7.35959	10.87	7.64729	NA	10.3085	5.64764	8.3557	10.3654	8.79908	7.09914	9.28614	9.99624	10.0813	10.8065	13.5282	5.99213	10.9145	9.15784	8.33435	10.6987	10.7206	9.81429	7.3071	7.59044	7.56577	8.14417	9.43016	7.91664	NA	5.76165	NA	6.68752	7.59154	5.83421	5.70013
sp|Q5T5P2|SKT_HUMAN	9.249	10.5845	NA	8.14339	10.0783	13.7524	9.38671	5.23723	9.70609	10.2683	10.2274	8.98772	8.41438	11.2621	9.25257	9.38692	13.3665	NA	12.3908	10.4673	8.53508	9.67289	5.55372	9.51467	8.21545	10.2909	9.67478	11.1704	12.7283	6.76576	11.0817	9.57753	13.7956	14.5141	8.94112	9.23317	11.1924	11.9611	8.65182	12.4848	13.3358	5.01521	10.7517	10.2268	5.40309	NA	9.62016	4.9717	8.95754
sp|Q5T5U3|RHG21_HUMAN	7.85999	8.60492	8.04727	7.70038	11.0725	10.3333	NA	8.35978	NA	NA	10.4686	NA	8.15801	NA	NA	NA	10.6593	8.05812	9.201	11.1682	8.08339	11.6339	10.9718	9.03533	9.76534	11.4434	11.5078	9.95013	8.52378	NA	9.92966	NA	NA	10.4118	7.43152	11.9561	NA	5.47123	NA	7.773	7.85333	7.77864	8.2977	10.1702	NA	7.64323	7.14439	7.82307	8.49642
sp|Q5T5Y3|CAMP1_HUMAN	12.0276	12.0192	NA	11.3618	13.5621	12.6347	10.4889	10.3263	NA	NA	12.2137	NA	14.59	11.3484	12.3564	NA	12.1705	NA	13.1435	12.499	12.8519	12.5436	NA	NA	14.5226	13.0803	12.2072	NA	12.4551	NA	12.7416	11.3871	12.5452	12.5502	12.762	12.9928	NA	NA	NA	NA	NA	11.1551	11.0592	11.5386	10.1805	11.1762	NA	12.0885	11.8083
sp|Q5T6F2|UBAP2_HUMAN	6.51282	6.0759	NA	6.8784	8.52645	6.13008	5.91427	8.78097	8.63532	NA	6.44036	6.15043	6.5817	9.18943	10.5818	6.95612	NA	NA	12.3177	8.04578	8.01339	8.7979	6.28027	NA	NA	8.97103	6.78455	8.14038	8.31714	NA	5.97956	9.18883	NA	8.74267	6.44753	NA	8.54044	9.21961	NA	NA	6.55097	NA	NA	6.82208	8.98959	6.21643	9.96956	NA	6.42267
sp|Q5T6V5|QSPP_HUMAN	7.33165	6.71115	5.58305	NA	10.1724	14.2136	10.1057	10.3448	11.4301	10.9531	12.2647	11.5077	8.44873	10.8716	12.3838	11.5411	13.0535	9.94444	11.4031	13.5545	13.1069	13.2288	13.1545	8.37381	11.0468	11.4372	10.1786	13.2994	11.7749	9.16032	11.0763	10.1708	12.9724	10.4837	9.82844	12.861	9.78402	11.1528	10.9481	11.731	12.9636	9.637	11.0814	NA	9.8163	7.38549	9.06412	9.12762	11.8412
sp|Q5T7W7|TSTD2_HUMAN	10.1835	NA	9.30805	12.2488	9.07423	9.84573	11.2136	5.39247	11.9703	11.7924	NA	12.2864	13.3177	NA	8.76681	12.8253	9.65189	NA	11.2384	11.5493	7.35425	8.88485	5.3383	6.72819	11.6438	13.516	6.62346	9.43949	11.1895	7.10188	12.0094	12.5167	10.0119	7.22898	8.84504	9.17829	8.2592	10.5333	12.0538	9.53957	9.8263	11.8592	12.7293	9.28771	7.6651	10.8764	10.1783	9.45385	9.5641
sp|Q5T848|GP158_HUMAN	NA	NA	NA	NA	11.7817	12.993	7.0032	NA	8.28611	7.36784	NA	7.1978	NA	NA	NA	2.94925	12.9915	11.6498	11.0733	10.5531	10.3086	12.6584	12.9424	11.3018	9.30561	9.41915	6.78449	10.2141	9.47445	NA	10.421	6.99465	9.6967	12.9086	8.32292	7.8457	7.01325	10.7102	10.813	8.03175	5.3104	7.2721	5.80103	5.38626	7.21182	NA	7.6933	NA	5.42476
sp|Q5T8D3|ACBD5_HUMAN	NA	NA	NA	14.7355	NA	14.4277	12.8212	12.6818	14.8005	NA	14.4859	14.5578	13.342	14.6682	NA	14.5224	14.8604	NA	NA	14.1558	NA	NA	14.3951	NA	NA	13.2206	NA	NA	NA	NA	NA	13.5657	14.6615	NA	13.599	NA	12.9141	13.5478	13.6025	NA	13.9401	14.4032	14.5105	14.833	NA	13.6677	13.0952	13.9507	NA
sp|Q5T9A4|ATD3B_HUMAN	5.73712	NA	NA	9.87655	6.34467	10.9823	7.99686	NA	NA	10.9796	5.71298	5.73616	6.18796	6.78586	11.1839	11.3517	7.15516	9.27044	10.3263	11.1842	7.08619	6.59492	7.32447	5.48312	9.22914	9.28949	10.6771	10.6054	10.9177	NA	6.02865	NA	6.20157	6.94258	6.68544	9.65328	NA	9.87252	NA	4.74389	6.1917	6.25462	NA	NA	NA	NA	NA	NA	9.75683
sp|Q5T9L3|WLS_HUMAN	7.70703	4.15907	NA	7.46693	5.11935	10.2187	7.46441	6.71335	9.62644	7.53368	8.00116	11.7868	9.07707	8.54988	6.79646	9.01094	9.9135	5.30453	8.25735	8.70704	8.73235	4.55697	7.84798	7.72677	6.28381	7.88168	9.11016	7.53563	4.38689	1.52679	8.73672	9.59157	9.23763	4.16112	8.66912	6.7688	5.26884	8.44921	8.73506	7.88015	7.18721	7.31759	8.77665	5.78961	5.58735	4.84232	4.70983	8.34429	6.24026
sp|Q5T9S5|CCD18_HUMAN	11.8539	10.654	9.26533	12.811	10.2188	14.5839	9.7237	9.00722	10.5945	13.7485	14.0989	11.0067	13.3916	11.3019	11.7176	13.5669	14.578	13.2188	NA	12.3465	10.7968	12.4871	12.5153	10.7884	10.7706	10.9807	14.0925	12.4743	12.6936	10.696	11.1409	9.89942	15.1114	14.3951	13.7177	12.5963	9.75078	12.2863	13.5158	13.2642	11.6958	10.9722	13.3276	NA	12.6651	13.3103	12.5621	14.6443	13.3489
sp|Q5TA45|INT11_HUMAN	10.8389	13.496	NA	7.43296	NA	NA	10.4288	NA	NA	NA	NA	12.4965	NA	12.3474	11.868	NA	NA	11.0797	NA	NA	NA	11.3003	NA	NA	NA	NA	12.0309	NA	NA	11.3957	NA	NA	11.6394	NA	NA	6.16448	NA	11.1136	NA	10.4787	NA	NA	NA	11.1959	12.4556	13.7032	NA	NA	NA
sp|Q5TA50|CPTP_HUMAN	12.1738	NA	NA	11.9423	10.3344	14.7754	12.252	NA	13.3787	13.3504	14.7663	13.6146	14.1717	10.8021	15.0471	14.2679	14.6967	NA	13.1075	15.3692	15.0619	14.6525	15.0274	13.1929	13.5632	13.1021	14.6366	14.9711	14.9764	10.9512	12.7265	13.3227	13.8427	14.1832	14.3541	15.0405	NA	NA	13.1613	13.9961	14.433	12.0015	11.005	11.5827	8.82601	11.6253	10.9953	12.1893	11.6395
sp|Q5TBA9|FRY_HUMAN	NA	NA	NA	NA	10.7356	14.258	NA	NA	9.73093	10.4786	NA	12.438	NA	9.63911	10.0126	13.4665	12.9951	9.72725	10.8059	14.0475	11.2112	10.1986	NA	NA	NA	12.1841	NA	12.7583	NA	NA	14.2637	12.3116	15.7059	10.3808	NA	14.9039	NA	10.8699	13.0588	13.7693	10.7912	9.98623	NA	NA	NA	NA	NA	9.93993	NA
sp|Q5TC12|ATPF1_HUMAN	NA	NA	NA	NA	14.161	13.3366	11.8694	NA	12.0016	13.9145	NA	12.496	14.9676	NA	12.8816	12.0068	13.2149	12.1731	14.5275	13.4626	13.4799	12.816	13.8152	12.4101	13.2684	13.6822	12.5875	13.0673	12.5075	NA	14.059	11.4883	13.3638	12.8552	12.1495	12.5542	10.7756	11.0576	NA	NA	NA	11.7412	12.1442	NA	NA	NA	NA	NA	NA
sp|Q5TC84|OGRL1_HUMAN	9.07602	4.67406	NA	5.55985	5.31574	4.20961	5.40241	NA	4.41341	4.79996	9.03373	9.88379	7.85715	10.2237	4.81458	8.06902	2.55911	NA	8.4914	5.91097	9.04638	3.82949	4.5517	NA	5.15306	9.09719	9.29668	5.72087	3.60485	2.57541	4.18325	8.66745	3.54353	5.35412	NA	4.53114	4.53196	4.96435	7.97322	8.18176	8.079	8.02006	9.45879	6.54559	8.26951	NA	5.7933	NA	NA
sp|Q5TCZ1|SPD2A_HUMAN	12.4228	9.43338	NA	NA	NA	11.627	NA	NA	NA	NA	11.7652	NA	12.0782	12.339	12.671	12.5386	NA	NA	NA	7.84804	NA	12.2255	NA	NA	NA	NA	14.2766	NA	12.2261	NA	NA	NA	12.4503	12.1393	NA	13.3075	NA	NA	12.0276	NA	NA	NA	NA	12.7459	11.9199	13.6937	NA	NA	11.1988
sp|Q5TDH0|DDI2_HUMAN	NA	10.2647	8.51984	8.74835	10.3233	13.4957	8.29676	8.66832	NA	NA	NA	NA	NA	NA	13.929	NA	12.8264	NA	6.68112	10.9503	12.8857	13.0107	NA	9.1474	NA	NA	NA	13.2568	12.9066	NA	NA	5.57088	NA	8.48661	NA	NA	NA	9.17785	NA	NA	NA	NA	NA	NA	NA	9.68365	8.41558	6.70448	NA
sp|Q5TEJ8|THMS2_HUMAN	NA	NA	NA	NA	NA	13.1795	NA	7.42721	11.3258	NA	11.5723	NA	NA	10.9936	11.3729	13.61	12.9882	NA	NA	5.95169	NA	13.7429	NA	NA	NA	13.106	10.7374	9.47443	13.6755	NA	10.5769	NA	NA	NA	10.9461	8.98941	10.8503	9.88733	12.4758	NA	12.7401	NA	NA	NA	NA	12.5539	8.13032	6.07343	10.6668
sp|Q5TF21|SOGA3_HUMAN	7.38733	6.3445	3.74477	7.69314	4.7808	4.66284	9.50477	4.30271	8.99434	9.94531	6.78219	8.97871	9.92225	9.44036	5.61776	7.48422	8.71947	3.65978	8.98126	4.55158	8.83301	11.988	10.5005	NA	3.97118	12.2277	5.0717	8.75912	4.27275	6.02578	9.76182	3.15007	4.10086	4.36247	12.5948	4.3814	NA	5.51146	3.95292	4.20123	12.585	10.0505	9.51761	6.70176	4.18961	10.4902	4.5281	8.3904	NA
sp|Q5TFE4|NT5D1_HUMAN	9.505	NA	NA	9.21706	11.7201	13.0394	NA	NA	NA	10.8443	NA	12.8462	11.2314	NA	10.4638	13.0429	12.7246	NA	11.3999	12.5039	NA	13.304	11.218	NA	NA	NA	NA	11.9549	10.9179	NA	10.6735	9.98255	13.466	11.2668	11.1518	11.3864	NA	11.1784	13.5592	13.7241	12.9089	NA	NA	NA	NA	NA	NA	9.70284	NA
sp|Q5TGZ0|MIC10_HUMAN	NA	NA	NA	NA	NA	12.2917	8.31061	NA	NA	NA	NA	8.86645	NA	8.82492	11.0965	9.26929	10.6947	9.17136	NA	12.7296	12.0219	11.1213	12.3407	NA	11.2741	11.7453	NA	9.8104	11.5274	NA	9.68756	NA	9.93358	11.1285	NA	9.63636	9.5508	10.7846	NA	NA	9.69797	8.29266	NA	NA	NA	NA	NA	NA	NA
sp|Q5TH69|BIG3_HUMAN	9.16545	8.27855	8.02132	10.3146	8.5698	12.5488	11.3623	9.44569	11.4546	9.76199	11.7899	8.96184	12.9025	7.03261	13.2919	10.6932	9.88645	NA	12.1623	12.2476	12.2678	10.236	12.088	5.86142	11.0327	10.4682	11.3066	10.4808	11.0976	8.33733	10.083	10.3562	9.29325	7.71253	12.4429	10.8317	5.78287	10.6138	6.45232	11.4474	10.6987	10.5673	11.57	12.0804	8.57787	9.3522	10.5937	12.9676	12.6813
sp|Q5THJ4|VP13D_HUMAN	NA	6.38517	5.99263	5.09358	7.77969	9.38263	5.17203	9.38586	9.16835	9.05224	8.29483	10.7279	5.89871	8.40729	9.2295	8.47917	10.5503	7.11427	9.28712	10.6815	7.99351	6.3677	11.8386	5.78933	10.0258	10.4375	9.22289	11.1701	6.10237	5.6797	8.79565	9.78982	9.34134	7.14088	10.1476	9.6699	4.86122	9.02003	7.7489	7.99472	8.95558	8.74834	8.78107	5.75893	9.03057	7.63875	NA	7.49251	10.1701
sp|Q5TZA2|CROCC_HUMAN	NA	10.6977	NA	NA	NA	NA	9.16386	NA	9.62281	NA	9.97015	10.2597	NA	11.5205	11.1939	9.98222	13.435	NA	NA	10.112	9.72159	NA	10.5263	NA	NA	10.8155	11.0951	NA	NA	10.0521	9.83164	NA	10.8248	NA	NA	9.43035	9.22486	9.05269	NA	9.57777	9.79199	NA	NA	11.7631	NA	7.77927	NA	NA	10.9645
sp|Q5U4P2|ASPH1_HUMAN	NA	NA	NA	NA	NA	12.2137	13.4935	NA	NA	NA	NA	NA	NA	NA	12.0992	15.3563	12.1599	NA	NA	12.1983	12.0577	12.259	NA	NA	NA	12.7462	NA	12.4834	NA	NA	NA	NA	NA	14.9192	15.1256	14.4192	NA	NA	NA	NA	NA	NA	NA	NA	NA	NA	NA	NA	NA
sp|Q5U5X0|LYRM7_HUMAN	8.0998	9.10975	NA	7.85911	10.1884	12.4961	8.92269	NA	11.2844	9.49222	NA	NA	NA	NA	NA	NA	10.8148	NA	NA	9.07884	9.44284	10.5256	12.7891	12.6079	9.18509	NA	NA	12.233	NA	NA	7.21597	8.06466	10.7827	12.9831	11.7014	NA	NA	NA	8.92556	NA	9.33301	10.5831	NA	9.44661	NA	NA	NA	NA	12.999
sp|Q5UIP0|RIF1_HUMAN	NA	10.393	NA	8.7795	NA	9.25256	4.2821	9.89164	8.72183	11.3505	8.77309	8.32596	NA	8.08846	15.39	NA	NA	8.70204	NA	13.8542	6.42593	8.55943	13.9284	10.9428	12.9528	15.2996	8.71978	11.4806	14.4501	7.38435	8.84568	10.5944	NA	11.9184	11.2938	14.5478	10.0938	NA	9.09298	NA	9.94271	NA	8.38583	NA	10.9002	9.00895	NA	NA	8.29274
sp|Q5VIR6|VPS53_HUMAN	9.40923	5.25563	NA	3.6533	12.4419	11.6835	-0.216098	4.72562	7.12611	6.47971	6.07922	7.70033	7.08329	6.69618	4.81197	7.11134	7.90201	5.10537	8.25538	11.701	10.4598	10.3381	10.0547	9.10185	NA	13.3232	8.62138	11.9458	9.69592	7.35746	11.62	6.66812	3.30476	6.99031	3.53028	11.6963	6.12194	9.649	NA	8.61045	6.95692	NA	8.47613	3.81507	5.56501	3.58195	7.58698	4.93907	7.54668
sp|Q5VSL9|STRP1_HUMAN	9.71921	NA	15.1219	10.0962	NA	10.1767	NA	NA	9.56682	9.94813	10.5663	10.4629	10.6782	7.05038	10.2817	NA	10.0669	8.61344	9.70225	10.2352	10.2803	10.0546	NA	NA	9.56176	13.4325	NA	9.15291	NA	NA	10.0374	NA	10.3064	8.82942	8.33601	9.40507	NA	NA	10.201	9.75354	10.5694	13.5702	9.23098	10.4881	NA	16.5455	9.26932	NA	14.7948
sp|Q5VST9|OBSCN_HUMAN	11.485	NA	NA	NA	14.1648	16.3005	9.57234	NA	NA	10.0938	12.7112	10.5213	13.3214	12.6136	8.87561	10.1773	16.3588	12.0568	13.8711	9.55645	13.5457	13.8609	14.2511	14.4422	12.8796	8.69491	12.3931	14.4273	12.4494	7.87043	14.1095	14.0344	15.2766	14.2904	12.918	9.86327	11.7148	9.23509	11.7001	9.17879	9.49892	11.5651	13.1368	10.7451	NA	NA	8.03873	10.5751	11.3102
sp|Q5VT25|MRCKA_HUMAN	8.82828	8.28044	3.90884	6.42399	1.70115	10.4338	9.31291	NA	NA	8.57907	9.36385	12.0215	7.21726	7.7071	12.4856	9.6181	10.5358	5.12457	13.2037	5.64548	7.8326	11.0867	11.7879	9.03074	8.18673	11.7863	8.83679	7.75475	9.66993	9.60308	10.408	10.9522	11.9059	1.8785	7.35732	12.4126	NA	4.92314	5.12952	5.25901	7.29811	NA	5.29783	NA	NA	NA	NA	2.34037	3.5137
sp|Q5VT52|RPRD2_HUMAN	8.79327	8.77567	NA	NA	9.36101	7.0794	NA	NA	NA	NA	NA	NA	NA	NA	NA	NA	NA	8.56472	12.7815	10.0619	NA	NA	NA	NA	8.38373	9.12604	11.6029	10.4478	NA	NA	NA	NA	NA	NA	NA	9.79665	NA	8.67754	NA	12.6085	8.95176	NA	NA	NA	NA	NA	NA	NA	NA
sp|Q5VTL8|PR38B_HUMAN	8.90487	8.26032	8.53203	9.61039	11.1056	14.6734	NA	9.06667	10.4292	9.7541	10.2345	9.28707	15.0859	NA	10.9286	NA	10.2111	10.0533	9.62044	10.2345	15.9886	15.0141	14.5014	NA	9.76557	14.7954	NA	10.4078	16.0326	9.51917	9.63061	11.0933	15.5906	14.6228	13.1654	14.6454	9.92956	10.3539	8.88773	12.9008	10.8556	9.10337	9.51737	7.49238	8.71616	9.89523	8.77481	8.58394	9.73293
sp|Q5VTR2|BRE1A_HUMAN	12.4432	8.95937	NA	11.0531	NA	11.4947	12.0362	NA	11.3742	10.7433	11.8761	12.5191	9.50518	11.3266	12.7438	11.9185	NA	NA	9.18067	11.185	11.2341	NA	NA	NA	NA	10.8997	12.0112	NA	10.8332	8.05653	9.34755	10.8936	NA	11.7526	11.9473	11.3943	8.13485	NA	11.5208	8.42786	11.7157	11.5281	12.2898	12.8486	10.3729	10.5464	11.2843	13.1641	11.4556
sp|Q5VU43|MYOME_HUMAN	6.50033	7.61645	5.0555	6.54832	7.12579	11.0774	NA	5.28775	6.39285	NA	8.82079	10.5353	9.26172	NA	8.89292	8.83888	5.67859	5.62369	6.7746	10.961	11.0756	9.37373	9.89043	7.68224	6.81113	7.54657	10.1981	7.17016	7.82564	4.46613	8.39968	8.21741	NA	8.93317	6.56839	7.03357	9.92172	8.71739	6.02392	6.44324	6.40008	NA	10.0936	6.59376	NA	6.32747	NA	5.9526	6.59039
sp|Q5VU97|CAHD1_HUMAN	6.17943	7.32108	8.92216	9.85558	9.39535	10.008	6.23562	6.99094	6.11957	7.39152	8.00365	7.4357	9.54387	8.57064	9.49523	6.83457	NA	7.57433	10.7853	10.6802	12.6691	12.4523	7.38415	NA	7.15573	7.46715	7.45235	8.9202	10.586	NA	7.45148	NA	12.5211	NA	8.39533	7.69956	NA	NA	7.09499	6.86016	8.19566	9.10195	6.89021	9.9247	8.72773	7.48494	6.83858	9.10616	9.63444
sp|Q5VUB5|F1711_HUMAN	NA	NA	NA	NA	NA	13.1341	NA	10.4852	NA	11.927	11.0182	NA	12.3733	NA	NA	NA	12.4468	NA	12.8019	12.1185	14.7934	12.6686	11.9906	13.3709	10.9599	12.5746	NA	12.2038	NA	9.9751	NA	12.3741	NA	NA	12.4102	11.5368	NA	NA	NA	NA	NA	NA	NA	NA	NA	NA	NA	NA	NA
sp|Q5VV42|CDKAL_HUMAN	NA	10.9377	NA	NA	11.1917	NA	9.81373	NA	NA	9.50325	11.2444	NA	NA	NA	10.9122	13.6622	11.5955	NA	NA	NA	NA	13.368	10.7702	NA	NA	13.2459	10.6966	11.7977	12.6635	10.6254	10.4467	10.6379	NA	10.819	10.4896	13.632	NA	NA	NA	NA	10.2603	10.0432	12.5855	NA	NA	NA	NA	NA	NA
sp|Q5VVQ6|OTU1_HUMAN	6.17039	7.77237	NA	8.23785	NA	8.96896	8.45631	3.1151	7.93677	7.54146	2.73317	9.62416	8.29427	7.22745	10.6689	8.08965	11.8249	9.74138	7.42406	8.93756	8.17633	7.98527	9.3618	7.58448	9.25248	9.04976	13.411	9.65274	8.77605	4.83011	8.82921	7.87493	9.28811	6.16951	10.5308	9.93723	8.92574	9.09341	9.396	9.77077	9.62282	10.2556	5.86941	3.74307	NA	7.66128	8.03842	6.61285	5.36723
sp|Q5VW32|BROX_HUMAN	NA	NA	7.37037	4.50993	NA	13.137	NA	NA	NA	11.2963	NA	5.32808	10.5614	8.07109	11.6745	11.59	7.71502	NA	11.9675	10.0359	10.9036	8.75394	5.75193	9.78901	NA	5.87187	NA	13.4353	12.424	9.81544	12.3968	11.7648	13.4768	7.05872	11.7721	12.4779	9.78793	11.0649	11.6498	12.324	13.209	5.2142	7.38489	4.67359	NA	NA	NA	NA	4.92756
sp|Q5VW36|FOCAD_HUMAN	8.49896	NA	5.00803	6.31361	8.901	7.37655	6.53345	6.16061	9.84292	9.45804	9.96896	7.12927	10.2514	6.95622	6.85331	NA	6.89327	NA	7.3457	6.87746	7.11783	7.32644	6.29823	6.36536	8.44928	5.23012	12.2592	7.45401	6.92824	6.67151	6.70086	6.07935	7.7122	6.6838	6.95157	NA	NA	7.32652	7.08103	6.92949	7.46472	9.06374	11.5074	13.478	5.88686	7.13242	NA	8.20743	6.6945
sp|Q5VW38|GP107_HUMAN	10.4007	10.5303	9.33148	11.5378	14.7806	13.1262	7.88626	9.35187	12.6069	9.99707	15.1995	9.95428	9.48155	10.3947	13.5033	9.71094	14.4569	8.94763	10.584	15.2128	15.1684	15.1251	13.2422	11.2761	9.53655	14.8877	12.8236	15.3996	13.5119	11.9208	9.29304	9.89183	14.3141	9.36818	13.1239	15.7623	NA	8.87738	NA	9.57858	9.23658	13.1164	10.4619	13.3115	10.8268	11.535	10.7967	10.8005	11.4995
sp|Q5VWJ9|SNX30_HUMAN	13.0494	11.6274	NA	10.4704	13.5768	11.505	NA	NA	12.6112	11.089	13.0874	10.9945	11.2086	9.59566	11.2173	11.4308	11.4611	NA	10.5628	10.9054	11.1117	11.1821	11.4701	10.0918	10.4192	11.4732	10.834	11.3438	11.4343	8.77546	10.8699	10.7879	NA	11.3594	11.0777	11.2255	8.99611	12.1697	10.7647	11.0508	11.1218	9.7067	13.1671	10.5613	10.4491	9.76442	NA	10.0182	10.9457
sp|Q5VWZ2|LYPL1_HUMAN	6.08502	8.74546	7.41914	5.83958	7.82386	10.4045	9.5136	3.1191	9.95946	9.08232	10.217	7.79228	6.07302	8.48944	10.2532	9.02438	10.0425	5.88263	8.88874	10.4706	9.74275	10.4845	10.0103	5.61472	9.36844	10.1219	10.8739	10.0827	9.65726	4.04044	5.77978	9.70458	10.5148	10.2841	10.9364	10.2764	5.63599	7.42916	9.84647	9.4968	9.76126	7.70402	7.42708	9.61918	8.07801	4.21916	9.34949	9.78759	11.272
sp|Q5VYK3|ECM29_HUMAN	11.3675	7.16488	3.39723	7.27684	10.1645	9.76853	9.82849	5.72913	13.3579	8.42702	13.4429	9.79619	11.9813	9.90179	8.22979	9.3136	8.34661	4.59735	9.44344	7.45735	9.77429	8.05739	5.186	4.94242	9.92107	8.74421	9.23438	8.25845	8.56149	7.34016	10.9025	7.00312	10.1941	7.48577	6.69916	NA	11.046	8.44956	9.4285	8.41675	9.52072	9.19679	11.3399	12.2447	10.3062	8.73703	9.37501	9.30882	11.458
sp|Q5VZE5|NAA35_HUMAN	12.1649	11.661	11.164	9.14266	NA	13.4437	8.34486	8.70949	11.6541	9.19019	11.8452	10.1049	11.4412	10.2928	13.4005	11.0474	12.1202	8.87099	14.0435	13.2396	12.3235	13.2686	11.991	9.50834	11.7144	12.2638	12.08	12.3409	11.5604	7.96946	12.8228	10.6308	12.2983	10.3218	9.48772	11.4798	9.90288	14.0196	12.4928	8.6901	11.3971	13.177	11.8919	11.4163	10.8078	11.1613	10.7935	11.1286	13.3298
sp|Q5VZK9|CARL1_HUMAN	NA	NA	NA	6.74822	7.59957	11.0425	6.78101	NA	7.14131	NA	5.09872	10.1921	7.77358	7.24881	NA	NA	7.26133	NA	7.2411	13.6159	7.09758	9.0496	7.65591	9.90375	6.69044	6.87013	7.27716	9.94897	NA	NA	9.75508	9.3852	7.32765	7.82971	7.19057	NA	6.40201	11.7801	NA	13.1913	12.6226	7.89663	9.28142	5.51792	6.93384	7.52866	7.17583	NA	7.66472
sp|Q5W0U4|BSPRY_HUMAN	13.0221	NA	NA	11.0811	NA	13.813	15.0477	14.4276	12.6645	NA	13.3558	12.6717	15.7465	12.0327	NA	NA	13.8451	NA	16.1831	NA	NA	NA	NA	NA	13.0061	NA	NA	NA	NA	NA	10.8608	16.7594	NA	13.8936	16.4205	13.5684	NA	NA	13.0763	NA	13.7159	11.3931	11.9532	15.8328	NA	NA	11.5754	11.8485	11.0714
sp|Q5W111|SPRY7_HUMAN	11.6547	8.53028	NA	8.60579	10.0266	14.9933	10.3724	8.67558	8.74575	14.1713	11.329	13.5562	9.77009	NA	12.6232	13.9204	15.2035	NA	9.686	14.9409	13.8456	14.0804	14.2821	10.8823	14.4452	15.5467	13.3541	15.6865	15.1034	10.3651	14.5692	13.2621	9.78241	NA	14.2279	11.8128	9.92079	8.78776	13.8827	15.0013	15.1682	8.89782	11.1048	8.75764	NA	8.90469	8.8007	11.8464	12.0815
sp|Q5XPI4|RN123_HUMAN	11.8598	12.0717	10.4509	NA	10.3791	14.2858	NA	NA	12.1794	NA	11.424	12.5342	NA	12.1032	NA	11.6765	13.0003	NA	10.9571	13.9342	12.76	12.8901	13.2816	NA	12.4702	13.533	12.8536	13.2383	14.5804	10.8575	NA	11.8795	12.7519	12.6144	12.4354	13.0222	9.85744	10.5256	9.91159	NA	11.0068	11.5262	11.9697	NA	11.1447	11.8634	10.7001	12.7869	11.3641
sp|Q5ZPR3|CD276_HUMAN	9.16703	NA	NA	8.54303	NA	10.167	7.89987	NA	NA	NA	10.3502	NA	NA	NA	NA	8.49716	10.7674	NA	NA	9.73132	10.7881	11.0611	10.3963	9.93943	10.8256	11.0318	NA	8.57948	8.7507	NA	NA	NA	NA	11.8677	9.19575	10.1709	NA	NA	NA	7.18982	NA	NA	10.1746	10.9872	NA	NA	NA	NA	11.9118
sp|Q63HN8|RN213_HUMAN	8.61694	8.62326	4.33027	8.92094	9.47245	11.139	6.22356	8.86336	10.3048	8.28149	10.2989	8.79321	8.10973	8.94936	9.36373	8.78455	10.803	5.4863	9.88727	10.0173	9.33016	9.26627	9.0077	6.98096	9.89487	9.79185	9.06988	10.7164	9.21681	6.74899	9.3347	8.30377	8.42474	9.57206	9.3018	10.0682	4.28677	6.92172	6.92713	9.20538	9.99078	8.65547	7.73832	9.11692	9.51817	8.32749	8.73469	7.70827	10.0006
sp|Q63ZY3|KANK2_HUMAN	7.04036	11.1957	10.58	10.2676	NA	9.54311	NA	10.3586	9.53749	9.33525	NA	10.3086	NA	NA	NA	NA	NA	NA	NA	NA	NA	10.157	NA	NA	9.37783	9.10351	11.0006	10.1702	NA	NA	NA	NA	10.6599	NA	10.4385	NA	NA	10.0578	10.6238	10.9598	NA	9.48135	NA	15.0212	12.9279	14.7116	9.23545	9.72953	10.776
sp|Q641Q2|WAC2A_HUMAN	12.7415	12.0114	10.9895	13.0243	NA	13.006	12.8323	10.6683	13.3384	12.2455	13.421	14.2629	12.6599	12.3576	13.2794	12.4883	12.3129	NA	12.827	12.6758	13.2403	12.9219	12.9636	NA	11.6841	15.1436	13.5907	12.8178	12.722	12.0112	14.678	14.1119	12.1608	12.6248	13.1906	12.8538	NA	10.9867	12.1231	12.6542	13.0129	13.0635	14.2849	13.1337	11.8725	12.6552	12.5186	13.24	13.8166
sp|Q66GS9|CP135_HUMAN	12.0489	9.76272	8.82719	NA	NA	NA	NA	9.38918	10.861	NA	10.629	NA	NA	10.0081	NA	NA	9.27879	NA	NA	NA	NA	12.3564	NA	NA	NA	11.6354	9.7834	NA	NA	NA	11.3632	NA	NA	NA	NA	NA	NA	NA	11.1646	NA	10.9171	9.71383	11.699	11.032	10.9872	11.5798	9.92194	9.27003	9.75853
sp|Q66K14|TBC9B_HUMAN	6.08498	9.51853	8.44182	11.0571	NA	9.97414	NA	6.24752	7.78132	8.15898	9.37872	9.45526	9.53118	NA	8.35259	9.4818	6.5564	NA	9.63237	8.87281	7.07511	10.0525	9.45121	6.59824	6.63692	7.28291	8.23964	NA	9.8251	NA	7.78525	NA	NA	7.00266	6.88478	8.15175	NA	NA	NA	6.8244	7.78465	9.12764	10.1207	10.9331	9.15683	9.04109	8.7731	NA	9.71556
sp|Q66K66|TM198_HUMAN	NA	NA	11.6655	NA	14.4291	14.206	15.0829	11.139	NA	NA	16.5762	13.1906	17.0869	NA	16.6186	13.7698	14.3526	NA	13.6025	13.748	13.9603	16.7729	17.0352	NA	14.7644	15.0064	17.3022	13.8962	16.1825	10.7735	17.4552	12.2281	14.7238	13.6274	17.3954	17.7637	NA	NA	13.6447	13.7978	18.5222	15.9897	17.4827	17.2205	NA	11.0751	16.1331	NA	16.8747
sp|Q66K74|MAP1S_HUMAN	NA	NA	NA	11.3249	NA	12.414	NA	9.34979	7.63981	12.2948	NA	7.50438	NA	NA	7.81987	NA	13.5864	NA	7.17356	NA	8.36551	NA	NA	NA	NA	13.6346	8.69796	NA	7.6736	6.58226	10.2959	8.21023	7.89927	NA	NA	NA	NA	9.8838	7.73466	NA	8.13335	6.57702	7.83856	12.9976	9.99355	9.10832	NA	7.4133	8.28298
sp|Q684P5|RPGP2_HUMAN	8.58194	11.4144	8.11689	9.17079	NA	9.02253	8.47891	10.6966	11.805	9.553	9.42959	9.12682	8.90278	11.0907	11.4358	NA	NA	NA	NA	NA	8.84048	8.88944	NA	NA	NA	9.02601	9.57883	NA	8.99316	NA	8.91559	NA	9.43821	11.6611	8.79405	NA	8.97985	9.30694	10.7818	11.1661	11.2922	9.06664	9.11584	11.335	10.6054	11.3306	8.32701	9.06852	11.3784
sp|Q68D91|MBLC2_HUMAN	13.7535	12.3434	11.8967	12.0314	11.3292	15.1573	12.2475	8.25929	13.8015	13.498	14.9866	15.9577	13.8413	14.152	14.4157	13.7277	13.3066	NA	10.032	14.7576	14.8967	14.926	13.6871	11.0981	11.7753	13.8351	14.7032	14.1124	13.953	9.19246	15.3018	13.2691	12.3255	14.6452	11.9792	13.2901	8.89671	13.236	12.9182	12.7217	14.9349	14.867	14.1996	12.5448	12.2068	13.829	11.6666	12.8357	15.0384
sp|Q68DH5|LMBD2_HUMAN	7.26853	NA	NA	NA	9.02287	8.75578	8.73702	NA	7.6181	9.25376	7.73325	9.69624	9.54838	8.29873	12.4374	9.35776	9.37196	10.6327	9.19959	9.59492	9.21413	8.60033	8.80642	10.3018	8.64636	8.36841	7.55756	9.65089	8.95897	8.93196	8.93838	10.9963	9.08452	9.503	15.4423	9.1232	6.94808	6.34855	8.6233	10.748	12.262	10.4628	9.23969	NA	NA	5.97673	7.2803	6.54329	6.68769
sp|Q68DK2|ZFY26_HUMAN	8.59469	5.65646	5.08084	9.27895	9.33923	10.1547	10.083	7.74805	9.42416	8.51882	NA	11.4341	6.70178	6.22119	8.46994	7.06319	6.36425	9.5679	10.2427	11.5446	9.47786	10.2656	8.97077	11.1174	8.26739	NA	8.08896	10.982	9.0617	7.19178	8.52481	11.4031	8.56795	11.9583	6.18159	8.90046	5.54	10.3385	5.98368	10.4281	10.4659	10.9848	8.90329	8.32723	8.03624	8.87144	9.97788	9.53644	8.38409
sp|Q68DX3|FRPD2_HUMAN	NA	NA	NA	10.8488	NA	NA	9.80853	NA	NA	NA	11.5623	NA	NA	NA	NA	10.1643	10.4581	NA	NA	12.8152	10.0024	11.3302	8.8997	NA	NA	10.3075	NA	10.0405	9.62725	NA	9.96004	NA	NA	12.1549	12.5132	9.90501	NA	NA	NA	NA	NA	10.8445	13.3993	15.9086	NA	11.5629	NA	NA	10.9018
sp|Q68E01|INT3_HUMAN	10.5153	NA	NA	NA	NA	NA	12.9832	NA	14.9665	NA	13.5596	NA	14.2022	NA	13.064	NA	NA	NA	13.3246	NA	12.8154	12.7922	NA	NA	NA	12.7206	13.3744	12.6779	NA	10.6195	13.0853	NA	NA	NA	NA	NA	NA	NA	NA	13.3219	13.0477	10.0519	13.8371	NA	10.652	11.1816	10.0097	11.7951	NA
sp|Q68EM7|RHG17_HUMAN	NA	NA	NA	NA	NA	14.6141	NA	NA	NA	NA	13.5621	NA	NA	NA	13.8993	NA	14.0387	NA	NA	14.4982	13.5082	14.0275	14.2987	NA	NA	14.725	NA	12.6959	NA	NA	NA	13.2402	NA	14.5905	NA	NA	NA	12.5874	13.4353	13.8462	NA	NA	NA	NA	NA	NA	NA	NA	NA
sp|Q69YL0|NCAS2_HUMAN	14.1021	NA	8.53557	11.3135	14.0324	9.57799	12.3259	NA	12.8888	11.8024	14.1904	9.02357	13.6082	12.358	9.95293	9.30065	12.8661	13.2648	12.6867	12.3878	9.36989	12.8335	9.91222	9.76358	NA	13.6271	15.6288	9.11234	9.44516	10.865	12.6529	8.95638	12.6278	12.6526	9.36221	11.9235	NA	12.4049	8.69895	8.7509	NA	11.6224	13.3863	12.5226	9.80843	8.26502	10.8168	12.2078	12.9735
sp|Q69YN4|VIR_HUMAN	NA	NA	NA	NA	NA	12.2743	NA	NA	8.70706	9.2623	NA	7.24267	NA	NA	NA	7.18419	9.07219	7.12616	6.17345	7.02582	12.1751	7.96752	8.38371	NA	7.23438	NA	12.1154	9.98359	7.34735	6.51455	NA	8.40106	NA	10.4075	9.49083	NA	6.54521	NA	NA	7.10715	NA	10.9571	6.86424	NA	NA	6.54227	NA	NA	6.57345
sp|Q6AI08|HEAT6_HUMAN	10.2883	10.5061	NA	NA	9.2675	13.4036	8.61043	NA	12.7274	11.4344	12.2405	13.5377	12.4107	NA	11.7005	13.6835	11.7898	9.49807	10.1351	14.7992	12.8008	13.3513	14.555	8.52875	13.4493	15.1857	12.1412	13.4631	13.7081	10.9934	13.5321	11.5126	13.2825	11.3982	13.7322	13.3197	10.6935	9.2165	11.5193	11.6631	13.9398	12.3177	11.7896	10.0239	9.18081	NA	8.62568	11.5013	12.0167
sp|Q6AZY7|SCAR3_HUMAN	13.4918	12.4985	7.44458	13.3455	10.5956	13.4205	9.94902	11.1493	13.8402	9.69699	13.8756	NA	NA	12.3347	13.6951	13.4509	11.834	NA	NA	14.8372	14.3478	13.9221	14.0121	NA	8.42594	13.7236	15.0806	14.3582	9.3269	9.8068	10.8782	9.79123	12.1504	13.3397	9.51483	12.9113	11.5368	NA	13.0641	12.2339	13.5972	14.1561	13.4998	14.222	11.3221	12.7548	13.331	14.0239	14.5492
sp|Q6B0K9|HBM_HUMAN	NA	13.3576	12.6566	NA	NA	8.08214	NA	NA	NA	7.57879	13.2237	NA	NA	NA	10.3622	NA	14.4464	NA	7.76397	10.4294	9.6496	14.2352	13.7196	NA	NA	14.6064	15.4837	10.1352	14.6304	10.0721	12.4558	14.196	10.3178	11.5958	13.304	14.6357	NA	NA	NA	8.72776	NA	NA	NA	12.4852	12.9701	12.3718	NA	13.7337	10.7634
sp|Q6BCY4|NB5R2_HUMAN	NA	10.0045	NA	8.17654	NA	8.94979	NA	10.2395	8.34084	3.80075	9.10971	9.61518	8.87941	NA	11.1908	12.2477	5.90824	7.0674	9.29122	12.2031	8.68439	8.75602	10.9278	7.33381	13.4564	14.169	12.4944	8.93569	11.6235	8.71943	12.4363	11.9526	12.7297	8.92666	8.92765	7.34763	NA	11.7116	NA	NA	11.2054	8.40122	10.7337	9.13425	8.86265	NA	8.71743	9.94234	10.1267
sp|Q6DD88|ATLA3_HUMAN	9.97674	4.15908	3.82724	7.61372	6.57337	10.0143	8.88834	3.85336	7.69723	7.57461	11.3909	11.2337	6.52173	10.0722	8.82705	11.6272	11.9115	7.35266	9.52225	10.2528	11.0044	9.64943	8.70137	9.06903	10.4872	8.75559	11.8342	10.3078	9.9604	7.09062	9.49586	11.4711	9.81203	9.03437	9.82583	8.76254	9.10551	10.7243	10.2306	11.737	12.7322	10.0487	12.069	6.43005	8.25625	5.57394	9.217	9.5992	5.47089
sp|Q6DN14|MCTP1_HUMAN	NA	4.70946	NA	8.2758	NA	12.5016	NA	6.36606	6.87515	11.8528	7.76499	5.7987	8.20477	6.21262	10.6479	12.0968	8.0714	NA	7.77667	9.92586	10.017	8.75838	7.44999	9.83871	7.25771	8.50482	7.23255	8.59854	12.8831	4.6925	10.9052	7.25882	11.406	8.15579	8.20241	11.4276	NA	10.1422	10.7151	7.3055	6.33416	NA	8.70624	6.53356	5.66417	6.40989	5.51633	6.32781	7.32695
sp|Q6DN90|IQEC1_HUMAN	4.17864	NA	NA	5.0672	13.2548	11.1075	6.67289	4.06561	11.5807	10.249	4.29619	7.26623	7.55421	1.69541	7.57375	8.82457	8.1717	1.47676	10.9619	10.9884	2.94344	8.71977	7.43737	7.60941	7.90281	6.53271	2.46776	5.9436	6.97518	3.58224	6.96613	10.5899	8.39478	4.58865	7.89866	9.16327	5.6803	4.8022	9.53234	9.19796	8.28919	7.01738	9.02985	6.85549	5.09101	4.10347	8.23246	5.94358	11.5675
sp|Q6E0U4|DMKN_HUMAN	14.0704	13.1221	14.3894	14.1835	14.3272	14.6613	14.9616	14.0284	14.7436	13.3567	14.0198	13.9564	14.1827	13.1634	15.2697	14.0389	13.4932	14.1958	13.3802	14.8158	14.5385	13.5422	13.3166	12.7439	12.6515	13.8105	12.3192	13.843	13.3945	9.22564	12.9188	14.7667	13.1013	13.3136	13.6223	13.8016	13.5848	14.4361	15.8194	14.434	13.5801	13.3469	14.2456	13.5965	14.336	13.979	13.6083	13.0942	14.1866
sp|Q6EEV4|GL1AD_HUMAN	NA	NA	NA	12.6695	12.2429	15.022	NA	NA	NA	14.9954	NA	NA	14.2159	NA	NA	14.0192	NA	NA	NA	14.9519	15.0698	NA	15.4235	NA	14.4547	15.7925	NA	15.4622	15.0077	11.6042	NA	14.2404	14.9228	14.8554	14.633	15.2794	NA	14.0189	NA	14.3829	14.9063	12.3631	NA	NA	NA	12.4879	NA	12.3358	12.6877
sp|Q6F5E8|CARL2_HUMAN	10.4467	NA	9.64707	12.0769	NA	11.4802	9.9656	10.8441	12.4115	NA	13.8542	11.2258	NA	10.8516	10.5956	11.2857	13.7169	10.7221	10.9845	11.928	11.1921	11.0789	11.0881	NA	NA	NA	12.857	NA	9.95187	10.5612	11.3323	10.8649	11.6746	NA	NA	12.508	9.80668	10.7943	11.0325	11.3988	12.3964	NA	12.5907	12.2379	NA	10.2127	NA	12.6908	12.8367
sp|Q6FI81|CPIN1_HUMAN	9.04119	NA	NA	9.03093	NA	NA	9.18524	NA	11.1864	11.0663	8.67691	10.569	10.9629	8.39366	9.51343	7.24053	8.46268	6.77781	12.51	NA	6.92396	11.3607	9.17422	9.61866	9.80905	9.43736	12.5291	9.38606	10.8402	NA	12.2612	10.1933	8.40945	12.0472	12.2652	12.2393	6.35797	NA	NA	8.19783	8.61949	10.8853	12.1936	8.9461	7.5206	8.05398	10.3922	8.60513	9.05983
sp|Q6GQQ9|OTU7B_HUMAN	12.4494	NA	NA	10.7564	10.2194	NA	5.77598	NA	NA	NA	10.3356	NA	10.2721	NA	13.4336	9.73366	10.4282	NA	9.41393	NA	NA	9.60813	13.2824	NA	15.31	9.54731	13.1948	NA	10.625	8.48875	10.424	NA	NA	NA	10.1622	10.1241	NA	NA	8.91859	NA	10.2295	10.0192	11.7826	10.6414	NA	7.30702	12.5263	NA	10.3482
sp|Q6GTX8|LAIR1_HUMAN	NA	NA	NA	10.9384	14.2491	11.7425	NA	NA	NA	12.6881	10.4184	10.7287	11.7506	NA	10.875	13.0717	12.7971	NA	NA	NA	NA	10.8689	10.2177	NA	11.5134	NA	NA	10.4749	10.6157	9.63811	13.2947	10.393	NA	10.8063	NA	10.3364	NA	12.2796	11.0552	9.78509	NA	10.563	NA	10.876	NA	NA	NA	NA	NA
sp|Q6GYQ0|RGPA1_HUMAN	13.1498	NA	NA	NA	12.0407	17.1049	12.5299	NA	13.0109	16.0189	14.0544	14.4593	16.2249	NA	16.5054	15.2624	15.9371	13.1932	16.1923	17.3306	17.2412	17.3768	17.4266	15.1961	16.1194	17.6682	13.621	16.1261	16.8759	13.2596	16.1063	15.8486	16.6765	17.0924	16.571	17.5741	NA	14.8712	15.6477	15.6609	16.4603	NA	NA	NA	NA	NA	NA	NA	NA
sp|Q6IA69|NADE_HUMAN	NA	NA	NA	NA	13.3367	13.5131	NA	NA	NA	NA	12.7018	12.8584	12.5708	12.3196	14.1733	NA	14.2814	NA	NA	11.2794	13.0274	NA	11.3842	NA	12.5925	NA	NA	12.4681	10.1707	NA	NA	12.4614	NA	NA	NA	NA	NA	13.8119	11.6609	12.5066	12.4946	12.8217	NA	12.4149	11.868	NA	11.8727	NA	NA
sp|Q6IA86|ELP2_HUMAN	NA	NA	NA	8.7636	9.29183	9.42877	10.3381	NA	NA	8.19084	13.9031	11.0066	14.06	NA	10.4273	13.3659	8.88148	NA	13.0181	9.33784	10.3218	11.7801	7.89115	NA	8.37217	NA	10.0511	8.45904	9.78159	NA	10.2494	12.4362	9.07654	10.4698	9.79257	NA	8.90909	8.68403	8.97405	9.01199	9.12359	12.4248	11.2978	10.2641	9.84658	10.441	NA	10.1407	10.2935
sp|Q6IAA8|LTOR1_HUMAN	NA	NA	NA	NA	9.60685	11.8197	7.73935	NA	NA	8.00063	NA	NA	NA	NA	NA	NA	9.45894	NA	11.6278	9.075	14.1467	12.1428	NA	9.30463	9.67731	11.7347	5.73174	8.15344	8.3382	6.14122	NA	7.35471	NA	10.0213	8.11246	8.35763	NA	8.2266	NA	6.69946	NA	6.45648	7.57316	NA	NA	NA	7.65921	5.6922	NA
sp|Q6IAN0|DRS7B_HUMAN	9.14492	NA	6.31959	4.35392	6.08728	6.81062	6.51233	6.05778	6.78085	7.1404	9.40377	7.19982	7.042	10.0661	8.47711	9.35983	8.65038	6.61436	6.80438	10.3442	8.45011	9.36729	10.3002	6.73062	7.53758	8.07357	11.6513	12.5091	8.5146	3.83475	9.07146	7.93636	6.74036	6.7024	6.45114	7.87019	5.52041	5.9271	NA	9.77585	7.65331	6.52799	8.53652	8.94396	6.54101	6.27469	9.78211	3.85587	8.53719
sp|Q6IBS0|TWF2_HUMAN	10.8906	NA	NA	7.98043	5.92357	9.09247	7.61411	7.99741	11.4557	6.75749	12.4197	4.89336	11.8811	7.19381	11.9161	6.64759	11.7591	NA	7.62753	11.0705	8.84464	8.3955	8.54561	10.5939	11.7084	10.9922	13.856	11.0299	8.9016	7.40717	NA	7.69903	8.31507	9.53934	13.2582	10.4719	NA	10.2259	9.72666	6.05861	7.91874	14.0676	14.1201	12.6052	10.1925	13.2907	11.4851	11.0282	10.3734
sp|Q6IC98|GRAM4_HUMAN	6.65986	NA	NA	6.93119	8.98209	7.49753	NA	NA	11.935	7.83984	10.184	10.1418	9.77181	9.26151	10.5202	10.4962	8.03411	NA	9.87809	7.73067	8.17531	7.44776	9.36836	NA	6.7878	9.23001	9.99703	10.2221	10.0935	8.68143	10.4176	6.42991	7.26927	8.10627	7.87521	7.97527	NA	NA	7.1914	9.73984	7.12198	6.89076	9.4784	8.69261	NA	8.59489	NA	9.21075	9.49614
sp|Q6ICL3|TNG2_HUMAN	14.7294	NA	NA	NA	15.9648	18.1336	NA	NA	NA	15.8311	NA	15.7986	16.1429	NA	16.8726	17.5022	18.2976	14.3701	15.1152	18.1755	18.3042	18.6844	18.446	NA	17.458	18.6507	NA	18.6811	17.7962	13.7512	17.0574	16.6279	17.6197	18.1275	17.3757	18.0851	NA	NA	16.1157	16.0744	15.7084	NA	NA	14.2242	NA	NA	NA	13.586	NA
sp|Q6IEE7|T132E_HUMAN	NA	NA	NA	9.40363	NA	NA	13.1611	NA	10.7366	13.0122	NA	13.4069	12.6528	9.54434	NA	14.0758	13.1643	NA	13.9967	13.0241	10.156	NA	13.2296	NA	8.94601	NA	10.1116	NA	13.1949	NA	12.7398	13.7367	NA	13.6007	NA	9.94307	NA	10.7191	NA	NA	NA	11.3758	13.5163	NA	9.36014	10.5337	10.6476	12.2227	10.2885
sp|Q6IN85|P4R3A_HUMAN	11.6004	10.9229	NA	NA	11.863	12.6748	NA	NA	NA	NA	12.1049	NA	11.532	NA	11.6086	NA	12.6419	NA	12.7677	12.611	NA	NA	NA	NA	NA	NA	11.683	NA	NA	NA	NA	NA	NA	10.3677	NA	NA	NA	NA	NA	NA	NA	10.9456	NA	10.8239	NA	10.8281	NA	NA	11.5581
sp|Q6IQ20|NAPEP_HUMAN	NA	NA	NA	NA	11.5413	10.6323	NA	NA	10.1293	11.4426	12.0612	12.6904	11.4118	NA	13.0331	13.4131	11.358	NA	12.4152	14.1323	14.0989	12.7198	13.5602	11.2019	13.4038	14.0616	12.6533	13.2795	13.5675	9.92198	10.4551	9.86438	10.326	14.0754	13.5358	13.5787	10.8181	9.98401	10.5239	12.5856	13.0141	NA	9.99213	NA	NA	NA	NA	NA	NA
sp|Q6IQ22|RAB12_HUMAN	8.36762	7.38441	NA	NA	9.17888	11.9239	8.2252	7.64494	7.81681	NA	11.2896	NA	NA	8.48794	8.58266	9.10188	8.73596	8.696	NA	11.5462	8.9259	11.5227	11.6688	NA	8.77466	8.91781	8.20517	11.6175	8.26141	6.22641	10.6201	8.57755	8.99579	NA	8.38299	8.80499	NA	NA	8.57888	8.8242	11.0298	12.0601	NA	6.84742	NA	8.02572	NA	NA	7.33318
sp|Q6IQ26|DEN5A_HUMAN	9.59019	8.99651	NA	10.01	NA	13.428	9.13983	NA	NA	12.9631	13.8446	9.4338	9.90192	NA	9.71656	15.0311	NA	NA	10.0457	NA	12.9092	9.62426	10.3879	NA	9.15644	NA	9.9711	NA	NA	7.84595	13.975	NA	NA	8.68821	9.68827	13.5712	9.70189	14.9146	14.5102	15.2504	14.6942	13.633	9.84911	10.0132	NA	9.3281	11.3968	9.33765	9.76104
sp|Q6KC79|NIPBL_HUMAN	6.49276	NA	NA	NA	10.0601	9.12798	13.0317	NA	6.6417	9.40316	8.88038	13.0571	13.2218	NA	11.4591	7.5701	11.2188	NA	10.1286	13.4455	11.6592	11.1444	12.9594	12.7615	10.1528	10.6254	9.59074	13.7288	10.3411	7.74483	10.0551	9.20679	7.53983	9.81694	12.159	12.2969	6.36904	7.63186	NA	8.77623	10.2317	9.26802	10.3968	7.00656	9.48836	7.03001	7.37703	NA	10.497
sp|Q6KCM7|SCMC2_HUMAN	8.97821	6.85871	4.56441	5.69036	8.18458	8.01229	8.49928	4.46326	7.5559	8.93753	10.2621	8.9457	10.2988	11.3178	12.1659	5.41787	11.3826	6.4243	7.41274	7.9569	12.0121	8.13995	10.9726	6.60958	7.12909	5.28282	12.2724	9.77256	9.33892	4.93772	9.00939	5.61702	9.07922	8.20935	7.78967	10.3073	6.6394	8.60402	6.97289	6.19899	8.37435	9.12396	7.37602	10.3572	7.25624	7.31444	5.74393	11.701	5.59706
sp|Q6L8Q7|PDE12_HUMAN	12.6482	9.71527	NA	12.2126	9.31224	14.165	10.26	9.25638	10.6898	11.1224	14.0541	11.8787	12.996	11.1625	14.1416	NA	10.6693	8.49298	10.9633	12.294	13.3844	13.3093	13.7137	7.14002	12.7217	14.6997	12.6051	11.8728	12.9336	9.32215	13.5618	12.4633	10.303	13.0396	13.3415	8.69362	7.79486	NA	10.9356	11.0315	12.0435	NA	12.6203	12.2799	8.54095	11.8715	7.72802	8.37909	13.497
sp|Q6MZT1|R7BP_HUMAN	15.5024	14.2626	13.2279	13.3724	NA	14.9769	14.3563	NA	15.2674	14.5871	15.7028	14.3842	15.0525	14.5977	15.8545	17.3748	19.351	NA	NA	NA	15.0513	18.5769	18.9042	17.0166	NA	19.2577	15.7227	14.9841	14.918	15.6178	14.5048	17.9084	18.4993	15.0285	14.7689	18.7438	13.0747	16.3696	16.7312	14.2483	14.8779	15.1526	14.9734	15.3252	14.2931	15.3011	14.8066	15.6449	15.6554
sp|Q6N022|TEN4_HUMAN	8.27952	8.57421	7.7363	8.36618	10.8301	14.9341	11.8863	NA	7.69193	12.8729	12.4999	11.3627	9.36227	8.64241	8.50138	10.4652	15.0267	6.93164	13.9871	14.6349	10.6625	15.194	12.25	11.0043	13.75	10.7738	7.6826	15.2642	10.1994	9.03732	7.4915	9.07328	14.4369	14.7831	10.1414	14.8001	7.96358	8.28562	12.8687	13.0994	NA	10.2381	6.75319	9.70742	11.0525	8.51219	6.75873	9.71957	8.43794
sp|Q6N063|OGFD2_HUMAN	NA	NA	NA	9.00367	NA	NA	8.20729	8.74908	17.0946	10.1735	14.9263	11.2439	10.6278	NA	10.8888	12.9108	12.3343	NA	10.3959	11.1814	NA	10.0962	8.55981	NA	8.83281	12.4872	8.90099	NA	12.2376	10.2033	9.6184	10.405	NA	NA	8.22623	11.1579	NA	NA	10.3177	NA	10.7057	13.912	10.1828	NA	11.3355	NA	NA	NA	14.0706
sp|Q6NSI4|RADX_HUMAN	NA	NA	NA	NA	NA	10.3366	NA	NA	NA	NA	8.48795	NA	10.7607	10.1801	NA	NA	NA	NA	NA	NA	NA	12.5767	NA	11.0832	NA	NA	NA	13.2474	8.69911	NA	NA	NA	10.4563	NA	10.3498	NA	NA	11.6094	NA	NA	NA	NA	11.9189	NA	NA	NA	NA	NA	9.94383
sp|Q6NSJ0|MYORG_HUMAN	5.22318	5.2223	4.72046	4.90764	7.66197	7.14768	7.65739	5.18941	6.53895	6.4783	11.1365	8.94655	6.6149	7.48455	NA	6.12234	6.59556	7.28267	6.72875	7.02577	6.76784	6.53694	6.2879	5.96522	9.9366	8.97629	10.2366	6.62782	5.88026	5.18597	8.61049	11.5549	6.86363	6.04741	NA	9.07897	6.03054	8.74154	8.45376	10.2079	6.46445	9.06263	6.89285	9.10931	9.34713	6.43335	9.46656	9.25448	9.16708
sp|Q6NUI6|CHADL_HUMAN	NA	13.9458	NA	NA	NA	15.1466	NA	13.9874	14.9102	14.4157	13.8006	14.6779	NA	NA	15.0836	NA	15.2669	NA	NA	NA	NA	NA	14.8334	14.8427	NA	NA	NA	18.0308	NA	9.72766	14.694	14.3279	14.8978	15.1129	NA	15.0516	12.9846	14.3231	13.5317	14.877	16.287	14.6514	14.7226	13.6285	13.8846	14.1702	12.761	NA	15.0357
sp|Q6NUK1|SCMC1_HUMAN	7.62019	8.99276	7.78811	8.21032	5.46461	8.94901	6.57648	7.29761	2.82494	6.12257	5.20746	5.71402	4.87936	3.50444	6.6842	8.14022	8.23996	6.53575	7.99563	9.10682	6.71376	8.22329	9.17188	6.76817	5.36588	9.6552	6.91343	5.29709	7.76643	5.12124	8.11889	7.34879	7.13806	8.9698	9.03676	6.67107	5.70781	10.5702	8.74743	10.1539	7.97072	4.66207	5.95221	2.14508	6.88005	8.2833	7.84564	5.57441	6.00669
sp|Q6NUM9|RETST_HUMAN	10.1219	NA	NA	NA	6.69363	10.4297	11.1336	4.6991	NA	9.31891	8.67688	6.57456	9.86255	NA	5.81877	6.78376	6.9379	5.73881	6.12308	8.28487	10.8466	8.65968	8.50038	7.13715	3.56993	9.9235	10.1482	10.3391	9.51779	4.0759	7.48515	7.28193	8.19957	8.30091	6.09448	8.4973	3.18875	8.10273	7.86737	6.4368	12.0828	10.4443	6.51965	5.04799	NA	NA	4.3476	10.7383	5.1352
sp|Q6NUQ1|RINT1_HUMAN	NA	NA	NA	NA	9.57082	9.89693	11.5479	9.33627	NA	11.7314	NA	13.9574	NA	NA	NA	13.174	12.6696	NA	NA	NA	NA	9.53373	12.2219	NA	NA	NA	8.90861	NA	NA	9.2272	12.2761	12.1572	NA	NA	NA	12.251	11.4675	NA	9.3824	NA	11.3195	NA	NA	9.69855	9.88139	10.0818	9.99917	NA	NA
sp|Q6NUQ4|TM214_HUMAN	8.78346	7.94629	7.06718	8.19716	13.122	12.8362	7.65602	11.1864	12.8474	NA	NA	NA	NA	NA	NA	NA	NA	NA	9.29197	NA	NA	10.8132	NA	8.15049	NA	NA	8.05566	5.99551	NA	NA	NA	8.26098	NA	11.8706	NA	NA	NA	9.463	9.71744	11.0026	9.77267	9.69357	13.7439	11.9334	12.7017	12.2036	12.6357	10.7243	13.0022
sp|Q6NVY1|HIBCH_HUMAN	10.4064	8.68949	4.73242	10.2858	10.5108	10.2635	7.32295	5.18874	12.5244	9.94715	10.7172	9.97727	11.3213	8.98102	11.0174	10.3786	10.9732	7.74977	9.14058	11.6076	7.8162	9.68144	9.5539	3.97353	6.78463	7.61874	9.92843	9.73296	11.5745	6.97922	12.9062	5.93414	11.9375	8.87832	11.5858	9.75978	7.76189	10.5854	10.0685	10.0334	7.89891	11.3801	12.2402	11.1459	11.5582	8.66616	9.21753	8.94904	10.9086
sp|Q6NXE6|ARMC6_HUMAN	8.36427	NA	4.7664	6.22366	NA	12.2447	NA	6.23602	6.59561	7.92481	NA	7.80726	7.02015	NA	7.21345	NA	10.5126	NA	10.3562	9.19404	8.11622	9.69076	10.4315	NA	7.76724	10.4475	NA	7.30741	9.704	7.48717	10.4233	8.12614	10.5248	6.41929	NA	9.80621	NA	5.59462	NA	6.62605	7.4926	11.8976	10.5907	12.7848	NA	9.63136	6.48512	9.5746	NA
sp|Q6NXT6|TAPT1_HUMAN	16.3103	NA	NA	13.5483	13.9051	19.6849	15.1146	NA	15.2788	17.5999	NA	18.2872	16.6381	18.5347	17.7493	18.1188	16.8893	16.6684	18.3702	14.6708	14.6801	14.4759	16.8148	13.2086	14.1086	15.0959	15.5709	17.3591	17.2953	13.3201	17.9826	18.245	18.4965	17.1392	17.1445	14.8931	14.6478	18.2944	17.6724	18.9186	17.9256	18.2596	15.8714	NA	NA	NA	16.2857	14.8346	NA
sp|Q6NYC1|JMJD6_HUMAN	8.53439	NA	NA	9.27256	10.4068	11.4981	9.69168	NA	NA	9.86442	13.3706	NA	10.5783	8.33704	NA	NA	NA	NA	10.8963	11.3859	11.2745	11.3909	15.4144	NA	12.2549	11.7678	14.3171	11.7189	13.3625	9.68836	12.4153	10.9675	NA	11.141	10.8656	14.0221	NA	NA	9.48437	NA	NA	9.30748	12.8366	NA	NA	NA	NA	11.849	9.10901
sp|Q6NZI2|CAVN1_HUMAN	5.8841	5.7177	2.21943	6.23225	8.61136	7.45152	6.33968	6.90922	7.96301	8.3676	9.05669	8.41672	6.8648	7.44091	4.00913	10.1183	6.46842	NA	8.71527	7.40403	8.78783	7.93952	9.11288	5.62981	8.03173	8.83977	8.3293	8.43582	7.30846	5.39492	9.56374	8.27818	3.42829	6.83163	6.34839	6.59135	5.61629	7.41863	8.559	9.67166	8.08834	9.69147	9.43133	7.92278	8.15813	7.97516	6.43607	6.1876	6.00634
sp|Q6NZY4|ZCHC8_HUMAN	10.1885	NA	9.51113	13.6111	13.7289	13.2021	9.75532	NA	15.2706	9.75905	NA	10.0613	13.8969	NA	12.4673	14.6074	9.69556	9.69283	12.31	10.5769	13.6168	13.8554	9.60885	9.67938	13.7629	12.3629	13.5424	6.16139	15.0262	7.82704	13.6236	7.26144	NA	NA	10.3902	12.3823	9.13421	9.81563	NA	9.12936	10.2007	7.43759	NA	10.4038	9.61647	9.86252	10.0376	10.379	14.3199
sp|Q6P0Q8|MAST2_HUMAN	NA	NA	NA	13.5847	NA	13.0435	NA	NA	16.0791	NA	NA	NA	NA	NA	15.2114	NA	12.2241	15.0034	NA	NA	NA	NA	NA	NA	NA	NA	13.9253	12.3774	NA	NA	NA	NA	15.594	NA	NA	NA	NA	NA	NA	NA	NA	14.5863	14.2121	NA	NA	13.8275	NA	13.5216	12.7024
sp|Q6P158|DHX57_HUMAN	4.94749	5.08446	NA	7.70125	11.662	10.8382	7.42586	4.77519	NA	12.8762	7.11346	9.55691	6.59691	10.2033	5.11718	12.0752	NA	NA	9.79188	NA	NA	11.1559	10.722	6.17072	10.5402	6.31692	NA	4.88098	6.23501	5.6626	6.05635	NA	7.6913	12.7449	NA	NA	NA	3.63607	10.974	NA	7.55784	NA	7.67234	8.26893	NA	9.64022	5.32395	8.18004	5.46545
sp|Q6P179|ERAP2_HUMAN	10.2324	9.67076	3.63817	9.96548	9.50724	11.545	8.84468	6.61916	10.804	8.4507	11.0155	12.1281	9.19197	5.51105	14.0789	10.3887	11.3641	NA	8.88593	11.6552	9.77917	8.32301	8.57344	5.98923	8.15106	10.4983	12.9313	9.197	8.06776	6.6723	7.56054	7.56967	10.2191	9.55972	9.47141	9.96023	9.58156	7.29095	7.67495	10.327	10.7166	10.0386	10.9868	11.6142	7.72651	10.8062	10.6827	9.82037	9.67239
sp|Q6P1J9|CDC73_HUMAN	4.41793	NA	NA	NA	NA	NA	10.383	NA	NA	NA	NA	NA	NA	NA	NA	NA	NA	6.17858	NA	8.453	NA	NA	NA	NA	5.70239	NA	5.46891	NA	NA	NA	NA	NA	NA	NA	NA	12.4558	NA	11.6191	13.1602	NA	10.2933	NA	NA	11.5968	NA	NA	NA	NA	NA
sp|Q6P1M0|S27A4_HUMAN	10.9103	NA	10.0846	NA	15.5248	14.3238	NA	NA	10.3868	10.7814	11.2368	12.4259	11.3352	NA	13.8027	10.7582	13.7069	10.4389	10.9637	12.3994	10.5719	14.0567	12.4669	11.8068	10.9232	13.0007	10.3865	10.7961	12.2875	8.5678	11.0399	10.1292	12.6528	12.3505	13.1653	10.6171	9.64886	10.4142	10.3393	NA	11.7916	9.57907	10.8387	10.5732	10.1419	10.8068	NA	NA	NA
sp|Q6P1N0|C2D1A_HUMAN	8.88542	8.93841	NA	9.07572	9.96098	11.3035	9.77938	NA	10.5355	8.51502	11.9368	NA	NA	10.7089	12.6121	8.84716	8.61377	NA	10.3579	12.3906	10.4347	8.61346	9.14254	10.1461	10.7712	10.9367	12.4846	10.5018	8.38932	NA	10.5142	10.6441	NA	12.1907	NA	9.87602	8.31751	11.8767	11.3508	11.3236	11.0247	10.0195	9.30094	8.37775	8.84934	NA	9.88383	8.30855	12.0636
sp|Q6P1Q0|LTMD1_HUMAN	NA	NA	NA	9.92101	NA	12.7925	NA	11.0241	NA	10.9799	10.0851	9.86945	11.3002	NA	10.8679	10.8182	NA	10.5398	11.1425	NA	NA	10.5292	NA	NA	NA	NA	10.6922	NA	NA	NA	12.1585	12.5599	NA	10.0745	10.2475	10.2024	9.16238	10.8738	10.8748	NA	10.0239	NA	13.2344	NA	8.20204	NA	NA	NA	9.89383
sp|Q6P2E9|EDC4_HUMAN	8.4778	NA	NA	4.75296	6.35332	5.55054	7.31345	NA	NA	5.67927	5.31389	NA	NA	NA	5.77167	4.98626	NA	NA	NA	6.17474	5.09007	5.80133	7.80906	NA	5.31513	NA	7.65251	6.41942	4.96056	7.65761	4.90644	8.23661	8.06213	5.59994	12.3706	6.10274	4.46409	8.07643	6.52107	NA	5.04973	8.79308	9.56507	NA	6.49762	NA	6.07332	6.37771	7.07175
sp|Q6P2Q9|PRP8_HUMAN	9.53828	5.28009	5.7179	7.32176	6.98946	10.8361	7.04006	5.18609	8.14561	8.34953	9.32605	9.53599	9.58888	6.15992	8.16533	9.75639	8.31259	6.51562	8.48939	10.1148	9.84969	9.325	9.66065	6.88213	8.89567	6.80261	8.54152	11.7143	10.1568	4.90234	9.44916	9.27712	9.57976	8.97168	7.95445	11.4453	5.68251	8.47304	9.24387	8.18309	7.76287	9.21504	9.11907	8.06235	6.92748	8.98675	7.86543	8.83745	8.88137
sp|Q6P3W7|SCYL2_HUMAN	6.02071	9.20789	4.78187	6.19869	6.59285	8.86278	8.76567	4.14181	8.89715	6.73887	6.51146	10.0075	6.03679	8.92479	6.41214	9.2024	6.93878	NA	8.43523	11.2269	10.7023	10.5509	10.5616	8.11602	5.37014	9.31549	6.5747	5.99322	9.88786	2.62778	5.94856	6.65511	5.42657	9.94502	5.82844	5.69691	4.25695	4.96598	5.34751	6.82549	5.91437	11.2898	6.21232	7.38343	6.81429	6.07179	5.7997	6.19151	6.57371
sp|Q6P4A7|SFXN4_HUMAN	12.5852	11.6733	8.6729	9.81783	12.3578	11.7112	10.9804	11.132	12.9466	12.0721	13.6993	11.3276	11.946	11.856	13.5014	11.8325	13.9854	10.8346	11.3704	12.3197	13.3366	12.3616	13.2125	10.919	10.7376	13.676	13.0296	13.2997	14.0759	8.04938	NA	11.06	11.8645	12.8527	12.9577	11.9317	8.86029	10.2427	11.1893	11.2984	12.6299	11.8168	11.9733	13.4327	10.3724	11.8741	10.8651	10.7704	13.33
sp|Q6P4E1|CASC4_HUMAN	10.008	5.82324	8.10395	6.66771	NA	12.3333	10.5007	6.53381	10.5651	7.99351	10.7043	7.87187	8.45634	7.79316	12.9493	13.1012	11.2715	11.3787	10.6126	8.63743	9.14934	8.68912	12.3917	NA	10.7693	8.93032	14.4054	8.54618	10.4147	9.10749	8.85971	12.6237	10.5366	12.7669	5.82481	11.4072	NA	7.29717	11.3554	15.0224	9.0721	11.0113	10.946	10.8515	6.23354	NA	7.39042	NA	NA
sp|Q6P4Q7|CNNM4_HUMAN	12.5926	14.5753	11.6126	15.0848	15.9362	16.0928	12.314	13.1639	15.0783	16.4396	16.8313	16.5121	15.3454	16.0912	16.2556	17.0012	15.656	12.4893	14.5023	15.7707	15.3094	12.6026	15.62	13.4642	12.053	15.6519	13.3103	15.5296	16.478	13.3406	15.6544	15.2284	16.8535	16.964	15.267	14.8092	13.3715	14.9024	15.0734	15.256	15.4963	15.9271	15.8208	14.5753	14.5074	15.3427	12.5147	15.8573	15.9182
sp|Q6P587|FAHD1_HUMAN	NA	3.09432	4.95933	3.22361	5.95383	9.14396	6.37356	3.98893	5.92616	6.50216	6.51872	1.74917	2.9909	4.20242	NA	9.01814	7.38286	NA	5.23126	4.43897	8.66782	2.74222	1.23365	4.38866	8.11651	7.91481	6.15916	7.1424	5.1018	5.7176	2.1295	7.35661	4.55393	4.75165	4.24888	7.74508	6.2625	7.1126	2.77509	5.00679	4.52033	5.37532	6.87479	NA	3.50972	NA	5.30547	2.33707	NA
sp|Q6P995|F171B_HUMAN	6.1629	8.12061	NA	NA	6.99236	NA	NA	NA	8.54339	11.5471	NA	8.97015	NA	NA	NA	NA	7.38323	NA	NA	NA	7.70155	6.88867	7.21685	9.55994	NA	NA	7.49801	6.61375	NA	NA	NA	6.57434	NA	9.71132	NA	7.21498	NA	7.65076	7.21604	7.10204	6.77283	NA	NA	NA	7.81538	NA	NA	NA	7.41031
sp|Q6P996|PDXD1_HUMAN	14.8361	12.9924	11.9709	13.988	NA	13.4402	12.205	11.1576	13.8683	NA	14.5203	NA	16.243	13.0239	14.3662	13.9786	14.5633	NA	14.7099	13.1466	15.6155	15.0505	13.4949	NA	15.4433	15.0362	15.8308	15.273	15.5177	9.7542	15.5163	13.75	15.1143	13.2554	13.4048	13.0564	NA	13.1115	NA	NA	13.2722	11.2457	13.9535	11.5823	12.695	13.788	12.4426	14.128	14.5558
sp|Q6PCB7|S27A1_HUMAN	9.308	5.44862	NA	5.45322	7.73439	11.9681	7.43747	7.13671	9.61103	7.26424	10.0395	10.6881	10.4175	8.04191	11.9106	11.7963	11.5728	4.83638	11.3612	8.33652	11.3595	11.8393	12.6339	10.3151	11.2105	12.9093	10.1488	11.8908	11.3123	8.82566	9.16205	12.417	9.48972	14.1383	11.5451	13.3009	6.6767	8.74311	8.15181	10.2576	9.09901	7.35878	9.25205	9.98749	6.156	8.01424	5.92204	4.02714	5.72111
sp|Q6PCE3|PGM2L_HUMAN	6.7873	7.24891	4.68509	7.57976	5.15242	7.13958	6.56644	6.98907	6.88715	2.87811	7.11676	8.70234	9.33052	6.53405	8.03097	6.57041	4.05022	6.55125	4.52579	3.26143	7.82052	4.10626	6.21295	5.96315	5.3468	6.76469	7.12146	6.44508	5.40397	5.41395	6.60315	8.49775	NA	5.46687	6.69774	3.35543	4.90201	2.7055	3.13395	7.04582	7.1454	8.68936	7.20842	6.9475	8.05739	7.96062	6.58443	6.89244	6.85778
sp|Q6PD62|CTR9_HUMAN	NA	8.87959	7.63918	9.97769	NA	NA	NA	NA	6.92531	NA	NA	9.24835	NA	8.51576	9.16853	NA	7.72225	NA	NA	NA	NA	NA	NA	NA	NA	NA	NA	NA	NA	NA	NA	10.4562	NA	NA	NA	NA	8.28203	13.2849	8.47914	8.87316	10.8977	8.17283	NA	8.39071	8.59259	9.77397	9.26566	7.93173	8.53339
sp|Q6PFW1|VIP1_HUMAN	NA	NA	NA	NA	NA	16.2749	12.7952	NA	NA	15.3581	15.8965	15.876	14.078	NA	15.2704	NA	14.3982	NA	NA	NA	15.393	15.0122	NA	NA	NA	NA	14.7653	NA	15.0558	NA	13.1252	15.1672	16.8868	15.5281	NA	15.1373	NA	15.4132	15.9608	15.926	15.5373	NA	12.7081	NA	NA	NA	NA	NA	NA
sp|Q6PGP7|TTC37_HUMAN	9.67198	4.19799	5.3908	7.18244	5.52307	7.36187	7.39208	2.46091	8.46955	4.50791	10.3552	4.73504	6.7008	4.508	10.7653	7.03888	7.67455	5.16231	8.46516	8.96888	1.417	6.48216	5.22799	5.61058	9.14671	5.93296	8.51802	7.55329	7.88663	5.65123	7.92386	8.7079	2.39638	0.662525	5.80805	8.64904	3.70937	4.63409	6.40067	10.8127	8.15454	7.08977	9.37572	8.65129	5.42999	6.79573	8.57822	8.24843	9.95372
sp|Q6PHR2|ULK3_HUMAN	9.31512	10.6222	NA	NA	7.96164	8.5114	8.29326	7.59643	NA	5.63742	10.3758	10.398	10.3498	NA	9.66627	9.7705	7.91193	7.34721	10.1578	8.59853	8.50149	NA	10.4469	8.12025	5.37086	8.27236	9.17143	9.14883	5.80378	NA	10.4577	8.70736	7.94169	8.11616	9.20708	8.21205	5.52955	5.50629	8.30911	10.3888	10.8572	5.48915	9.84078	8.39093	5.2668	7.82553	NA	9.18631	9.88081
sp|Q6PI48|SYDM_HUMAN	12.0968	7.79625	5.25549	8.49148	8.02081	10.2397	8.77402	10.0001	8.76477	8.71235	4.87791	11.3691	7.26686	3.56082	11.1468	7.47184	9.82381	4.83167	7.59009	4.33267	10.6488	8.18862	4.09533	10.9077	7.44576	12.1823	7.37959	8.67382	7.51949	7.44458	9.90468	13.2413	7.22326	9.87261	6.95355	10.2107	6.35776	7.71351	9.27078	4.37447	9.95328	10.1959	11.0889	9.16165	9.50789	8.71375	9.88097	8.49864	9.51576
sp|Q6PI78|TMM65_HUMAN	11.6636	8.84995	8.21626	9.18512	12.95	13.4525	10.1546	8.22809	11.9497	12.6662	8.31088	12.1808	12.8992	NA	11.658	12.1518	12.3567	NA	12.8307	NA	12.3992	12.6852	NA	10.4257	12.6449	12.1764	11.5823	7.10486	NA	8.95073	11.7301	9.98063	12.8712	11.7575	12.2016	12.041	NA	NA	NA	NA	10.7233	8.56014	9.03666	9.70115	9.32011	7.69673	8.76302	8.76823	9.02693
sp|Q6PID6|TTC33_HUMAN	6.88315	5.40982	5.1272	6.20616	10.8796	9.95517	8.54621	NA	9.11374	9.40182	6.92429	7.78883	NA	5.88924	7.52257	7.07485	7.57528	6.37561	7.36243	6.93378	7.73534	7.36155	7.56914	5.61254	8.30591	10.7398	6.55244	9.60946	8.38007	4.59705	8.24889	6.54544	7.39096	7.13226	7.01503	7.42829	5.09035	8.10535	4.73897	11.2041	9.60946	6.06286	NA	5.89596	4.98737	6.49798	5.85156	6.69451	5.42483
sp|Q6PIU2|NCEH1_HUMAN	12.8589	NA	NA	NA	5.43191	7.0296	8.01461	NA	8.42874	13.6104	8.07999	4.60157	5.34835	10.7527	8.127	4.64816	8.32286	4.9965	5.09546	8.41252	8.87026	7.36381	8.26377	4.70538	8.6688	13.0829	9.63522	11.7998	13.4153	3.38526	7.61456	7.42035	12.3224	8.95464	10.3539	7.10044	7.12773	7.43396	4.87947	5.97203	NA	NA	8.46528	4.4269	NA	5.36064	NA	8.58881	4.22041
sp|Q6PJG6|BRAT1_HUMAN	11.0053	10.0839	NA	10.705	8.27777	14.0671	10.0804	NA	12.6275	13.4226	13.0324	13.1721	14.0479	9.87602	13.2764	11.6013	13.7297	NA	12.4429	13.7763	13.16	13.5939	11.4335	11.6445	11.9721	13.2751	12.9045	11.0713	13.3144	8.09988	12.9861	12.7165	13.1948	12.8632	12.6307	13.254	10.2895	11.2345	11.86	13.3664	13.9212	9.48069	11.3667	11.6647	10.8316	11.7203	4.06751	12.5401	11.401
sp|Q6PJI9|WDR59_HUMAN	11.629	NA	NA	12.4115	NA	12.977	10.6295	NA	12.7125	12.5837	14.0766	NA	13.3765	NA	13.1237	NA	13.1994	NA	11.8916	12.8779	12.1128	NA	12.815	NA	10.6749	NA	NA	13.4366	12.6216	NA	11.9767	NA	NA	12.1465	NA	13.0792	NA	11.4727	12.3913	12.2064	13.2915	13.1694	13.0154	13.6693	12.8921	NA	11.7215	10.5196	13.9645
sp|Q6PJT7|ZC3HE_HUMAN	NA	10.2384	5.91728	7.75891	NA	10.9054	6.7737	8.75936	8.1061	7.59431	NA	7.28571	7.23761	7.88949	10.3167	6.05818	3.76172	8.69226	6.75094	NA	9.36219	6.28609	7.75609	NA	10.3802	8.34641	NA	5.70807	9.8496	NA	6.90623	9.61563	6.50249	NA	9.7731	NA	NA	7.68828	10.7163	10.6296	11.0667	NA	NA	9.44594	9.76359	10.2752	9.09355	7.50906	8.0023
sp|Q6PKC3|TXD11_HUMAN	12.409	8.89554	7.79681	9.05073	12.1365	13.284	10.6229	8.72559	13.4413	13.3152	7.28857	13.8607	13.1829	7.62386	11.9642	13.7646	11.7561	10.0923	13.585	10.0457	13.0327	11.7163	12.8175	13.6953	12.8727	13.9773	11.9155	7.51148	13.5403	9.28269	11.6065	11.2373	7.57384	13.1926	11.2919	12.6774	7.25378	6.62074	6.92036	6.34197	6.95403	11.5022	12.6562	10.2355	9.84844	10.4269	10.1915	7.31729	6.92786
sp|Q6PKG0|LARP1_HUMAN	9.72606	10.2052	NA	8.92728	NA	9.66952	9.59314	9.04765	9.21528	11.4297	9.00096	9.53722	9.41057	9.98791	10.4467	NA	12.2513	NA	11.0038	9.23877	9.44749	11.7062	11.2554	9.25595	11.2007	11.4377	11.1708	11.2731	13.0011	NA	9.18275	11.7001	10.9332	9.73088	9.54829	9.71119	NA	8.54345	11.3622	11.3605	9.61476	9.75301	NA	9.50059	NA	NA	NA	NA	NA
sp|Q6PL18|ATAD2_HUMAN	11.7815	10.605	NA	NA	NA	NA	8.52416	NA	NA	NA	12.2427	NA	NA	11.2712	11.2627	NA	11.4907	NA	11.1501	NA	NA	NA	NA	NA	NA	NA	10.1777	NA	11.3851	NA	NA	10.844	NA	NA	NA	NA	10.4558	8.03262	8.39584	NA	11.3381	NA	NA	12.3806	12.1773	12.0289	11.6803	12.1071	12.6898
sp|Q6PML9|ZNT9_HUMAN	10.6324	7.5683	NA	7.71339	9.37919	13.3895	6.0016	7.18476	11.5117	12.0314	12.2429	9.69079	10.5585	9.17474	11.1473	9.56677	10.1439	7.38098	8.09437	8.81822	13.093	13.655	12.8699	NA	9.14854	12.3614	11.9523	6.37779	11.5711	7.3822	12.7523	9.20149	11.3517	8.67705	10.7491	NA	6.38105	8.26839	7.34978	8.44985	8.64757	7.90702	10.8254	12.4199	7.36177	6.74877	6.79616	7.10927	11.1774
sp|Q6PRD1|GP179_HUMAN	NA	NA	NA	NA	12.9292	NA	NA	NA	NA	10.7952	NA	NA	NA	NA	9.45539	NA	NA	NA	11.6859	NA	NA	NA	NA	9.23734	9.99622	NA	14.6672	10.3059	NA	8.60751	12.5082	9.47566	NA	NA	NA	NA	NA	9.82755	NA	NA	NA	NA	10.3917	12.3974	NA	NA	NA	12.4131	12.0324
sp|Q6QNY0|BL1S3_HUMAN	NA	NA	NA	NA	NA	NA	NA	NA	8.24892	9.82741	NA	NA	NA	12.476	NA	NA	NA	NA	NA	11.086	NA	NA	10.2658	10.5541	NA	NA	8.37471	10.2336	NA	NA	NA	NA	10.1199	NA	9.28302	NA	NA	NA	NA	NA	9.5953	8.6884	12.8771	8.26464	9.39278	NA	13.2333	8.79295	9.7099
sp|Q6R327|RICTR_HUMAN	11.3112	9.72654	9.34037	7.50611	NA	7.90441	6.81573	9.16736	11.3279	10.4156	8.30768	11.7061	8.40319	10.9673	12.396	7.84926	11.6021	5.41335	10.8985	7.81109	11.9772	8.02109	9.41342	6.77072	9.34906	8.10616	11.0558	7.65331	7.60276	4.92316	7.78225	12.0658	10.6249	11.3607	7.76504	11.5201	10.5055	10.6046	7.75386	12.315	8.35788	7.24953	8.39108	8.0244	9.72024	12.7752	7.07654	11.2389	7.79469
sp|Q6RW13|ATRAP_HUMAN	NA	8.24198	7.87904	12.4821	NA	NA	NA	7.89931	13.2436	NA	8.50949	11.4553	9.71444	NA	11.8402	NA	NA	NA	NA	6.61076	NA	NA	NA	NA	NA	NA	12.5081	NA	NA	NA	NA	NA	NA	NA	NA	11.1209	NA	NA	10.8033	NA	7.92322	13.4133	14.4604	8.46573	7.43681	8.39795	NA	8.3117	13.2695
sp|Q6SZW1|SARM1_HUMAN	9.41913	6.22122	NA	7.7965	8.79091	12.7008	8.58587	NA	10.0818	11.244	10.3943	11.7789	9.48099	7.97681	8.65465	10.4672	10.1385	11.0536	9.20507	9.65721	8.49286	10.0509	10.0701	10.4608	10.003	11.6441	9.13354	8.60274	10.161	7.69378	11.1791	9.89358	10.1763	12.0674	10.629	10.3971	9.63904	11.8273	10.536	11.1076	11.9866	5.50392	9.86153	8.4317	7.51994	9.40722	9.07347	7.67076	6.78754
sp|Q6U841|S4A10_HUMAN	NA	NA	NA	NA	16.9516	18.2919	12.878	NA	NA	16.11	16.5443	NA	16.1413	NA	17.296	NA	NA	14.5585	NA	18.3	18.0167	17.923	NA	NA	17.5961	18.9773	16.9589	18.1756	18.3984	14.9603	17.5033	14.9326	17.5521	NA	15.1265	17.3923	NA	NA	15.7592	NA	NA	NA	NA	NA	NA	NA	NA	NA	NA
sp|Q6UB35|C1TM_HUMAN	10.4586	9.25915	8.95571	8.07829	6.90074	12.3397	8.23098	5.59342	9.48376	8.96652	11.538	10.3729	11.9624	9.3438	10.5948	11.4626	10.9801	5.41859	10.4866	11.9645	11.28	10.366	12.6012	9.1612	10.6837	10.0003	11.4829	11.8338	12.4574	6.84493	9.89926	12.0636	10.3174	8.4584	11.7553	12.9385	7.21298	11.0705	9.44215	9.7145	11.7609	10.6115	10.8481	8.09548	9.81261	9.47674	9.06117	8.36023	11.0447
sp|Q6UN15|FIP1_HUMAN	14.1577	6.29771	NA	7.21555	NA	13.1375	12.9869	7.33184	7.06621	8.88237	10.1562	9.33595	NA	8.14226	6.38669	9.06915	3.43417	13.3171	8.88677	10.3746	NA	8.94127	4.53757	7.86863	7.35083	5.30961	10.4779	12.8854	7.074	NA	5.93744	7.41964	NA	6.59267	8.50559	8.29556	7.15391	8.20645	7.18957	7.38582	7.3483	9.93466	7.60867	9.95735	5.58608	9.98386	9.9083	12.7929	10.2495
sp|Q6UUV7|CRTC3_HUMAN	NA	14.8914	13.3282	14.6206	NA	11.0239	14.2454	11.1334	NA	11.6837	NA	14.9766	NA	NA	NA	11.7948	NA	NA	11.4931	11.5424	NA	12.0718	NA	12.1632	NA	13.1718	NA	8.25145	NA	NA	NA	11.0545	NA	NA	NA	NA	10.5124	NA	NA	NA	10.8798	NA	11.977	15.0638	14.4981	14.775	13.8538	7.33201	14.7713
sp|Q6UVK1|CSPG4_HUMAN	7.98422	9.10463	6.57841	7.4805	7.64527	10.2128	7.98679	7.57881	10.1014	8.7831	10.7693	9.06867	10.2756	9.02936	10.0626	8.79888	9.46761	6.97042	8.87839	10.263	9.05665	10.9521	9.45456	7.20559	7.4178	9.04294	9.68515	10.7919	11.1315	5.9933	9.00271	9.47603	10.8736	11.2156	9.44081	9.99979	8.33888	11.1163	10.1731	10.3347	12.1654	10.7027	10.824	7.63321	9.77504	8.3042	9.61197	10.2647	9.51615
sp|Q6UVY6|MOXD1_HUMAN	11.76	13.4715	3.50367	10.7356	8.58498	8.4034	7.59443	4.42746	8.06167	12.8938	11.2066	9.55455	11.5038	9.3254	NA	NA	12.3249	NA	8.0273	11.478	11.5147	11.9382	8.18713	7.24617	8.37743	11.8134	11.2588	11.4872	8.99319	10.3481	8.42584	11.2055	11.3924	7.667	11.1319	11.6744	NA	9.77252	8.0324	11.2849	7.81011	9.34587	10.5132	10.9559	9.85286	7.46109	10.0072	11.9538	12.4573
sp|Q6UW02|CP20A_HUMAN	6.84881	NA	NA	7.47261	9.69314	13.1916	9.00099	8.64514	10.775	11.4012	12.256	12.1471	11.0843	9.59978	9.97935	9.29137	7.11934	NA	10.5355	12.236	10.8819	9.33286	12.5087	8.78338	7.57396	10.6686	12.3088	12.1917	7.32037	5.89371	10.6053	11.2944	9.23994	12.3375	11.826	7.06604	9.3323	10.5509	11.3269	12.8503	13.3487	11.7469	12.2284	10.0191	8.81843	6.75511	9.2635	11.2738	10.3806
sp|Q6UW68|TM205_HUMAN	9.04026	7.73768	6.62763	NA	10.4075	NA	9.30477	NA	9.78401	NA	6.91316	10.8795	11.7746	7.35046	8.15515	NA	NA	NA	10.7941	NA	11.4656	NA	NA	NA	NA	NA	NA	NA	10.231	7.59993	11.2709	9.08746	NA	10.5461	9.78401	NA	9.20659	NA	10.089	NA	6.41744	NA	5.59549	NA	9.17848	7.95267	NA	NA	NA
sp|Q6UWE0|LRSM1_HUMAN	9.25514	NA	NA	8.294	12.1224	7.47673	9.48992	NA	9.26899	10.6	9.69688	11.2364	9.07625	NA	NA	11.3571	9.89727	10.0513	11.5663	11.1346	11.2712	10.9516	9.59286	10.398	9.59799	NA	NA	10.9183	12.7189	6.5924	5.64525	11.6285	6.30029	10.7858	9.51941	12.3734	8.61616	9.06904	12.4509	6.703	12.8054	9.60258	11.0884	NA	NA	NA	NA	10.7414	NA
sp|Q6UWH4|F198B_HUMAN	NA	NA	NA	6.14773	8.41755	6.57161	NA	11.4631	NA	8.02453	7.33167	8.34584	7.26502	6.07012	5.95029	8.30744	8.68797	5.7574	NA	6.40062	7.35185	7.54162	NA	NA	7.20415	7.6536	NA	7.57704	6.57554	NA	7.97542	NA	8.29444	NA	7.05713	5.09133	NA	NA	6.82276	6.85594	7.41707	NA	NA	NA	6.94977	NA	NA	NA	6.5684
sp|Q6UWP7|LCLT1_HUMAN	9.46334	11.1416	NA	NA	NA	15.0553	12.3487	NA	11.9516	9.97239	11.3704	9.75572	11.3441	NA	13.0516	12.6529	14.4459	13.065	11.6203	12.8844	11.7545	9.80123	12.1575	8.63923	11.5301	14.2636	11.8794	9.88089	10.7019	6.85223	8.78912	9.63347	10.167	10.0341	11.6654	13.9054	8.54573	NA	NA	8.82255	NA	9.42423	NA	12.9999	8.80387	12.7965	NA	9.44381	10.5968
sp|Q6UWR7|ENPP6_HUMAN	8.35464	7.19895	5.01365	6.64272	8.67013	10.067	8.66606	8.67577	7.7254	8.90471	9.33559	11.6747	11.6527	9.3241	10.9935	10.7088	9.44094	8.0309	8.84062	10.3257	9.75024	10.5476	9.37948	7.73684	7.98133	7.92991	8.3671	8.9455	9.10117	6.40747	10.9631	9.97153	11.6105	10.6534	11.0986	8.90449	7.3282	10.0518	9.74494	8.89843	9.36474	10.2397	9.51934	8.79209	10.4094	9.71015	6.78635	7.464	9.00524
sp|Q6UX06|OLFM4_HUMAN	11.0096	NA	NA	NA	12.3054	13.6616	12.2798	6.26704	10.5225	9.31499	11.7778	12.443	10.7655	10.5657	13.3678	9.22024	13.4957	10.9662	9.99383	8.38077	11.4274	10.2302	12.1213	9.50963	12.2212	11.8308	7.91981	12.046	13.0783	5.78477	10.1744	10.9927	11.7076	10.8426	11.4094	12.2293	11.0844	11.1311	8.20322	11.5121	12.145	12.6011	11.5385	6.98584	6.79573	7.90135	NA	6.47496	12.3745
sp|Q6UX07|DHR13_HUMAN	NA	7.89383	NA	4.99249	4.87251	10.8034	NA	8.33688	NA	4.99452	9.84111	9.18215	6.78899	4.29008	6.41714	7.43824	8.57326	NA	9.26345	8.97121	4.81366	7.34186	8.75649	9.52499	7.31474	4.89699	6.13535	10.6898	4.5405	9.67108	7.93532	6.42783	7.94819	8.9257	4.25922	9.22331	9.39958	7.32491	8.73941	8.3049	8.97226	13.4703	NA	4.95397	7.22177	4.89138	10.2216	4.55118	9.00089
sp|Q6UX53|MET7B_HUMAN	5.92905	9.04626	4.79546	5.51294	6.00765	10.467	6.37063	8.36447	8.47934	8.56912	6.11281	11.7215	2.17064	8.31252	5.77104	8.28518	7.49052	5.53307	9.56496	6.18138	6.46676	2.88894	8.66176	6.22399	4.63008	3.89529	1.8527	6.14385	4.33778	7.57861	5.82906	5.73622	6.13631	9.64905	4.87325	9.97783	6.30531	10.5197	9.5199	8.39953	9.7083	6.23461	0.788342	5.37077	12.2426	9.4542	7.45133	7.7099	6.24785
sp|Q6UX71|PXDC2_HUMAN	4.93741	5.39669	4.12681	7.18055	9.94925	10.6029	7.13261	8.75767	7.702	12.9947	7.04677	12.2311	11.7245	7.60473	10.0604	10.3161	12.3111	3.57871	12.1305	11.367	9.52421	13.0152	10.4511	10.7775	10.5814	11.4501	8.03767	11.3563	10.4975	5.13626	7.36844	11.6126	11.7492	11.4257	8.75481	9.97011	10.1061	10.3296	9.20522	10.8729	9.18677	7.2243	9.59103	5.16331	4.58867	4.81626	8.4572	4.86588	7.30614
sp|Q6UXB8|PI16_HUMAN	NA	NA	NA	NA	NA	NA	12.838	NA	NA	13.6104	NA	14.8323	10.1207	9.44741	NA	10.1017	10.3124	NA	13.7919	NA	12.272	NA	NA	10.7427	NA	NA	NA	11.7	NA	10.0196	NA	13.367	NA	12.5206	NA	12.1126	10.2561	11.4923	NA	NA	NA	NA	9.80772	NA	NA	NA	NA	NA	NA
sp|Q6UXD5|SE6L2_HUMAN	8.81098	NA	7.09722	12.078	9.6757	14.5523	NA	NA	9.91876	13.2574	14.0026	14.3663	10.1437	NA	10.0839	14.2011	14.3358	8.46322	13.3223	13.4557	12.0356	9.38124	12.0759	8.98338	8.93687	9.61256	9.6789	12.5339	9.30331	7.77607	13.6482	13.2971	14.8823	8.8851	9.87653	9.48243	10.7405	13.5139	13.4279	14.0105	14.7213	9.21895	12.0084	11.7927	NA	10.5575	8.8265	10.9653	10.9015
sp|Q6UXG2|K1324_HUMAN	5.72896	3.37873	3.42994	2.20982	9.43345	11.3578	6.65994	NA	4.16708	11.6917	6.74982	11.6689	8.22731	4.43232	9.53705	11.4627	11.639	NA	11.3407	6.54786	11.2962	8.98565	7.63531	8.72757	6.26104	7.31859	4.85226	10.2157	6.45862	7.20751	10.703	9.58496	9.28444	8.9809	3.93593	7.58427	7.20414	11.3698	9.74664	8.48595	10.5819	5.44456	NA	8.00538	4.16311	NA	NA	4.08451	4.46753
sp|Q6UXI9|NPNT_HUMAN	12.1361	NA	8.1956	11.0101	6.90422	10.6505	6.87601	6.36296	10.7872	NA	12.0169	7.15123	9.69962	10.9826	11.5576	9.99642	8.10234	5.65602	7.53306	13.61	8.11964	13.2519	8.43409	NA	7.42995	NA	10.7003	13.9579	7.36283	NA	10.4296	9.49235	10.2069	12.5852	12.8932	8.1195	NA	9.74243	NA	7.89325	8.61595	10.5026	11.7561	13.9043	8.40581	NA	12.4304	8.61117	9.04789
sp|Q6UXK2|ISLR2_HUMAN	14.0868	NA	NA	13.8937	NA	15.6169	13.121	10.3025	13.892	11.8613	15.4808	12.4589	13.3687	12.2933	15.2767	13.5705	15.5068	NA	13.7738	15.6174	15.2913	15.0719	15.0542	13.0544	12.4946	14.6645	14.1571	15.7101	14.8385	11.4789	NA	13.9755	14.9461	13.5514	14.5804	16.0146	10.7384	12.6634	12.9058	13.4353	13.2425	14.1105	13.0539	13.3363	NA	13.5768	11.7871	10.7935	12.2871
sp|Q6UXN9|WDR82_HUMAN	NA	NA	NA	NA	NA	5.25243	7.20367	NA	7.41679	9.84553	11.0389	7.83615	NA	9.91028	7.15585	5.86457	5.67082	NA	11.1005	NA	6.13228	NA	5.73017	5.58913	6.99463	5.55409	5.37359	6.22397	9.07146	3.92248	NA	6.97244	6.19867	7.17701	5.93679	10.1623	6.79567	9.65851	3.94611	6.1314	6.08351	11.8347	6.33931	7.1545	NA	6.46966	10.4502	NA	9.08249
sp|Q6UXV4|MIC27_HUMAN	NA	NA	NA	NA	NA	4.13466	NA	NA	NA	7.82501	6.15468	4.09293	4.41054	NA	1.41068	5.94061	5.38382	NA	7.59884	7.41766	-0.103961	6.06218	10.4072	2.82075	6.33247	9.30363	4.68224	5.37544	6.70857	4.06375	4.59063	4.25645	2.283	9.00205	3.55383	6.99703	NA	NA	6.45114	2.90237	5.99316	5.77643	6.60042	5.53052	6.84266	3.96852	5.64828	NA	3.55399
sp|Q6VN20|RBP10_HUMAN	11.3774	8.42577	5.98087	10.5396	13.4056	10.7266	10.1489	NA	10.8891	10.611	11.3058	10.5061	11.2924	10.3306	11.4477	10.7372	10.3505	8.70994	15.0285	10.6268	10.8125	10.8546	10.7263	8.72908	14.5027	10.9164	14.3696	9.99955	12.7879	NA	10.3083	10.1161	9.44257	15.4329	11.1835	10.4635	8.74959	9.01087	10.234	10.6414	11.0509	12.8644	11.0717	9.87721	8.73279	7.96687	10.5085	10.8968	10.7835
sp|Q6VY07|PACS1_HUMAN	5.94605	6.34619	8.21657	4.63999	8.37844	12.4771	5.96314	10.1598	9.29169	8.97444	9.33099	8.80127	NA	6.93088	8.91093	9.10312	8.80163	6.79134	11.2676	9.02901	11.3882	10.0968	8.98097	NA	5.78653	8.61206	9.65664	10.0495	8.25445	5.03983	9.54103	8.23972	12.8729	8.46987	6.59471	8.40081	10.5201	12.6132	11.236	11.8666	9.91442	8.74433	9.13357	7.07972	8.15788	7.57477	7.35057	8.02632	7.89061
sp|Q6W2J9|BCOR_HUMAN	9.56719	NA	NA	10.7314	NA	10.6345	NA	11.2537	10.2548	9.32	10.4018	6.48213	9.82353	NA	10.4967	NA	10.6066	NA	8.34184	NA	NA	NA	NA	NA	NA	10.5944	10.8369	NA	NA	9.50592	NA	9.66728	10.5935	NA	NA	10.788	NA	8.26404	8.08595	7.9928	NA	9.76482	NA	9.98526	NA	NA	NA	9.24341	10.0731
sp|Q6WCQ1|MPRIP_HUMAN	NA	NA	NA	NA	10.2782	14.7834	NA	NA	15.756	NA	NA	NA	NA	NA	NA	NA	NA	NA	NA	NA	NA	NA	NA	NA	NA	NA	NA	NA	NA	NA	NA	13.9048	NA	NA	NA	NA	12.0257	NA	NA	NA	NA	13.4836	14.9336	NA	13.7966	NA	13.6363	NA	NA
sp|Q6XQN6|PNCB_HUMAN	8.91739	7.91828	7.95101	9.29597	9.1817	11.8132	8.94116	8.51358	10.5795	10.8201	7.66306	10.5493	9.6463	10.5754	10.1075	9.62621	12.6556	6.42165	9.87868	10.9131	9.04519	9.07637	12.06	8.15968	10.4155	11.5002	10.1075	11.8536	11.1015	7.67272	10.7126	10.6899	9.55319	10.1645	9.50377	11.9054	5.82282	8.3772	10.5658	10.6548	10.0119	11.7908	10.5716	11.3178	9.86463	11.0567	9.35632	9.44207	12.3375
sp|Q6Y1H2|HACD2_HUMAN	11.8106	8.26034	7.71401	5.67616	9.58163	12.7136	5.82881	5.65513	6.99631	NA	9.96292	8.68427	8.45698	5.93232	8.7496	6.49243	13.0349	NA	6.22364	12.7121	NA	6.51813	13.0093	5.86249	8.59451	8.39707	12.1606	9.90846	11.479	8.22587	9.34784	10.7447	12.897	9.08716	9.61938	10.6895	5.74354	6.17953	6.19495	8.89058	6.35377	11.1936	12.0921	8.01154	9.63438	7.02069	9.69593	11.1611	11.7257
sp|Q6Y288|B3GLT_HUMAN	10.5172	NA	NA	11.2348	NA	10.4679	NA	NA	NA	NA	10.5172	8.90242	10.2318	NA	15.3176	NA	10.0775	NA	NA	NA	11.0159	NA	11.5128	NA	9.02183	10.7627	10.4397	NA	NA	NA	13.6997	10.79	10.095	NA	10.9299	NA	8.02448	12.1218	10.2889	NA	10.2013	11.9177	13.2361	12.6763	NA	NA	NA	NA	12.2592
sp|Q6Y7W6|GGYF2_HUMAN	8.31217	NA	NA	9.12354	7.66481	14.4291	6.36849	NA	NA	9.77721	7.84973	9.33581	8.61329	NA	7.0015	9.39612	12.0433	NA	7.11854	9.42583	8.25296	9.28137	9.67125	4.73597	9.9612	9.90586	8.85208	8.79846	8.29955	4.2931	6.92795	8.253	8.24091	8.5124	9.54133	8.92538	6.94462	10.5487	9.81064	9.2725	NA	8.7645	7.23577	10.042	NA	NA	8.39998	6.83895	NA
sp|Q6YHK3|CD109_HUMAN	NA	9.64509	2.94797	9.48971	8.09396	NA	NA	8.83164	4.33455	8.07011	3.90773	NA	7.68562	6.69445	7.87407	NA	NA	NA	7.9556	7.71828	NA	3.80568	NA	0.345981	NA	NA	3.69568	8.08371	7.5243	NA	7.50588	NA	NA	NA	NA	NA	6.31787	8.78297	7.89525	8.03763	8.15453	7.05923	6.87292	8.18938	9.90017	14.0257	10.071	9.30877	3.79115
sp|Q6YN16|HSDL2_HUMAN	6.87901	NA	3.91291	NA	10.3588	7.66234	5.36193	3.57158	3.38437	4.25289	NA	4.56506	NA	7.11863	4.26644	8.2517	6.82312	7.02239	6.40534	3.04639	NA	2.68909	6.56555	5.03538	4.67581	9.16091	3.69142	6.19995	NA	3.92196	NA	6.49517	NA	6.08781	3.20427	5.82742	7.99872	8.67027	3.27587	3.87183	4.80456	9.32895	3.2632	4.15791	6.71891	NA	4.31563	7.55499	NA
sp|Q6YP21|KAT3_HUMAN	7.72641	5.95591	NA	7.62863	7.51675	6.97571	6.50212	NA	7.56036	9.80919	10.3503	10.4631	9.14557	6.52712	10.628	9.50138	9.22416	NA	9.62653	10.9785	6.72926	9.26537	9.09841	7.71122	6.26412	NA	8.19698	9.59953	8.85003	NA	5.75423	9.01752	9.37994	10.0178	6.4859	6.55947	5.95106	8.25689	NA	8.72923	8.31594	9.92852	8.78128	8.07211	NA	6.22334	7.81667	7.72755	8.19834
sp|Q6ZMI0|PPR21_HUMAN	6.44059	5.95746	5.35671	10.0754	NA	8.63786	5.8917	4.10072	6.52794	6.1859	6.86302	6.54478	NA	6.06967	8.9468	6.26218	8.58394	NA	6.94461	6.18062	6.45494	6.29626	8.65594	NA	6.81066	8.47177	10.2398	10.0599	8.51985	3.42401	9.91842	7.83411	8.6032	9.98038	6.16927	5.67966	NA	9.74224	5.90724	6.03285	8.2369	9.63607	11.6099	11.3691	8.2074	6.47853	6.22984	8.25091	9.69101
sp|Q6ZMI3|GLDN_HUMAN	14.8335	16.212	14.5244	NA	NA	17.0568	10.453	15.8384	15.4416	16.7574	16.4067	16.5212	NA	16.2545	15.8559	17.4235	15.8907	15.8446	15.6941	15.3744	16.0385	16.0767	14.8307	15.7514	16.0312	15.0517	NA	14.9208	NA	14.6292	15.19	15.1487	17.6588	17.1906	14.7468	15.279	14.7327	15.3722	NA	NA	16.5333	15.6613	16.5817	14.1413	15.9247	15.7669	NA	16.2265	14.793
sp|Q6ZMV9|KIF6_HUMAN	11.1247	9.00931	NA	NA	NA	NA	NA	9.2944	11.5014	12.4171	14.5599	NA	NA	10.3086	12.1366	12.3658	13.1571	NA	NA	NA	NA	13.207	NA	NA	12.2961	15.3689	11.7758	14.3873	14.7013	10.1352	13.6606	11.6494	12.5908	NA	14.0017	14.2577	NA	11.3509	12.1878	12.9276	12.6727	NA	12.3024	13.5237	NA	NA	NA	NA	10.8853
sp|Q6ZN44|UNC5A_HUMAN	NA	NA	NA	13.4999	NA	NA	NA	NA	13.9335	NA	14.8905	NA	NA	NA	14.8385	NA	NA	NA	NA	15.3477	15.3265	NA	NA	NA	NA	NA	15.3791	16.1931	15.3903	NA	14.4542	13.5981	14.7982	15.0401	14.8372	15.3348	NA	NA	NA	13.8088	NA	NA	NA	15.4729	NA	NA	NA	13.9849	15.3353
sp|Q6ZNB6|NFXL1_HUMAN	NA	NA	NA	11.8463	NA	NA	NA	NA	NA	NA	12.4828	NA	NA	NA	NA	NA	13.4021	NA	12.8356	12.2046	13.2701	NA	NA	11.9299	12.4195	14.1793	11.2722	NA	12.7993	NA	11.2931	NA	15.5983	NA	NA	12.6966	NA	NA	NA	NA	13.1932	NA	NA	NA	NA	NA	NA	NA	11.3634
sp|Q6ZNJ1|NBEL2_HUMAN	NA	NA	NA	NA	9.77844	11.5423	7.61313	8.83195	NA	NA	7.48892	6.88322	6.57926	NA	7.49429	NA	10.0991	NA	7.4072	10.6584	7.08486	7.13952	10.2202	NA	6.71173	10.6044	7.80784	10.4414	NA	NA	NA	6.12026	NA	8.06824	7.68626	NA	NA	8.99234	6.94945	6.61813	6.27454	6.8866	NA	7.03736	NA	6.042	9.05091	3.39423	8.59009
sp|Q6ZNW5|GDPP1_HUMAN	8.81094	8.53924	8.00073	8.18033	NA	8.66051	8.10821	NA	NA	NA	NA	8.72288	NA	NA	7.79835	NA	8.09047	NA	8.36436	NA	NA	NA	9.19601	NA	NA	NA	10.3089	8.61853	7.74288	NA	7.55968	7.98753	10.2817	7.88553	11.2609	9.88239	NA	NA	NA	NA	NA	NA	12.0304	7.752	NA	NA	9.90345	7.94551	NA
sp|Q6ZPD9|D19L3_HUMAN	11.9661	NA	NA	9.31012	11.8275	11.7043	NA	NA	NA	NA	9.50927	NA	NA	NA	NA	11.8098	NA	NA	12.4734	NA	NA	14.5544	12.5287	NA	NA	11.2236	8.3961	12.551	NA	8.91874	11.4091	NA	12.1745	NA	8.0995	NA	10.5708	12.4149	10.7407	11.0122	11.1405	12.6436	8.55669	9.41412	NA	7.80261	NA	11.9605	9.54378
sp|Q6ZRP7|QSOX2_HUMAN	10.5135	NA	6.78762	9.67429	NA	10.4314	8.86584	NA	9.62851	12.5845	10.0576	9.95451	12.9283	8.40836	10.4319	9.97585	8.54153	NA	NA	10.5782	9.07327	10.7771	10.8846	9.49127	10.1649	10.5977	10.0489	11.6853	9.74029	NA	9.81387	9.94377	10.1213	10.6564	10.4091	13.1404	7.23401	9.20414	10.3622	9.33907	9.63787	9.57049	9.59488	8.81258	8.55831	6.5418	7.93633	8.42374	9.73504
sp|Q6ZS17|RIPR1_HUMAN	NA	NA	NA	NA	NA	4.51249	2.78613	10.7685	11.5449	NA	11.1516	3.51215	3.51109	9.47371	4.64104	NA	4.4693	NA	3.82492	4.81067	4.57384	4.6891	5.27079	3.57826	3.67341	4.9199	4.72079	4.88367	4.29085	NA	3.72627	3.52402	9.68925	4.53673	4.04177	4.75865	NA	2.95847	3.38003	3.7531	4.18628	NA	3.00727	NA	NA	NA	NA	NA	4.42129
sp|Q6ZS81|WDFY4_HUMAN	NA	NA	NA	6.4791	9.93741	9.56804	NA	9.93741	14.0593	NA	9.19967	NA	NA	NA	NA	NA	9.84668	NA	8.91549	NA	NA	NA	7.89205	NA	NA	NA	NA	NA	NA	6.21762	NA	8.15138	9.61464	NA	8.3066	9.54222	NA	9.08368	NA	13.3999	NA	8.23417	9.90574	NA	NA	13.6248	13.0941	NA	NA
sp|Q6ZSS7|MFSD6_HUMAN	NA	14.4588	10.9289	NA	NA	NA	NA	NA	11.2049	NA	NA	NA	11.5433	13.0387	NA	NA	NA	NA	NA	NA	NA	NA	NA	NA	NA	NA	NA	NA	10.1936	NA	10.5382	NA	NA	NA	NA	NA	9.95354	10.4686	NA	NA	NA	10.8819	NA	NA	11.1092	NA	NA	12.7434	7.81476
sp|Q6ZSZ5|ARHGI_HUMAN	10.7616	9.20748	NA	8.84621	NA	12.4045	9.60717	7.75511	9.53009	11.7664	12.0779	9.60525	7.14206	NA	11.1129	10.8866	11.9348	10.0643	8.91815	12.0487	12.1329	8.92994	11.9572	9.45354	7.75531	10.3081	8.14733	9.30372	9.0809	NA	8.89005	9.92667	9.65849	8.15571	10.7802	8.04828	9.27684	10.4134	9.93653	12.0432	9.55518	8.94808	12.3085	NA	9.00659	NA	10.1469	NA	11.9475
sp|Q6ZT12|UBR3_HUMAN	11.567	10.0537	9.16898	11.4708	NA	12.0429	NA	9.26886	9.02857	8.85334	14.3719	9.6727	12.882	NA	12.4415	13.0885	9.24927	NA	9.22374	10.2886	10.1084	12.2315	12.3551	NA	NA	NA	8.48992	15.7046	9.11009	NA	12.1221	10.1357	9.81477	8.76655	8.79132	11.6608	NA	NA	NA	9.87911	8.69238	NA	12.0924	11.9886	9.77409	9.90236	9.36712	11.9358	13.2198
sp|Q6ZTR5|CFA47_HUMAN	NA	NA	NA	NA	NA	11.1607	12.3786	NA	NA	NA	11.3676	13.3239	NA	11.2376	12.2013	14.5922	13.5841	NA	NA	15.0815	11.3266	11.7139	NA	14.7137	11.9481	10.1011	NA	11.1464	11.7568	NA	NA	NA	12.5999	10.8045	NA	NA	NA	10.9174	11.434	NA	11.9243	10.9277	13.0783	NA	NA	NA	NA	NA	12.4742
sp|Q6ZUT6|CCD9B_HUMAN	NA	NA	NA	NA	NA	NA	13.9409	NA	NA	8.92184	6.8768	12.8078	13.2292	NA	8.11235	NA	8.39368	7.66559	6.91433	NA	NA	9.15634	15.0096	NA	7.06335	8.50799	14.5443	14.598	NA	NA	NA	6.67207	NA	NA	8.11767	NA	7.88346	8.0842	13.8848	NA	7.54286	NA	13.1533	NA	NA	14.9891	9.78102	NA	NA
sp|Q6ZV29|PLPL7_HUMAN	NA	10.163	NA	8.00903	NA	NA	NA	NA	NA	9.4661	NA	10.404	NA	NA	9.16885	9.54991	10.7519	NA	9.98046	NA	NA	NA	11.8826	NA	8.07429	9.43139	NA	NA	11.0089	5.79147	8.8104	9.17994	NA	NA	8.52493	NA	NA	NA	8.95676	NA	NA	6.46937	10.9354	NA	NA	NA	NA	6.36766	7.81583
sp|Q6ZVF9|GRIN3_HUMAN	10.4957	NA	NA	10.8639	NA	11.899	13.3285	13.4561	10.5389	11.9533	11.3116	12.2516	NA	NA	NA	NA	NA	NA	14.0707	11.4562	11.7527	NA	NA	NA	10.9603	NA	11.6384	11.9062	14.446	NA	13.1782	11.2808	11.833	NA	11.7777	14.0402	NA	11.7166	10.9363	11.2552	11.1594	10.8164	10.9777	NA	NA	14.3912	NA	13.5607	NA
sp|Q6ZVL6|K154L_HUMAN	9.49993	11.0228	9.46319	11.4513	NA	10.0578	9.72273	9.61116	12.3509	11.1802	10.7395	8.56403	NA	NA	10.4157	NA	8.46669	NA	9.86458	9.40925	10.9167	NA	10.1673	10.1877	9.83498	8.62961	10.852	9.64198	8.83752	NA	8.53181	9.73476	9.18848	10.1885	10.1783	NA	NA	NA	9.99407	NA	NA	9.81351	11.046	11.4329	11.5312	12.0195	12.8057	10.5731	15.0946
sp|Q6ZVM7|TM1L2_HUMAN	8.63541	12.0529	9.63578	10.7624	7.30183	7.83408	8.84354	8.23507	9.40353	12.4654	10.4462	11.5785	7.53614	8.26895	12.892	7.52033	13.8119	NA	12.5872	13.7626	12.9698	13.4807	10.3559	7.25821	10.625	13.7425	11.3948	13.7405	7.66071	6.08099	12.263	10.8095	13.8446	7.80753	12.1304	7.94486	10.5271	12.775	7.34564	12.0006	12.8379	9.17275	10.4585	7.67146	11.3707	12.8003	8.03538	12.0561	9.81159
sp|Q6ZVN8|RGMC_HUMAN	11.4077	8.34136	NA	NA	NA	13.2719	10.1714	10.5708	10.7262	9.16248	NA	12.6484	13.2339	NA	9.54355	12.9007	10.8054	8.24322	12.3152	11.1459	13.8749	13.3176	12.6872	NA	8.38865	13.1437	9.45333	9.97827	10.9521	10.2643	12.9859	10.5541	10.5904	9.68322	11.4077	9.49522	NA	NA	10.5191	10.6775	10.2579	9.72264	9.64611	NA	9.91172	9.44268	NA	NA	8.57968
sp|Q6ZWL3|CP4V2_HUMAN	6.30875	NA	NA	6.73237	16.3053	7.2901	NA	NA	6.98699	5.62859	7.28303	NA	6.84915	5.38555	7.83401	6.88502	7.61605	NA	14.4019	7.4301	7.21509	7.39365	7.43395	5.66364	6.65357	7.93934	7.69994	8.06243	7.82223	10.099	7.17625	9.9587	7.42153	14.8769	7.07519	7.76938	NA	7.73598	13.6816	10.2271	6.568	NA	7.03297	7.08798	6.52601	6.73564	NA	6.48771	7.52482
sp|Q6ZWT7|MBOA2_HUMAN	10.5174	8.65532	6.05933	7.5167	NA	12.2272	9.5183	4.09759	8.03678	6.87182	NA	8.63576	4.48982	4.87061	7.466	14.9099	10.302	4.85076	8.26733	8.33588	4.95829	11.2502	13.9337	8.06647	11.1087	5.23733	NA	7.83791	10.0978	6.4476	4.55746	9.22832	5.60623	5.11299	11.0697	12.8072	3.40454	6.29598	NA	7.88643	9.98844	NA	9.0005	3.72215	6.93477	NA	NA	6.77868	4.83754
sp|Q6ZXV5|TMTC3_HUMAN	NA	9.6559	NA	10.7669	NA	NA	NA	NA	NA	9.17635	13.1227	8.52871	NA	NA	9.13616	NA	NA	NA	NA	8.79794	NA	7.09945	9.09109	NA	NA	8.96529	NA	9.18298	NA	7.76359	11.3574	9.02011	NA	8.932	NA	9.48789	NA	8.44496	8.90559	8.87244	9.14759	9.27833	14.2992	12.947	8.76176	9.47688	11.9814	9.07827	11.1555
sp|Q709C8|VP13C_HUMAN	7.93346	6.4078	3.05247	6.54359	9.54072	9.76168	4.57143	4.44803	7.854	8.45237	9.35444	7.1144	7.83616	4.80266	9.40951	8.26665	8.71498	3.37681	7.38216	9.72231	7.71136	7.92159	7.18458	5.51672	9.0517	10.5152	8.42698	9.92374	8.3655	6.90677	8.48724	7.90794	8.10852	8.432	9.45404	8.18608	5.62915	7.27591	7.15684	8.85581	8.21893	7.80711	8.9219	4.77903	7.06586	6.55494	5.68145	6.67312	7.09153
sp|Q709F0|ACD11_HUMAN	5.37793	NA	NA	NA	7.94361	6.54822	6.80261	6.16895	10.7068	7.22489	9.52403	11.4715	9.3262	8.4518	12.3941	11.3197	11.2708	3.21255	6.44456	9.73613	10.7699	8.64067	10.0482	8.39603	10.1689	10.8112	9.44734	10.5317	10.5295	5.03092	11.4194	9.48228	7.26804	10.001	8.97546	6.40247	5.67497	8.17094	NA	9.80933	6.64616	8.14886	10.9417	7.65646	NA	6.39924	5.9322	8.22377	9.04068
sp|Q70CQ2|UBP34_HUMAN	NA	NA	NA	NA	NA	NA	14.0843	NA	NA	14.7169	NA	14.6371	NA	11.7536	13.8452	14.7976	16.6784	NA	15.1916	14.8105	14.9851	14.6332	14.413	15.7066	14.2406	16.3436	15.0781	14.2532	14.5102	NA	15.5206	NA	14.4987	15.5226	NA	15.1481	13.3532	NA	NA	NA	13.8702	NA	NA	NA	NA	NA	NA	NA	NA
sp|Q70E73|RAPH1_HUMAN	9.07008	NA	NA	9.35335	10.1394	NA	NA	7.55026	NA	NA	NA	NA	NA	NA	12.1548	NA	NA	NA	NA	NA	NA	NA	NA	NA	NA	12.8765	NA	NA	NA	7.8847	9.72895	10.7022	NA	9.92136	10.0521	NA	NA	7.09128	NA	8.16944	9.41033	NA	NA	8.98899	NA	NA	NA	9.58697	10.4991
sp|Q70HW3|SAMC_HUMAN	NA	NA	NA	9.65574	14.6209	NA	NA	10.1553	NA	NA	NA	NA	NA	NA	NA	NA	12.6976	13.9527	13.8284	NA	NA	NA	13.2132	NA	NA	NA	NA	12.525	NA	10.3712	10.6823	12.2668	11.5286	NA	NA	NA	NA	11.643	NA	11.7997	NA	NA	NA	NA	NA	NA	10.72	10.6782	NA
sp|Q70J99|UN13D_HUMAN	8.27331	8.80454	4.49932	7.32114	7.43435	9.7949	8.57081	5.60356	3.80176	10.1055	8.31528	9.1778	7.49905	6.89801	9.31598	8.89586	10.8525	6.95616	7.37307	6.54318	8.52095	8.99682	9.22993	8.27655	8.7616	9.05203	8.04758	11.4873	11.196	6.96411	8.88858	10.3207	9.05386	8.98341	8.89852	9.42696	7.47722	8.59542	9.88843	8.84469	8.06714	9.47779	7.49817	7.96677	6.0519	4.04364	9.33122	6.57196	9.2427
sp|Q70UQ0|IKIP_HUMAN	14.6507	NA	8.58725	13.7129	NA	11.8691	11.3195	8.78152	14.0172	NA	13.524	10.0346	14.4931	11.1875	15.0569	NA	9.38498	9.31324	11.5517	NA	9.24688	NA	NA	NA	13.5146	7.35486	14.458	11.7406	14.0365	9.93829	12.3683	9.5341	NA	12.3773	12.867	NA	12.5008	9.86479	NA	NA	14.5872	14.057	15.3226	13.4469	8.58201	9.06867	13.1331	14.1117	14.0918
sp|Q71RC2|LARP4_HUMAN	12.2484	NA	NA	12.357	11.8294	13.2705	NA	NA	12.467	13.0683	14.7177	11.0674	10.8187	11.9165	13.5883	9.70709	13.3085	NA	NA	NA	13.2603	13.7143	13.6272	12.933	NA	14.7558	14.4213	13.8848	13.6852	9.93337	14.3755	12.6417	NA	13.0362	13.0681	13.6411	NA	11.8613	NA	12.3665	12.0015	11.8835	NA	11.6248	NA	11.3875	11.722	10.5464	11.2782
sp|Q75T13|PGAP1_HUMAN	7.14271	8.77091	4.54292	7.20934	5.54142	9.57119	3.93394	6.29763	6.79267	4.82248	9.69405	6.57719	4.71543	4.50247	8.63545	6.44107	9.55803	4.12022	9.61246	8.17526	6.81515	8.68732	9.58364	9.28022	5.57951	10.1712	11.0218	9.67983	10.3901	4.463	9.95319	6.11954	7.65477	9.70909	6.79973	8.96457	2.38297	6.44631	4.64805	6.32527	6.67246	5.97067	6.46641	9.46441	5.6364	3.54705	4.90901	9.49261	5.02788
sp|Q76FK4|NOL8_HUMAN	14.3109	NA	NA	13.8707	NA	12.316	11.4331	NA	13.5872	12.3698	12.4281	14.2816	12.5065	NA	15.4524	15.2046	14.1008	NA	15.4113	12.3157	12.489	12.2522	12.3771	12.0199	16.6503	16.1136	NA	NA	13.6379	NA	16.4532	16.4888	NA	12.4949	NA	12.4365	NA	NA	14.7588	13.013	13.743	NA	12.3962	10.8492	NA	NA	12.1492	10.9831	11.7996
sp|Q76M96|CCD80_HUMAN	15.3925	NA	NA	15.5805	NA	17.9386	NA	NA	16.2539	16.3804	NA	NA	NA	NA	NA	NA	18.1368	NA	NA	17.2743	17.1048	18.2387	18.3676	NA	16.526	18.5517	16.9404	18.3292	16.7274	NA	15.9488	16.5369	16.964	16.4858	17.1496	17.7051	NA	NA	16.1989	17.1891	NA	NA	NA	NA	NA	NA	NA	NA	16.0793
sp|Q7KZ85|SPT6H_HUMAN	5.37139	5.30321	4.91783	7.75236	9.21955	10.5534	5.98679	NA	5.42319	8.44248	5.68103	9.41435	8.79584	5.56166	8.73118	13.1415	8.56469	5.68894	6.08559	10.2085	12.3752	9.78477	10.0626	5.48876	5.2852	8.37453	4.45563	12.6827	13.0955	NA	11.7026	7.89644	9.55806	5.64121	8.13436	13.4928	5.15745	11.6529	10.7188	12.3274	13.2428	5.5418	8.24307	10.4564	5.37202	5.2756	5.43293	7.55995	8.71949
sp|Q7KZF4|SND1_HUMAN	10.0855	8.8761	1.07539	8.90618	7.17562	10.8891	7.81743	4.00746	9.1878	9.5293	11.0135	10.0524	8.88895	6.91905	9.42856	10.1349	10.8608	4.95908	9.76802	8.77565	10.3256	9.97317	10.7791	8.18456	10.765	10.9939	9.71036	9.84837	9.78388	7.21171	9.81263	9.69734	9.70649	11.2433	10.2067	9.05693	6.01006	7.44885	8.45274	10.3381	9.72488	10.4467	8.88337	9.0278	6.95226	8.8019	8.71206	9.13193	7.50695
sp|Q7KZI7|MARK2_HUMAN	NA	NA	NA	NA	NA	12.6395	10.4851	NA	NA	11.4135	10.9535	11.954	NA	10.6289	11.4466	11.6027	11.4236	10.7896	11.5708	12.5586	11.9066	8.2341	10.5715	7.12605	9.47867	NA	NA	11.7872	9.93346	NA	12.8402	10.9662	12.5691	NA	10.9755	8.79772	9.71266	12.295	12.313	12.9028	12.1167	11.5394	5.90543	NA	NA	NA	NA	10.7736	NA
sp|Q7KZN9|COX15_HUMAN	8.40556	NA	NA	NA	9.6391	12.4577	NA	NA	NA	7.9005	8.88469	10.683	9.55199	NA	10.9378	11.1171	10.1722	8.47959	11.1593	11.7306	12.0978	10.173	9.83285	NA	8.65144	9.97683	8.83243	11.7782	11.2983	5.89362	10.6706	9.48482	NA	9.59388	11.6586	12.5334	NA	8.68933	11.3591	8.42946	10.9628	NA	8.80591	8.80199	NA	NA	NA	7.61698	9.25948
sp|Q7L014|DDX46_HUMAN	11.3704	7.48561	4.80842	9.41823	9.75406	10.4454	7.36923	7.37555	7.99216	9.40759	11.0165	9.45491	8.64841	9.15686	10.8921	9.21816	11.4099	5.24371	8.65112	9.82422	11.1704	10.2772	10.8625	7.66493	8.38183	8.31269	9.1159	11.0843	8.85306	5.5559	8.56385	10.2054	10.8797	10.2146	10.5957	10.9456	8.30136	9.05543	8.81148	8.41013	10.1216	10.0815	9.92408	6.96255	8.42742	7.93695	8.87475	7.71657	8.22292
sp|Q7L099|RUFY3_HUMAN	6.24132	5.34447	-2.36102	0.773301	8.56512	7.35095	1.02857	1.23633	4.3472	7.15991	7.99144	5.75208	4.78537	3.01208	2.07268	6.19808	5.76806	5.95005	5.3671	5.14663	4.96441	8.9365	-0.0105744	2.9996	6.84141	4.93891	1.46513	5.89458	5.49995	-2.21735	-0.894245	3.2081	4.73327	5.44615	4.29781	5.49998	6.51724	7.46682	5.27947	6.96267	5.73802	4.61786	0.185671	4.46043	4.58468	4.28795	6.72844	5.05825	4.37375
sp|Q7L0J3|SV2A_HUMAN	NA	NA	NA	NA	7.76547	9.96311	8.73756	NA	NA	5.23957	7.78088	11.566	9.59272	7.39528	10.3291	10.5323	7.39095	NA	8.10152	9.93882	7.38498	10.8211	11.5919	6.62549	4.96588	11.5817	7.15672	7.58603	11.1454	7.07321	8.64718	9.0776	5.61738	11.2642	8.07279	12.8253	6.07031	8.86145	10.906	8.05875	11.629	8.50659	5.6945	2.56642	4.82439	5.12822	5.17577	7.47908	5.78451
sp|Q7L0Y3|TM10C_HUMAN	8.14239	NA	NA	NA	7.29726	NA	6.76648	5.87317	6.07479	NA	NA	NA	7.69147	5.69399	NA	9.90538	3.82094	NA	9.38502	NA	7.49111	NA	NA	7.93962	10.7062	8.43993	9.10113	6.85299	NA	NA	9.86626	7.72509	7.45891	NA	7.10184	NA	NA	6.08053	6.3728	6.85848	NA	11.1415	8.45474	NA	NA	NA	NA	5.78739	11.9282
sp|Q7L1I2|SV2B_HUMAN	8.23305	5.33464	4.92552	4.93557	5.8682	10.9855	5.24563	4.96532	11.9669	5.7421	4.96771	9.56692	6.71891	10.9266	NA	5.93605	11.1974	NA	8.52059	11.511	10.2106	13.1923	5.84898	5.76643	8.40945	9.98118	8.69458	11.4918	5.70095	3.42355	8.03949	12.0925	7.05313	8.36928	10.7815	11.7309	8.28016	9.90106	4.8513	12.1315	8.54419	12.4766	8.81011	NA	5.7869	6.84006	8.93439	5.45257	4.56834
sp|Q7L1Q6|BZW1_HUMAN	8.37211	3.43176	1.34011	2.44837	4.37833	9.08655	3.28002	2.77961	4.18729	4.50696	4.46364	4.6565	10.4177	4.25666	4.38812	9.2714	4.65804	3.77786	8.56578	8.86625	4.07188	6.91001	3.91662	7.48122	8.26435	3.79146	9.12718	11.825	4.03122	1.5776	8.19207	4.08757	4.70423	4.27181	11.0282	6.97888	4.25923	3.8722	4.38193	4.20098	8.95924	4.25253	4.19135	8.51265	3.04514	3.92704	6.6779	8.85797	9.08811
sp|Q7L1W4|LRC8D_HUMAN	13.6786	10.3524	10.1099	NA	10.347	NA	12.4107	10.2977	9.63896	9.79096	9.49039	13.5698	NA	13.2509	11.9847	NA	NA	NA	9.72597	NA	11.7905	10.0874	NA	NA	NA	NA	10.058	10.4218	9.90223	NA	11.5913	NA	NA	NA	11.6056	NA	NA	NA	NA	NA	11.6198	13.6661	14.0491	NA	11.744	9.95191	9.88296	10.1149	11.4528
sp|Q7L2E3|DHX30_HUMAN	8.8772	8.38392	5.09817	6.88768	9.88954	9.76341	8.31839	7.48827	9.48159	9.16952	7.60752	11.0378	10.0015	3.83585	10.2267	9.6896	11.2407	8.20046	8.94602	11.2215	10.5919	10.3616	10.0985	6.33586	10.5039	9.33803	5.89599	9.85913	10.7722	6.06786	11.7865	10.1053	10.782	10.2927	9.80443	10.8458	8.50442	8.46214	11.3968	9.93304	10.9743	9.45887	7.91005	7.33176	8.81393	7.40914	6.95729	7.49308	9.23736
sp|Q7L2H7|EIF3M_HUMAN	NA	9.75151	NA	NA	11.8085	7.87869	10.157	7.43206	7.10656	8.82231	7.6517	8.58939	7.59168	NA	7.56509	8.50098	8.01962	7.75333	8.75836	8.22507	8.46546	8.86605	11.5911	6.70201	8.04893	NA	NA	8.97912	6.81939	6.04924	10.2483	7.99968	8.78772	10.3952	NA	8.13235	7.67482	7.88925	6.84622	NA	6.62436	9.82431	7.12812	7.96778	NA	NA	NA	5.45999	14.4205
sp|Q7L2J0|MEPCE_HUMAN	NA	NA	NA	NA	12.5511	12.074	NA	NA	10.3501	NA	NA	12.9991	NA	NA	NA	NA	NA	NA	12.0923	12.9387	NA	NA	NA	12.6596	NA	12.404	NA	12.8362	NA	NA	NA	NA	NA	NA	11.557	12.1237	12.1165	NA	NA	NA	11.7529	NA	11.1985	NA	NA	NA	NA	NA	NA
sp|Q7L311|ARMX2_HUMAN	10.2672	10.2123	5.7007	11.8335	NA	NA	NA	10.3353	NA	5.76471	10.6148	NA	8.26386	9.76063	9.76511	NA	NA	NA	9.48711	NA	NA	NA	NA	6.21513	NA	7.11254	11.6024	NA	NA	NA	NA	NA	NA	10.4673	9.17571	NA	NA	8.94624	8.44247	9.58795	NA	11.2343	10.48	11.1726	6.57239	10.4254	10.0117	11.3278	12.4389
sp|Q7L3T8|SYPM_HUMAN	14.3532	NA	14.5855	NA	14.4909	15.991	12.959	NA	NA	NA	15.0404	NA	NA	16.7205	NA	NA	NA	NA	15.2851	16.2297	14.9629	NA	NA	NA	NA	NA	NA	14.8476	NA	NA	14.6024	NA	NA	NA	NA	NA	14.7838	NA	NA	NA	15.1249	15.1565	15.0579	NA	NA	NA	NA	NA	NA
sp|Q7L576|CYFP1_HUMAN	9.72527	5.5442	6.03274	9.15589	10.1574	10.7706	7.5202	6.07967	9.44519	6.63127	10.3142	8.84478	9.76138	7.97252	10.6828	8.81186	8.75954	5.36142	5.38527	9.22336	9.32064	8.33581	9.41876	4.89368	5.16892	8.40679	8.83342	8.99448	4.36954	4.16291	8.07683	6.08895	8.79599	8.35053	6.18214	9.35269	7.52518	9.84974	7.03513	10.3596	11.5852	8.21288	8.73963	9.46848	3.97145	8.92355	8.50446	4.4345	11.0893
sp|Q7L591|DOK3_HUMAN	13.941	NA	NA	13.821	NA	14.6435	13.692	NA	13.6131	15.5434	15.142	14.9943	13.9893	12.8421	15.6515	12.769	15.3534	NA	NA	14.5743	14.8779	12.8443	15.4629	NA	13.8966	14.9414	NA	14.4001	14.6654	10.4347	14.1186	12.8404	13.184	14.7434	15.1417	12.8251	11.437	12.3101	14.9932	15.0479	13.0241	12.636	13.8091	12.2656	NA	12.6976	11.8903	12.5116	14.2621
sp|Q7L592|NDUF7_HUMAN	5.68259	NA	NA	NA	NA	8.34017	NA	NA	7.33242	8.20472	7.09081	8.25211	7.79226	7.07143	NA	8.17927	9.72227	NA	NA	13.7656	8.29381	NA	7.34217	7.56086	6.04156	NA	NA	6.82752	7.35044	NA	NA	NA	NA	10.6271	7.00091	7.54668	NA	7.37677	7.97367	7.86219	NA	NA	8.00766	7.34955	NA	10.8102	6.61249	NA	7.55919
sp|Q7L5A8|FA2H_HUMAN	NA	9.38635	NA	9.69804	11.7722	NA	NA	8.31416	10.5452	10.8047	NA	9.35276	11.4201	9.59786	10.4494	NA	NA	10.545	NA	10.6899	10.9411	12.2132	NA	NA	10.854	12.2673	10.2916	11.9125	10.802	NA	10.2553	10.9883	10.4113	11.3948	11.4657	10.5063	NA	8.81477	8.50327	10.9258	10.7541	9.32251	10.4295	10.4152	9.93764	9.71346	6.38871	NA	10.509
sp|Q7L5N1|CSN6_HUMAN	8.67755	NA	NA	NA	6.36036	9.77934	11.1605	NA	5.61431	8.13036	NA	7.93378	8.66438	5.294	10.1441	7.66393	NA	NA	NA	12.4963	9.37371	8.06655	5.87341	NA	7.87536	10.0501	9.14577	NA	8.69424	4.4716	6.94024	6.44186	7.979	9.47798	11.2149	9.53502	NA	10.5354	7.65827	12.0288	9.68797	4.36428	NA	NA	5.09627	NA	NA	NA	6.01083
sp|Q7L5N7|PCAT2_HUMAN	7.80194	NA	NA	NA	7.56336	12.9925	NA	3.98196	8.21177	9.09849	7.52957	8.98462	8.05739	8.57965	11.609	8.60387	5.52678	5.60835	7.96226	10.0452	8.4471	11.9421	7.53801	NA	5.5274	11.3663	NA	8.937	7.47744	NA	10.9998	9.67566	NA	9.87133	4.74755	8.75344	NA	8.29597	9.91249	8.37144	14.4353	7.81782	9.46086	NA	4.28419	5.96227	4.63613	8.82698	9.07396
sp|Q7L5Y9|MAEA_HUMAN	9.58138	NA	NA	9.11101	4.98468	11.2572	7.77576	4.96241	10.2226	9.70956	10.6067	8.79286	7.03654	7.21122	10.6661	6.88067	9.47311	5.60489	8.99706	9.96956	9.57922	10.5766	11.1405	7.64899	5.77124	9.53927	10.5147	9.97856	8.32063	4.84989	11.0186	8.53134	9.54173	10.1395	11.2044	9.94169	4.53904	7.98355	9.09957	8.40833	10.1173	8.19266	9.43193	8.7316	5.5287	5.46023	7.50483	8.11025	9.55051
sp|Q7L775|EPMIP_HUMAN	6.28532	6.12078	NA	7.3213	10.6931	9.73181	7.8021	8.54303	7.66183	5.98596	5.37909	8.65284	12.9371	NA	8.15802	9.3755	11.7599	8.53089	6.12457	9.92152	8.14441	9.86102	9.67433	NA	8.99827	10.2006	5.56508	8.62227	9.66964	6.15203	8.97524	9.27635	6.46793	7.9527	10.1183	10.0266	8.07789	8.62108	10.6972	12.2199	10.8197	7.85659	6.26407	5.97297	6.04332	8.44284	6.28466	6.40821	7.53869
sp|Q7L8L6|FAKD5_HUMAN	10.919	7.4871	7.06769	9.47918	10.6459	11.7021	9.37552	8.60366	11.8777	13.3059	13.3236	12.0055	11.0064	10.3889	9.4141	9.46755	9.3644	NA	12.7902	11.0902	13.7355	9.98735	NA	NA	9.83699	12.905	11.1069	8.60433	11.2158	9.20189	12.3096	11.7032	12.2081	9.68591	11.851	11.2377	9.11594	7.7571	NA	11.5704	NA	8.6183	8.872	10.5407	8.01796	9.10374	11.9377	NA	8.84504
sp|Q7LBC6|KDM3B_HUMAN	8.17172	NA	NA	5.38103	5.08367	6.55347	8.57624	NA	NA	10.4998	7.47964	11.7113	7.4744	NA	NA	12.4257	9.07363	6.20939	10.5697	NA	10.2972	10.3906	7.60517	12.5616	10.4709	NA	NA	NA	8.58667	7.45864	10.2974	9.66	8.86822	10.3005	10.6907	9.38419	7.66437	NA	7.5971	8.52335	6.78266	NA	NA	NA	7.13692	NA	6.23146	NA	8.57527
sp|Q7LBR1|CHM1B_HUMAN	9.6343	NA	8.17149	11.781	10.8539	5.71802	9.162	9.34138	10.9301	NA	10.5238	NA	11.2204	12.225	NA	NA	8.96026	NA	NA	NA	9.7263	9.92955	11.5298	NA	NA	11.0641	10.0964	NA	8.19261	NA	10.4	11.1112	11.5413	NA	7.80891	NA	NA	NA	NA	NA	9.30498	11.0025	NA	9.83388	10.77	11.086	13.2705	9.38039	11.0701
sp|Q7LDG7|GRP2_HUMAN	NA	NA	NA	NA	NA	12.5248	12.6918	NA	13.639	NA	13.133	NA	NA	NA	12.6229	12.8733	NA	NA	10.6242	12.2049	12.0875	NA	14.0812	NA	11.8023	NA	12.799	12.066	12.7494	NA	12.037	11.8234	NA	NA	12.5862	NA	NA	12.9212	9.82097	NA	NA	12.5116	13.1266	NA	NA	NA	13.3235	11.1771	NA
sp|Q7LG56|RIR2B_HUMAN	9.38048	NA	NA	8.15626	NA	9.43313	8.65745	NA	7.95981	9.17835	9.44505	11.1229	9.51154	8.15202	9.91035	12.1059	8.75009	8.50984	9.08311	12.6697	9.65745	13.2252	12.8322	10.4262	9.00565	9.74851	9.44853	12.0552	12.5739	6.63401	11.0661	10.4926	12.428	9.53879	13.4562	11.3996	7.01284	11.6025	8.74194	10.7233	9.65409	8.66253	9.17835	7.87005	NA	NA	7.80452	8.74641	8.97348
sp|Q7RTP6|MICA3_HUMAN	12.7777	NA	NA	NA	13.5219	14.4491	9.26845	10.0982	9.93319	9.33366	9.32831	NA	NA	NA	NA	10.2314	12.7489	NA	10.4851	10.6084	13.5035	14.7766	9.32225	NA	11.2543	NA	NA	10.2236	9.27812	8.3497	9.00771	NA	14.233	9.99212	NA	12.2139	8.94458	9.63115	NA	9.84063	9.21682	9.65638	10.335	NA	NA	10.357	NA	9.70482	8.99185
sp|Q7RTV0|PHF5A_HUMAN	8.81677	NA	NA	NA	NA	10.0978	NA	9.40793	NA	NA	NA	9.83946	9.28919	NA	8.30941	10.3299	NA	NA	NA	8.97137	NA	9.58577	NA	8.34064	8.66685	9.43232	NA	NA	NA	NA	NA	NA	NA	8.77844	NA	10.0842	8.71165	NA	NA	NA	NA	NA	9.92915	9.20123	NA	NA	8.97982	NA	NA
sp|Q7Z2K6|ERMP1_HUMAN	8.70334	7.6848	7.1479	10.4585	8.396	11.8626	8.86847	9.38421	9.24101	9.71475	10.1661	10.6909	5.37478	8.28303	8.72242	11.8149	12.4022	6.97776	11.4205	11.2519	10.3281	10.1304	10.4223	8.05008	NA	6.84856	10.2909	11.9962	9.8114	4.29969	11.4127	8.71648	12.5847	9.97666	10.9424	9.36146	5.18061	11.4939	10.4049	9.38907	9.15636	10.711	7.88255	8.20819	6.44019	7.93238	9.76188	10.8911	9.292
sp|Q7Z2K8|GRIN1_HUMAN	8.04469	5.26197	7.53916	6.47264	10.1605	11.8575	3.60564	6.24168	9.80684	4.36866	4.22192	4.08971	9.70998	3.72125	8.11682	4.79746	3.80098	NA	9.01184	2.99017	3.25369	4.95403	3.19911	4.27734	8.503	NA	9.42589	7.57407	6.08473	5.68188	10.3647	NA	8.5412	7.54005	3.12093	8.73431	4.72673	7.96119	4.90137	3.39766	NA	3.21095	7.52188	7.15481	7.70723	8.28423	7.54549	-2.66993	9.38636
sp|Q7Z2W4|ZCCHV_HUMAN	8.50795	6.21702	NA	NA	NA	8.77005	6.18321	9.52401	9.86166	9.0299	13.564	10.9996	7.64985	9.41755	10.3336	6.43745	10.3726	NA	10.0539	11.3434	11.5297	8.96044	6.98093	10.2779	9.86412	8.77869	10.0489	9.02613	8.79955	5.0302	9.43254	6.82988	12.4695	8.42744	10.8656	9.54519	6.28386	9.80232	8.66504	11.4443	10.6649	8.64207	10.5001	10.0195	6.54936	9.5827	4.50091	12.1176	6.63812
sp|Q7Z2Z2|EFL1_HUMAN	NA	NA	NA	14.9993	16.6003	17.1071	14.821	15.9256	17.5718	15.4684	15.1126	15.4667	15.738	14.4271	13.555	15.1997	14.7309	12.1599	15.8557	16.1546	NA	16.4678	13.006	NA	12.1846	13.8078	16.6223	15.2216	14.9902	NA	15.3701	NA	14.8512	15.9678	15.3174	15.2137	13.0466	15.5275	15.703	15.7282	15.8731	16.9236	17.6415	16.185	16.8927	16.0487	17.195	NA	15.799
sp|Q7Z388|D19L4_HUMAN	NA	NA	NA	NA	NA	9.03857	11.1901	8.8497	9.389	10.4426	13.9862	14.4137	NA	NA	15.5166	15.6102	8.25917	9.31639	10.3885	14.9746	10.1378	15.4746	NA	NA	14.6226	8.70822	15.137	15.7413	14.8716	10.1431	14.2593	13.6429	14.9075	15.1113	14.685	15.7403	NA	NA	NA	14.9386	10.236	10.5773	9.37285	11.9379	NA	NA	NA	9.89911	13.5625
sp|Q7Z392|TPC11_HUMAN	11.5925	NA	NA	7.11786	6.78571	9.80334	8.12859	NA	12.3496	8.99637	8.93917	NA	14.2364	7.08647	9.81145	NA	NA	9.41132	8.77302	9.56308	11.0114	NA	10.485	NA	NA	10.0692	8.98534	NA	13.1459	NA	9.59618	NA	NA	NA	9.38841	6.16184	NA	NA	NA	10.1477	11.7868	8.55466	10.3648	6.58808	8.39361	7.83646	6.12111	7.87267	6.45085
sp|Q7Z3B1|NEGR1_HUMAN	12.0449	NA	10.7771	10.8688	NA	14.1392	11.4235	11.3181	12.3621	13.858	11.4735	14.2655	11.5176	11.272	13.6018	13.7603	13.2227	13.0662	14.0023	13.8147	13.8604	13.1807	13.4426	11.6942	13.7705	14.1945	NA	15.252	11.7807	9.72181	13.4792	13.1415	12.9348	12.7782	14.0062	11.413	11.4548	13.9005	14.7923	15.507	14.3165	11.4383	10.7045	10.5992	11.3623	11.4922	11.6274	11.1377	11.3356
sp|Q7Z3B4|NUP54_HUMAN	9.8001	NA	NA	NA	NA	NA	10.4055	NA	12.3216	10.8213	12.5846	10.8235	14.1392	NA	9.60848	10.9722	NA	NA	10.4464	NA	NA	8.4823	NA	NA	7.21666	11.9471	11.6197	8.69703	10.4834	NA	10.1752	10.116	10.9154	10.2941	NA	9.71067	NA	NA	10.5269	NA	11.1001	NA	11.9651	9.43012	8.76182	9.25061	NA	10.5483	8.31424
sp|Q7Z3C6|ATG9A_HUMAN	10.8502	6.41695	NA	9.13058	NA	16.3538	11.3073	NA	10.7725	10.8761	12.9557	13.7792	13.9094	10.5769	14.9069	12.2659	16.0823	8.0472	11.617	15.4935	15.8265	12.3232	15.9723	NA	12.3935	16.5987	11.0392	15.6673	14.8158	11.4258	11.3027	13.0639	11.455	9.38198	15.5433	13.5217	9.52627	NA	9.19613	15.1554	15.3418	NA	9.27731	9.10191	NA	10.6906	11.2651	9.23337	8.97608
sp|Q7Z3D6|GLUCM_HUMAN	NA	3.58239	4.45293	5.93355	10.4548	4.26358	NA	NA	6.85768	NA	4.10011	6.0127	6.56208	3.19052	6.79251	8.25566	8.09123	NA	3.94222	8.86574	10.4702	7.33646	NA	7.61338	6.48055	7.14593	4.29976	8.30074	4.06553	6.29422	5.81971	8.90441	9.80619	8.81185	6.48488	11.1251	4.61149	9.13313	7.91695	7.93528	7.91974	6.64171	8.4721	3.89516	NA	NA	2.9168	6.19871	7.84737
sp|Q7Z3E2|CC186_HUMAN	NA	11.3243	11.4334	NA	NA	NA	8.93919	NA	NA	NA	11.3472	NA	NA	NA	11.3558	NA	11.3133	NA	NA	NA	NA	7.50654	NA	NA	NA	NA	NA	NA	NA	8.45998	NA	NA	NA	NA	NA	NA	NA	NA	NA	NA	11.2231	NA	NA	11.0349	NA	NA	NA	11.0568	NA
sp|Q7Z3G6|PRIC2_HUMAN	NA	NA	NA	NA	8.12754	8.88121	NA	NA	14.2841	8.37284	12.7958	NA	8.39893	11.6656	12.1828	8.73614	11.0805	NA	8.55499	9.28807	10.2055	9.15456	9.17557	7.99149	8.66912	9.41311	10.525	9.43271	8.83254	6.9251	8.19564	8.30489	8.83026	8.94468	8.5722	9.20677	NA	NA	7.98509	14.1598	12.3435	8.38161	13.0003	9.10421	11.648	13.086	14.1386	NA	NA
sp|Q7Z3J2|CP062_HUMAN	9.67835	NA	6.34284	NA	9.74971	10.4505	9.00391	6.80229	9.67216	8.29637	11.5376	9.8347	8.47719	9.42134	14.214	11.2845	11.9715	7.37935	9.95994	13.9055	13.1836	11.3903	13.5349	8.79406	11.7124	12.5199	11.4278	11.5084	11.7415	11.0431	14.0602	13.4923	14.3071	10.5728	6.80628	13.3557	8.72252	12.5156	11.5218	11.8008	13.3227	9.80032	11.105	8.0026	NA	NA	7.94009	10.7959	12.1079
sp|Q7Z3K3|POGZ_HUMAN	NA	NA	NA	NA	NA	NA	NA	NA	NA	NA	NA	NA	NA	NA	NA	NA	NA	NA	NA	NA	NA	11.5263	NA	NA	NA	NA	NA	13.8428	NA	NA	NA	NA	NA	NA	NA	NA	13.1889	NA	NA	NA	NA	13.6038	NA	NA	NA	NA	12.519	NA	NA
sp|Q7Z3U7|MON2_HUMAN	10.4918	10.1525	6.82324	10.2277	10.165	9.66353	9.04006	8.09872	11.1986	10.3997	13.0887	8.40054	9.54575	10.5764	12.068	9.39262	11.266	NA	8.57889	12.1367	12.3432	12.7596	10.2268	6.82665	8.60887	10.2782	10.9095	7.67681	9.59844	6.67115	9.18964	8.18192	9.03479	9.14555	9.28372	9.52796	7.79826	8.38005	9.76375	12.53	11.0916	10.624	11.2271	10.2891	9.80131	11.24	11.0376	9.9284	11.0626
sp|Q7Z403|TMC6_HUMAN	11.8386	9.64719	NA	10.7743	10.9015	13.6066	10.9469	8.65817	11.1259	11.4742	12.4021	14.8221	14.6458	11.3048	12.6219	15.9324	NA	9.97954	14.5296	11.8401	13.928	14.4835	11.9122	10.9942	11.0758	12.9636	12.2161	13.0297	12.078	9.50593	14.9856	12.9273	NA	NA	14.8467	13.3414	9.99144	13.3489	12.5777	11.952	15.6229	13.5514	11.6697	10.8486	10.5066	8.9621	10.0129	11.0697	11.6481
sp|Q7Z406|MYH14_HUMAN	6.60548	4.17825	3.22572	4.48057	9.25186	12.6704	9.11882	3.98616	9.54314	7.78994	9.55008	9.52756	9.38104	6.2572	9.52655	10.4646	10.7133	5.33923	10.9358	7.56128	9.57497	10.8881	9.58879	8.86499	9.20735	11.0088	8.90641	9.65712	9.30608	6.42318	10.0832	9.32215	9.71633	10.5914	10.0914	9.53951	7.30059	7.30716	8.07985	8.95268	10.1809	7.80007	7.88014	7.7363	7.74749	6.05899	7.21576	9.26936	8.42857
sp|Q7Z417|NUFP2_HUMAN	10.1191	11.1544	10.2116	NA	NA	10.8102	10.768	11.6128	13.4858	NA	11.192	NA	10.8649	13.4596	NA	10.2747	NA	10.4576	NA	NA	NA	NA	11.3252	NA	NA	NA	10.7569	11.4402	NA	NA	10.6754	NA	NA	NA	NA	NA	NA	NA	11.3415	10.7506	10.9899	13.3219	15.0913	10.0853	11.8495	10.8427	8.98258	10.4627	10.8103
sp|Q7Z422|SZRD1_HUMAN	4.40433	NA	9.85698	NA	6.78502	14.2575	5.56427	NA	8.98823	9.03124	13.5521	9.20814	5.70356	5.10719	14.688	9.65414	6.85712	6.33313	6.713	9.96136	12.6541	9.55292	9.97093	6.1361	7.65426	9.12569	13.7541	10.2578	9.72304	10.1086	5.75264	9.6011	6.95846	8.54882	13.8195	9.65294	10.0232	5.90407	9.67312	9.6614	9.56934	5.32027	3.84428	11.3704	NA	NA	3.18258	10.3341	12.6395
sp|Q7Z434|MAVS_HUMAN	NA	NA	NA	NA	NA	16.0237	NA	NA	NA	NA	16.0387	NA	NA	NA	NA	NA	NA	NA	NA	NA	15.1497	NA	NA	NA	15.5445	15.5125	NA	NA	NA	11.0239	NA	15.2187	NA	NA	15.0338	NA	NA	NA	NA	16.7045	NA	13.5343	NA	NA	NA	NA	NA	13.2236	NA
sp|Q7Z449|CP2U1_HUMAN	14.1985	NA	NA	NA	NA	11.9571	NA	NA	NA	NA	NA	NA	NA	NA	NA	NA	NA	NA	NA	12.3832	12.311	12.2437	11.7728	NA	NA	14.2763	NA	11.7768	NA	NA	NA	NA	NA	NA	NA	11.7244	12.2549	NA	NA	NA	13.8243	NA	NA	14.6149	NA	NA	13.6569	14.4995	15.0639
sp|Q7Z460|CLAP1_HUMAN	8.68709	NA	3.66981	5.70582	5.47582	10.2547	8.52865	3.81764	7.787	4.65023	6.26975	10.07	9.26472	5.45057	7.71095	4.7302	4.80385	NA	9.13485	9.39143	13.3529	3.8809	12.9359	3.68628	8.31084	11.8068	10.8078	9.85808	10.0859	3.04438	6.73892	9.78936	6.79712	10.1868	9.90401	12.8043	6.28377	4.77938	7.18516	8.73836	8.31292	8.01494	13.3252	6.48405	3.71919	3.97096	NA	4.27477	9.94107
sp|Q7Z478|DHX29_HUMAN	5.8504	NA	NA	8.50876	NA	9.79298	7.98879	4.12686	8.79256	4.64912	6.55503	7.3604	6.16273	8.33912	6.19599	10.7221	5.30653	5.51312	7.9885	6.66365	8.43848	6.3433	6.48008	9.18959	4.15535	8.29819	8.32737	11.2392	11.0146	4.72155	8.66752	5.76145	12.1299	5.69254	8.39987	9.91669	NA	5.75641	7.82662	6.13667	10.9857	8.90838	9.86443	5.84653	5.99644	5.399	8.29263	8.38153	6.40337
sp|Q7Z4H7|HAUS6_HUMAN	NA	NA	NA	NA	NA	NA	NA	NA	9.66948	11.8732	NA	NA	NA	NA	9.07667	NA	11.9767	NA	12.0213	13.2077	11.5697	13.9559	11.6795	NA	11.4652	15.767	11.1798	8.46034	14.8215	10.651	14.2763	13.5171	12.4487	NA	NA	NA	10.7018	NA	NA	NA	13.4584	11.1357	11.0846	NA	11.0794	10.9343	NA	NA	11.0101
sp|Q7Z4H8|KDEL2_HUMAN	9.93936	9.59967	8.67952	NA	NA	9.96016	12.1748	NA	NA	6.04088	10.0259	10.2609	10.418	8.93721	NA	NA	9.58729	7.3136	11.1265	13.3049	10.2947	NA	9.30474	7.61109	9.12816	9.87675	9.61065	9.24077	9.31319	NA	NA	9.85829	NA	9.79797	10.6963	9.25625	NA	9.57552	NA	9.70569	10.1063	8.79814	10.4065	12.6812	9.85393	9.9398	12.8258	NA	NA
sp|Q7Z4K8|TRI46_HUMAN	12.4103	9.98108	NA	9.78732	9.88477	NA	12.7578	9.52055	14.0174	13.8688	11.0343	13.4227	NA	9.88649	NA	11.0011	11.1027	NA	13.0835	10.5519	10.8266	13.1966	11.0426	NA	13.508	12.446	13.4568	NA	15.1013	NA	10.6403	13.4366	10.9425	13.2671	9.98893	10.6406	NA	10.2714	11.8457	10.741	9.82091	12.3617	11.1757	12.6941	9.83908	10.5212	NA	10.5371	9.84903
sp|Q7Z4L5|TT21B_HUMAN	11.5599	7.17898	7.27996	7.91193	NA	11.9034	7.03954	4.95573	11.1867	9.68157	10.0307	6.35426	11.1442	10.8279	10.2885	12.1108	12.1249	NA	12.4783	11.7562	9.93867	9.95133	9.82497	6.12857	11.1738	12.4994	12.0639	12.1857	9.90932	6.90765	12.7852	11.3059	10.2524	9.59854	8.28685	9.73114	7.42188	8.75584	9.30587	11.3921	10.0877	10.7838	9.24101	9.59038	8.10914	9.23524	11.1239	9.47607	11.0342
sp|Q7Z4S6|KI21A_HUMAN	10.751	3.63817	NA	4.57401	2.8139	9.02092	7.39852	3.43247	7.48987	10.4598	9.15571	6.18893	5.98403	8.52968	10.0592	6.3558	8.81714	7.24137	2.27418	7.30189	9.26163	8.60985	6.62322	6.20678	4.70331	8.40776	9.02675	8.49241	8.23662	2.07714	7.52328	8.66543	8.30183	7.25913	6.3971	7.01652	3.27332	10.5276	8.6282	9.12575	7.54677	8.4331	8.46594	4.24749	7.17726	NA	5.73501	7.49794	3.23717
sp|Q7Z4V5|HDGR2_HUMAN	10.019	NA	NA	NA	11.1167	15.4222	NA	NA	NA	15.8064	11.9047	NA	13.848	11.956	15.6946	15.5838	NA	NA	15.6222	15.3114	15.6483	15.7477	NA	10.918	NA	NA	NA	NA	14.6823	NA	14.7128	NA	11.5834	14.6425	NA	15.3088	11.7437	12.2538	11.923	NA	16.4454	11.8557	13.3756	NA	NA	NA	NA	NA	10.7792
sp|Q7Z4W1|DCXR_HUMAN	1.92794	NA	NA	3.30819	6.5521	9.05889	7.38629	NA	5.22639	8.10533	NA	2.78718	3.60383	NA	6.56073	7.6216	8.16316	NA	5.53405	8.74046	9.01529	6.54095	8.55702	9.51952	3.57404	7.49906	3.39898	4.98397	9.01777	5.6045	6.78826	8.24195	6.7152	5.72735	0.7407	4.94388	7.12524	10.1629	11.4957	11.1564	8.18438	5.3484	5.97683	3.24809	5.00859	3.26726	2.88148	6.30939	5.47282
sp|Q7Z569|BRAP_HUMAN	11.3871	NA	NA	NA	10.798	13.081	8.99259	NA	10.2671	12.7949	10.5932	9.54885	13.4157	12.296	14.0175	12.6591	14.195	7.43006	12.837	11.7623	10.5166	14.3724	12.1227	10.0396	10.0495	14.3793	10.6565	12.3829	12.3551	9.04297	13.2645	9.68618	14.6056	13.2692	11.9993	12.5945	NA	12.5843	10.2478	12.1393	11.6344	11.4795	9.39678	NA	9.5631	NA	NA	8.97036	NA
sp|Q7Z5G4|GOGA7_HUMAN	13.6745	NA	NA	NA	NA	12.8035	NA	11.788	NA	NA	NA	NA	14.079	NA	NA	NA	NA	NA	NA	NA	NA	14.3701	NA	NA	NA	NA	13.3535	NA	NA	NA	NA	NA	NA	NA	13.0908	NA	NA	NA	NA	NA	NA	NA	NA	NA	NA	NA	NA	13.5589	12.6717
sp|Q7Z5H3|RHG22_HUMAN	14.5484	NA	NA	13.7656	NA	NA	13.9092	NA	NA	NA	NA	NA	NA	NA	NA	14.0451	NA	NA	NA	NA	13.6107	NA	NA	NA	NA	NA	NA	NA	NA	11.5435	13.7217	13.2416	NA	NA	NA	NA	13.6952	13.7637	14.4634	13.8445	NA	NA	NA	NA	14.0731	NA	14.0211	14.1411	13.9208
sp|Q7Z5K2|WAPL_HUMAN	12.892	NA	NA	8.0243	NA	9.93482	10.034	NA	NA	9.73756	NA	14.6386	NA	13.2266	NA	NA	10.9819	NA	NA	11.6078	11.5124	11.5645	10.832	9.3026	11.3011	12.0361	NA	NA	9.38694	NA	NA	NA	11.0302	11.871	NA	10.9787	NA	NA	NA	NA	7.77706	NA	NA	9.68464	NA	12.2982	NA	12.1331	10.0977
sp|Q7Z5L9|I2BP2_HUMAN	4.72101	NA	9.84959	4.83535	6.35082	6.00167	NA	5.20954	5.44086	NA	7.95664	NA	6.30291	5.32621	5.43484	NA	NA	NA	7.31197	11.9533	NA	6.50629	5.57593	8.61961	6.33681	5.76808	5.54637	NA	4.4127	7.68545	6.31408	4.72502	NA	5.62677	NA	NA	NA	NA	NA	NA	7.88551	12.0604	5.37682	5.28881	8.8714	10.6714	NA	NA	8.04508
sp|Q7Z5R6|AB1IP_HUMAN	NA	11.279	NA	NA	NA	10.5242	NA	10.4109	NA	NA	7.3614	NA	NA	NA	11.5298	13.4992	10.1792	NA	NA	NA	NA	10.9437	NA	NA	13.9302	10.0748	11.0597	NA	NA	NA	14.2194	13.0355	11.1565	NA	9.4626	12.615	NA	NA	NA	10.5175	NA	10.9442	10.3802	NA	NA	8.91975	9.23821	NA	NA
sp|Q7Z699|SPRE1_HUMAN	NA	NA	NA	NA	NA	12.8679	NA	NA	NA	NA	NA	NA	NA	NA	12.7525	NA	13.2352	NA	12.6603	13.4076	13.158	13.3804	13.3725	NA	12.3663	13.4717	NA	13.5046	12.4056	8.61523	12.4907	12.3966	NA	13.0945	12.5255	13.6517	NA	NA	NA	NA	12.5183	NA	NA	NA	NA	NA	NA	NA	NA
sp|Q7Z6B0|CCD91_HUMAN	10.9548	8.89011	NA	10.4944	14.1169	15.1855	10.4185	13.0261	13.4079	10.586	12.8545	14.8672	11.2654	10.3683	NA	13.17	11.9216	NA	12.0316	NA	NA	14.4156	11.6758	12.5904	10.4986	NA	NA	NA	NA	9.04988	NA	10.2407	NA	NA	NA	11.9633	NA	10.7259	10.7703	11.0128	14.7548	13.6569	14.0441	10.6098	NA	13.474	11.0531	11.1665	NA
sp|Q7Z6E9|RBBP6_HUMAN	10.457	9.81956	NA	NA	NA	NA	NA	10.2613	NA	NA	10.7692	NA	NA	10.5711	10.6834	NA	11.6573	11.7774	11.0317	11.2847	NA	NA	14.013	NA	NA	12.1012	13.5848	11.3263	10.8391	NA	10.4075	10.7062	11.7566	11.1373	10.6961	12.9252	10.5276	10.4771	10.5324	NA	NA	10.5273	10.6807	10.4385	10.6035	9.5937	9.53805	10.6547	9.56447
sp|Q7Z6G3|NECA2_HUMAN	NA	NA	NA	11.3605	7.76519	11.2344	NA	NA	NA	NA	4.99055	11.4346	14.2348	NA	16.6921	NA	13.7151	NA	NA	11.7313	11.3636	11.6416	15.2409	NA	15.1228	11.1483	12.1027	9.89278	11.0484	8.72919	6.11957	7.75544	13.6332	11.1512	11.6264	16.411	11.1915	11.2391	13.2003	16.073	11.9782	11.8863	11.9844	12.323	NA	NA	14.6998	NA	NA
sp|Q7Z6J6|FRMD5_HUMAN	5.47555	5.86401	4.80425	6.56518	10.7771	10.4774	NA	5.29545	9.03192	7.99111	6.42674	NA	7.45853	5.81018	6.06047	11.4736	9.56542	NA	14.4479	10.6853	8.77445	11.235	8.2137	10.4164	5.74402	8.79017	6.2648	NA	6.10258	7.37793	10.0708	5.9359	NA	6.28471	8.30916	NA	9.08733	5.79741	6.26934	9.60481	9.81911	7.87085	8.28072	6.33978	6.69205	6.89506	6.82617	NA	6.21755
sp|Q7Z6L0|PRRT2_HUMAN	NA	NA	NA	NA	NA	9.55964	9.81525	NA	NA	NA	9.11361	NA	NA	NA	NA	NA	10.2941	NA	NA	10.4144	NA	NA	NA	NA	NA	NA	NA	10.4259	NA	NA	NA	NA	NA	NA	NA	10.3267	NA	NA	9.69557	9.85331	NA	NA	9.96848	NA	9.11716	NA	NA	NA	NA
sp|Q7Z6L1|TCPR1_HUMAN	10.5915	10.7456	NA	11.3562	NA	8.56471	NA	11.9589	12.7257	NA	13.9917	NA	NA	NA	NA	12.9096	NA	NA	10.2738	NA	12.0007	10.6591	NA	NA	NA	8.01186	NA	NA	NA	8.49862	14.5451	NA	8.84612	NA	12.8464	11.5853	6.54464	13.2317	13.0186	14.7555	NA	11.5157	13.5515	12.9234	12.7751	13.6204	14.4988	11.7938	11.238
sp|Q7Z6M1|RABEK_HUMAN	NA	NA	NA	NA	NA	NA	12.5951	NA	NA	NA	NA	12.9201	NA	NA	NA	NA	NA	NA	NA	NA	NA	NA	13.2209	NA	NA	NA	NA	NA	NA	NA	NA	NA	NA	8.92819	NA	NA	NA	NA	NA	NA	NA	NA	NA	NA	NA	NA	NA	NA	NA
sp|Q7Z6Z7|HUWE1_HUMAN	9.29239	7.39446	4.0678	6.9783	5.5388	11.5308	7.44452	6.15157	8.37549	8.05393	10.1276	10.2531	9.35079	8.50216	10.4815	9.04591	10.2502	5.03088	9.39707	10.5691	11.5014	10.3996	9.46941	7.06668	9.48111	11.473	9.06139	9.8636	9.86878	6.72811	10.5493	10.7154	9.75516	9.28549	10.8565	10.2087	7.06829	8.05171	9.97006	10.6979	9.69284	9.562	9.52774	8.42226	7.53995	7.70002	8.08316	9.37148	8.37471
sp|Q7Z7A1|CNTRL_HUMAN	NA	NA	NA	NA	10.1817	8.96863	8.36392	NA	NA	8.92941	NA	13.0788	9.2292	7.73093	8.52763	9.17389	12.8427	NA	8.80366	13.0938	12.7029	NA	11.9215	14.3431	11.9294	8.12115	7.25164	14.3922	NA	6.68551	12.2678	8.70244	11.7186	13.0517	8.43208	12.7048	12.7965	10.3615	9.91417	9.60169	13.372	NA	8.13115	NA	NA	NA	NA	10.1932	NA
sp|Q7Z7A3|CTU1_HUMAN	10.9649	NA	NA	NA	11.7563	10.7739	11.1121	12.7051	14.6028	NA	10.3688	15.5047	10.1885	11.1391	9.90575	NA	10.2224	NA	12.7584	10.6835	11.0466	9.71833	10.551	NA	11.0664	11.0413	11.3237	10.0467	10.4521	NA	NA	12.7215	NA	NA	NA	10.6674	12.4241	NA	14.2357	12.4417	15.182	13.4968	10.4004	NA	NA	NA	NA	10.4673	10.5234
sp|Q7Z7E8|UB2Q1_HUMAN	12.1087	NA	NA	NA	12.7141	NA	9.59408	NA	10.2314	NA	11.0253	NA	11.6987	9.19575	13.0056	10.6113	11.3828	NA	12.2906	NA	NA	11.7444	NA	NA	NA	12.061	11.1726	10.8558	12.0359	NA	14.0128	NA	12.2904	10.8109	10.8522	10.999	8.94792	NA	NA	NA	NA	10.0431	13.7173	NA	NA	NA	NA	11.611	12.5069
sp|Q7Z7H5|TMED4_HUMAN	NA	5.39523	7.6132	5.31431	10.9776	3.79544	6.78559	6.58655	3.71159	NA	7.77571	5.73929	2.69475	5.96234	NA	3.93834	7.79986	NA	NA	4.08875	NA	4.71597	4.6257	7.55497	4.24107	6.73897	NA	4.50103	4.07006	3.82775	6.6337	3.59308	NA	3.68567	8.54881	2.63914	NA	NA	5.01935	6.21605	NA	5.76013	5.4367	NA	4.76298	5.30186	NA	7.60875	5.61001
sp|Q7Z7M0|MEGF8_HUMAN	14.3459	NA	NA	12.8767	15.2373	15.3586	NA	NA	13.8666	14.7303	13.851	13.9661	14.7985	NA	13.4746	14.7031	14.8109	NA	14.6333	13.0929	15.2558	NA	13.2959	13.6339	14.5056	13.9097	14.3674	14.7129	15.0973	10.8472	14.7657	13.686	14.6505	14.3682	14.5456	15.1214	NA	NA	NA	NA	13.3906	11.5524	12.5193	12.3421	NA	NA	NA	NA	13.0822
sp|Q86SF2|GALT7_HUMAN	NA	12.0252	NA	NA	NA	12.6066	NA	11.7729	11.6957	NA	13.5627	NA	NA	NA	12.5471	NA	NA	NA	NA	NA	NA	NA	NA	NA	NA	NA	NA	NA	NA	NA	NA	12.0103	NA	NA	NA	NA	NA	NA	NA	NA	NA	12.3318	12.7197	NA	NA	NA	13.1925	NA	NA
sp|Q86SK9|SCD5_HUMAN	9.27892	3.84051	2.175	5.20847	8.91995	8.60542	4.85466	2.62704	4.6365	8.80057	5.60781	9.41931	7.77959	4.90875	8.02674	8.34701	9.66142	4.03892	7.40955	11.1803	9.59636	8.94765	9.01972	7.904	12.0422	11.7551	5.58648	9.87566	8.46517	5.66458	9.07252	6.8726	11.8596	9.47807	8.43476	9.70711	7.08138	4.60235	8.57062	8.27239	8.14499	5.1703	5.39531	5.32561	4.06583	4.59344	5.14114	5.41391	5.23986
sp|Q86SQ0|PHLB2_HUMAN	12.3233	NA	NA	NA	NA	11.9752	16.5072	NA	13.0076	12.1274	NA	17.0321	15.8787	14.7464	12.2065	NA	NA	NA	16.8255	NA	NA	NA	15.5543	12.1661	12.042	NA	12.4207	15.8391	NA	10.5026	14.3829	12.6706	NA	NA	13.434	11.5672	NA	12.698	13.3717	12.8046	13.0777	12.407	15.2844	NA	NA	NA	12.42	12.2998	11.6182
sp|Q86SR1|GLT10_HUMAN	14.4001	NA	NA	NA	NA	15.7126	15.1598	NA	15.1925	NA	15.2156	16.188	15.3483	14.6901	15.8111	NA	15.5184	NA	15.7702	NA	NA	16.2338	16.0679	17.3729	NA	14.928	15.3697	NA	15.4712	12.1014	15.3553	15.2832	16.2626	NA	NA	16.1061	13.9269	NA	NA	NA	14.7842	NA	17.8378	NA	NA	15.4904	14.0225	NA	NA
sp|Q86SZ2|TPC6B_HUMAN	13.7963	13.1376	11.8903	13.3408	12.4016	15.043	10.5749	12.5913	14.037	15.3293	14.5669	14.9607	17.3002	13.7598	14.4549	13.0404	10.347	10.6838	14.1591	13.6917	14.4301	15.4753	14.078	13.256	14.4272	15.3036	15.3688	10.2494	14.3292	NA	14.8538	14.7278	14.6959	13.9178	10.606	14.8037	10.275	10.7655	9.23242	13.5526	10.4885	12.8632	15.5642	13.3699	13.9255	14.2146	13.3644	12.8295	12.6202
sp|Q86T65|DAAM2_HUMAN	7.02544	NA	6.34601	6.46649	9.78301	14.588	8.92226	NA	6.72468	9.70353	11.7774	11.6139	7.41273	6.60609	12.121	11.0327	11.773	7.18351	12.5709	12.9513	13.1431	9.76392	13.4929	7.09839	9.41453	10.3597	9.57199	11.3832	7.48696	7.92593	11.6829	9.16269	11.2981	11.1796	11.1569	11.4481	6.06852	11.1644	9.70804	11.6135	9.85578	7.02884	NA	6.84361	6.39961	6.48867	6.54053	6.10592	6.63313
sp|Q86TI0|TBCD1_HUMAN	8.33164	NA	NA	9.03392	9.52766	13.6707	11.14	10.1461	12.744	8.80286	11.2816	12.9336	10.1861	12.1852	10.0553	9.70546	12.8045	NA	12.2454	10.156	11.3998	NA	10.5866	8.80149	NA	9.22578	11.1739	9.17865	10.9715	7.37516	9.18037	10.3314	10.9567	12.3269	12.5753	9.59324	8.12809	10.3078	10.2507	9.12996	12.1346	12.1097	10.3878	8.07119	11.7757	10.6713	9.45349	12.0716	11.0003
sp|Q86TI2|DPP9_HUMAN	14.1296	11.0116	9.68352	10.7476	11.1135	15.1069	11.8241	10.6118	15.4469	13.0776	15.6102	16.5515	17.7773	12.2466	17.617	10.2763	11.9203	9.93484	10.5158	11.6025	13.2661	13.6195	11.4248	12.9738	13.8608	12.4252	16.8484	11.6765	14.7597	NA	15.3075	14.0463	11.6642	NA	14.2628	14.011	13.2851	12.061	11.8531	12.0275	13.4089	12.4063	16.1348	11.3069	12.0117	12.2379	12.36	13.654	13.3573
sp|Q86TM6|SYVN1_HUMAN	12.5133	6.6905	7.72732	12.2116	7.12225	8.82502	NA	5.99225	10.1623	NA	11.9225	9.25167	7.00683	5.85835	9.81683	NA	7.03473	NA	10.7604	10.7301	6.37608	11.976	9.2262	7.43003	8.64696	5.75786	NA	9.69795	NA	NA	8.1272	6.48726	NA	8.49255	9.15338	9.06353	NA	5.55959	9.1286	8.96948	7.21553	8.44986	12.7902	9.4138	11.7988	11.9071	4.88306	8.02703	6.16748
sp|Q86TP1|PRUN1_HUMAN	NA	NA	NA	NA	NA	11.7787	NA	NA	NA	NA	NA	9.75206	8.49855	NA	NA	12.1914	12.7175	NA	11.9316	NA	11.6894	9.50768	10.833	NA	10.3692	NA	NA	13.0573	10.8566	NA	10.9708	11.5438	11.9119	NA	NA	12.0374	NA	10.0408	NA	10.887	11.88	NA	NA	NA	NA	NA	NA	NA	NA
sp|Q86TV6|TTC7B_HUMAN	6.43891	NA	NA	9.32036	8.02663	12.421	7.17981	5.00488	7.17889	8.25617	NA	NA	7.298	7.05678	NA	9.89443	7.94793	NA	10.6109	10.765	7.48785	10.7174	10.6228	10.3389	10.0347	7.16545	7.41089	10.9696	5.88085	7.53871	6.51774	7.02778	7.66875	6.92637	7.12216	6.40859	NA	7.09152	5.58458	NA	8.78448	7.42839	7.60214	7.41136	5.89289	9.51496	7.11568	NA	7.42894
sp|Q86U38|NOP9_HUMAN	11.9116	NA	NA	9.89318	11.8725	10.5343	NA	NA	12.054	NA	13.0451	10.2179	NA	NA	13.2003	10.5099	NA	NA	NA	10.4743	10.7543	10.4907	NA	12.1469	NA	10.8742	10.4771	NA	10.0267	NA	10.4478	NA	NA	12.5557	12.5578	10.7814	NA	NA	NA	10.7577	11.1467	9.93384	11.1882	14.1901	10.2396	10.3791	NA	10.1205	12.0316
sp|Q86U86|PB1_HUMAN	15.7796	14.0893	NA	15.1785	5.29805	NA	10.525	NA	11.9512	12.0522	11.8145	11.5923	5.8838	12.2341	2.97829	11.29	NA	8.36923	6.78736	2.60064	3.35735	NA	3.50333	NA	9.53531	10.8736	6.84551	5.02436	10.5762	NA	10.4788	11.8097	11.6003	6.14963	5.91201	NA	10.3984	11.0666	11.1599	5.16487	3.04016	16.1071	1.63418	15.5458	10.0084	NA	14.6867	14.7062	13.5451
sp|Q86UB9|TM135_HUMAN	15.0762	14.8914	14.3505	12.8714	15.3771	16.2471	11.8299	14.3358	8.91269	15.5698	17.0916	16.4611	13.7692	15.5655	14.6668	13.9019	14.6894	NA	15.3818	14.3494	14.1563	13.9241	14.5492	13.3185	13.8442	14.427	13.8087	14.7358	16.3605	10.3759	15.8964	15.3943	16.4449	14.332	14.4691	14.2239	NA	15.0417	15.4255	15.6798	16.664	17.004	15.0526	NA	14.2635	14.5698	12.9974	14.2494	14.5464
sp|Q86UE4|LYRIC_HUMAN	6.70312	9.71613	7.76647	NA	8.26664	10.1567	6.59164	9.08477	13.0601	11.9461	13.2718	13.4641	12.3036	11.9898	9.76446	13.1711	12.1969	6.53772	12.7541	10.5295	11.1226	10.423	7.56277	7.58003	9.8804	10.8808	10.7943	7.60102	12.3078	6.45808	13.2212	11.7561	NA	NA	10.7295	7.74258	6.30268	10.9936	11.2393	10.3697	11.4057	12.3789	6.97946	9.89458	9.7992	10.2421	10.7967	9.75069	12.5668
sp|Q86UE8|TLK2_HUMAN	NA	NA	NA	NA	NA	NA	NA	NA	NA	NA	NA	NA	14.1357	NA	NA	10.7187	10.9452	NA	10.9555	NA	NA	NA	11.1772	10.3268	10.6375	NA	9.63282	NA	NA	NA	NA	NA	NA	11.333	NA	10.5634	10.3106	NA	9.80401	NA	NA	NA	NA	13.2359	NA	12.9553	NA	NA	NA
sp|Q86UL3|GPAT4_HUMAN	11.0416	NA	8.19826	NA	NA	NA	10.3007	10.7831	13.7966	11.715	12.0428	11.1915	12.4114	11.83	11.7607	15.4175	11.8152	NA	14.2251	15.6471	11.6381	11.3867	11.5667	NA	11.4197	11.2126	11.1831	14.8658	11.425	NA	10.9556	15.6905	15.67	14.3787	11.3611	10.6717	NA	14.4751	9.84193	NA	NA	11.6097	11.3886	NA	11.0207	NA	NA	11.3012	11.1426
sp|Q86UL8|MAGI2_HUMAN	8.29863	7.79111	7.28391	10.7132	7.07849	11.2801	7.66203	7.34042	7.81042	8.61847	8.28922	9.90879	8.03353	NA	8.43253	10.4672	14.8068	NA	7.96765	11.6217	11.5578	9.49012	11.5268	NA	10.488	9.64577	8.38106	11.5967	11.3651	9.33251	7.39468	8.91271	11.4019	9.31128	NA	8.54172	NA	NA	9.68142	NA	10.6041	10.3926	8.20388	8.35795	7.44078	8.19473	10.6431	8.17122	10.9871
sp|Q86UN3|R4RL2_HUMAN	12.0539	NA	6.37953	NA	NA	12.9216	NA	NA	NA	NA	8.77365	NA	8.94243	10.9081	8.86149	12.691	13.0299	NA	12.396	12.7717	8.09747	12.6216	NA	8.42803	7.5055	8.48002	NA	8.10966	11.8729	5.65374	12.4146	11.4555	12.6136	NA	11.3929	8.42989	NA	11.9732	12.5443	13.1365	13.6475	NA	13.6988	12.1824	11.213	NA	11.0126	9.29609	12.0283
sp|Q86UP2|KTN1_HUMAN	7.89553	6.88526	5.8883	8.13084	6.64717	10.0179	7.71392	6.51131	8.73826	9.1589	10.3704	9.67527	7.01503	8.96988	10.1913	7.24895	9.93252	4.41405	8.08565	9.54712	9.51433	8.57989	8.47804	8.009	7.73696	9.74892	9.1382	8.98272	10.5722	6.07305	9.27991	8.88022	8.51375	8.08192	7.96267	9.45392	5.78103	8.46269	8.32839	7.89674	8.78713	8.56125	9.60216	8.60358	7.57713	8.27159	5.14514	9.03579	10.1557
sp|Q86UT6|NLRX1_HUMAN	NA	NA	NA	NA	9.63327	14.2429	NA	NA	9.11434	13.4851	9.32384	14.2823	12.0221	NA	13.7826	12.9903	11.4157	NA	11.3932	15.7448	12.3902	14.4498	11.0233	8.78701	9.48898	10.6871	11.8068	13.1531	13.9705	9.84298	11.2016	10.8551	11.6294	7.99588	12.9415	14.8882	12.6764	13.413	11.7613	13.6731	13.4164	9.45431	8.83788	NA	10.1213	NA	8.4927	11.2621	11.6109
sp|Q86UU1|PHLB1_HUMAN	2.61407	9.44512	6.02794	7.38171	NA	5.25277	7.08116	4.54241	10.7713	NA	1.07556	9.12824	5.2979	NA	8.98432	NA	9.63118	NA	7.8132	10.6956	7.22391	6.32826	NA	5.3312	4.68634	9.21046	4.87012	NA	NA	NA	NA	NA	5.76098	7.35526	4.48311	11.6182	NA	NA	NA	9.05745	NA	4.36775	7.34343	NA	9.12961	7.8379	5.49545	10.7627	4.91357
sp|Q86UV5|UBP48_HUMAN	10.0481	9.63104	8.49731	NA	NA	11.0391	NA	9.04667	10.681	13.3462	NA	NA	12.2382	10.322	10.6558	NA	11.7864	NA	10.2121	14.7198	12.062	8.88485	12.175	9.71649	NA	11.7745	11.2037	12.066	10.439	10.3799	12.9222	10.5104	11.3182	11.5922	10.8365	12.2864	NA	16.4008	10.228	11.9851	10.879	NA	11.0242	10.3067	11.0147	NA	9.17579	NA	NA
sp|Q86UW7|CAPS2_HUMAN	14.3262	13.4774	11.7993	14.6344	15.3312	16.6578	14.7303	NA	15.7406	15.3374	15.1434	15.067	14.3501	14.9519	14.9687	15.8487	16.0511	NA	15.2532	15.8484	16.3211	14.1281	14.3607	NA	13.0872	14.6489	15.3531	15.6593	15.6517	10.2639	15.7917	15.2704	16.0979	15.7201	15.9586	15.4031	11.6585	16.1177	16.0108	16.3406	16.4891	15.7247	14.4987	14.8112	14.5598	14.3746	14.0819	16.1855	15.3664
sp|Q86UW8|HPLN4_HUMAN	NA	NA	NA	NA	NA	14.818	NA	NA	9.89964	6.56912	NA	11.4723	10.7835	11.6708	9.86817	8.35135	13.495	7.55093	13.5261	14.2336	3.7012	10.3733	12.6881	8.31123	11.5111	10.8896	12.926	8.37285	7.92589	5.1546	10.5935	13.3707	12.0097	NA	10.627	12.8968	NA	10.9565	9.851	8.5618	13.7914	NA	7.14624	NA	NA	NA	9.75821	NA	NA
sp|Q86UX6|ST32C_HUMAN	NA	NA	NA	NA	NA	NA	NA	NA	NA	NA	13.5203	12.8701	NA	NA	NA	NA	13.8056	NA	NA	NA	13.3245	NA	NA	14.3274	12.9771	NA	NA	12.6888	NA	NA	13.6044	NA	NA	NA	NA	NA	NA	NA	NA	NA	NA	13.8567	13.0612	12.0425	NA	NA	12.1911	13.3014	NA
sp|Q86UX7|URP2_HUMAN	9.57739	8.027	6.62134	6.07448	8.56717	13.2861	7.73384	8.11399	10.8737	8.34148	11.9255	8.09484	11.2475	8.40473	10.7924	12.8287	10.3428	10.7716	9.05802	10.7151	11.8669	12.2032	12.5641	8.63133	5.89075	9.56855	11.3608	10.4228	7.85359	5.89372	11.835	10.3326	13.4417	6.73536	9.67859	12.0187	6.40185	10.2572	10.09	12.4532	8.08509	8.64817	9.58583	11.0438	5.06894	8.92333	8.99348	11.0613	9.91091
sp|Q86UY8|NT5D3_HUMAN	9.28713	NA	NA	NA	NA	12.9988	10.5172	NA	9.00784	12.6892	9.42608	10.5644	14.3783	8.68152	10.077	8.97838	10.9387	NA	12.9744	9.20064	9.21054	13.3516	9.43068	8.99101	10.9757	13.4786	NA	9.38056	10.8558	9.06805	13.2444	10.0585	12.3622	9.10062	11.9764	13.4067	7.82503	NA	8.83298	8.89602	11.2196	8.76931	10.4987	NA	NA	8.86299	8.77407	8.49223	NA
sp|Q86V21|AACS_HUMAN	12.6713	8.31803	9.12623	9.92416	10.2824	10.2251	5.77247	NA	12.8318	NA	12.4925	9.84125	11.9971	9.3301	12.4048	9.94064	NA	NA	NA	11.529	10.2422	9.12308	NA	NA	9.55094	10.1559	12.2727	NA	11.9615	NA	10.1109	11.4296	NA	NA	12.1405	9.9196	NA	NA	NA	9.61867	9.28237	9.70753	13.1017	12.3097	8.66171	9.43072	8.74021	12.4652	12.1547
sp|Q86V81|THOC4_HUMAN	12.774	11.3902	NA	10.2257	8.01326	14.8327	NA	11.9925	9.29106	11.5388	12.9026	13.7294	12.1382	9.85985	13.3205	10.8877	14.0695	8.66904	13.4759	15.294	14.984	15.0977	12.6657	9.92534	9.91564	13.6698	11.7702	13.2951	14.3973	10.1013	11.7411	13.1496	14.3379	14.2147	13.3532	10.1164	10.0394	12.7357	11.5799	13.2328	13.6185	11.8239	9.34983	11.5972	13.494	10.9833	10.2623	9.19645	13.2084
sp|Q86V87|F16B2_HUMAN	NA	9.76501	9.60074	NA	NA	10.4449	9.73937	9.49234	10.9455	14.1135	14.1279	14.508	14.1747	11.7311	11.3517	13.4905	14.1499	NA	10.1984	NA	NA	13.7424	10.314	11.9804	9.87225	NA	13.253	NA	10.4802	10.1574	14.2767	11.9558	11.0674	10.4738	NA	13.0346	10.7482	13.9114	13.1403	13.1751	13.5766	10.3558	13.3851	NA	12.5082	10.303	10.4786	12.8174	11.3218
sp|Q86V88|MGDP1_HUMAN	16.5393	13.3394	NA	13.9441	18.117	14.5788	16.296	NA	NA	16.2001	15.2473	14.6724	17.9284	NA	17.3885	NA	16.8426	NA	13.8359	11.5827	17.2311	NA	NA	NA	16.7004	14.6529	16.7633	16.2446	14.6602	13.6115	12.9523	16.5104	NA	15.0855	15.0929	NA	15.8709	15.0969	14.2946	13.9983	15.1598	13.985	15.2905	15.0454	NA	15.13	15.4954	16.4592	14.03
sp|Q86VB7|C163A_HUMAN	8.83051	9.4446	5.2756	7.64728	8.38733	12.9402	10.7366	9.92941	10.2811	10.5839	12.8695	12.2424	8.15321	7.62924	11.9528	11.3416	12.107	5.29226	11.663	13.312	11.4628	10.4819	8.81959	NA	9.0787	11.297	6.43186	13.2047	8.20541	NA	11.8927	9.76827	10.4183	10.8568	11.8722	10.1316	8.17622	11.0728	11.0432	12.3488	12.236	9.54561	8.82055	9.87919	10.3276	10.4459	10.53	6.57496	9.08137
sp|Q86VD7|S2542_HUMAN	NA	11.5467	11.4277	NA	NA	NA	14.8056	13.3541	NA	NA	13.076	16.3232	16.0301	NA	NA	15.2443	NA	NA	NA	NA	NA	NA	NA	NA	NA	NA	NA	NA	NA	NA	NA	12.1417	NA	12.8907	NA	NA	NA	13.0767	NA	12.2056	NA	13.7414	16.7596	NA	NA	11.6981	12.2061	14.0889	NA
sp|Q86VM9|ZCH18_HUMAN	11.8422	7.43197	8.58141	11.2148	11.7131	12.7246	8.59988	7.96523	8.48653	7.14199	9.53454	8.6158	9.84182	8.18826	11.6615	7.85438	8.12232	10.0093	12.5173	10.7308	12.3876	12.2056	7.25255	7.84758	10.9583	12.5672	10.0933	10.0476	11.2504	NA	11.494	9.6014	NA	NA	11.6157	8.45987	6.98296	8.78869	8.53844	8.58939	7.09748	11.3387	11.8623	7.17744	10.1824	7.51952	10.3874	9.30418	12.5756
sp|Q86VN1|VPS36_HUMAN	10.3752	8.50415	9.81873	10.2964	15.3015	15.3583	10.1808	NA	9.91723	10.791	12.4645	10.7806	10.3837	10.296	10.3252	13.508	13.8916	10.4701	NA	10.769	6.73203	14.7142	11.8018	11.262	12.9696	13.2671	13.815	12.6805	6.32739	5.83202	10.686	10.3947	14.6973	NA	9.53658	11.071	12.3487	9.95674	10.4894	12.1026	11.043	10.4626	12.4488	10.4455	NA	10.6409	NA	12.453	NA
sp|Q86VP1|TAXB1_HUMAN	12.2744	11.0808	NA	10.3441	12.3987	9.76843	12.063	NA	13.5821	8.44854	13.6627	9.54877	12.8391	NA	12.4817	13.294	13.7432	10.1325	13.3716	10.5732	13.8663	11.7499	12.2624	NA	12.672	13.7355	13.9066	NA	8.50568	NA	12.6549	12.517	14.0913	13.5383	13.1265	13.8305	NA	10.9976	11.7297	10.1639	13.468	13.3708	13.1301	12.9819	11.0417	10.1041	NA	11.7331	7.53146
sp|Q86VP3|PACS2_HUMAN	11.1827	NA	NA	13.4789	12.8393	13.551	11.6175	NA	NA	10.3673	12.1802	11.5055	NA	NA	12.9756	NA	13.1168	NA	12.6811	16.2502	13.476	14.0954	15.9862	11.9348	14.587	14.1075	15.2989	13.4584	13.0542	11.9324	12.7708	NA	13.0215	15.1165	12.8772	NA	NA	NA	12.2117	13.4741	15.621	10.9414	14.6654	NA	NA	NA	NA	NA	NA
sp|Q86VP6|CAND1_HUMAN	5.44702	4.95761	1.22345	6.52639	3.8987	7.7307	3.15165	4.07354	6.87151	7.22945	8.66725	6.55319	3.97478	4.86418	5.00922	6.23398	7.62185	4.85576	7.33996	8.58563	6.4212	6.93953	6.35716	5.23643	6.04794	6.44082	7.09002	6.59034	6.49874	2.88272	7.62906	6.0993	6.7649	6.75704	7.03842	7.39469	4.29308	7.33964	5.8301	6.83997	8.19538	4.82147	6.77557	6.62216	6.03655	4.52949	7.20942	4.71521	6.50907
sp|Q86VR2|RETR3_HUMAN	NA	NA	NA	6.45036	NA	9.09822	6.53453	5.88096	6.42853	NA	6.05274	NA	NA	8.05826	6.0505	11.1911	9.36625	NA	6.59227	8.85675	10.3167	8.9072	12.0072	NA	NA	9.95538	6.70637	13.2838	6.88071	NA	6.29842	6.64328	6.44813	10.2238	9.92262	9.22766	8.16361	7.47777	8.4222	9.95637	7.41142	6.27026	7.33131	6.1263	NA	NA	5.36287	NA	6.85381
sp|Q86VS8|HOOK3_HUMAN	4.64501	5.70575	4.92128	9.06771	6.42713	9.069	NA	8.63695	6.69332	10.385	9.72954	6.72378	NA	NA	10.2639	NA	10.1276	NA	6.62148	12.9967	NA	12.3398	NA	NA	6.87658	9.48529	NA	8.26096	11.9071	5.82267	9.76588	5.27013	5.68997	8.59663	NA	9.26	NA	11.1191	5.61329	6.18508	8.87765	6.52164	NA	9.29173	6.72091	NA	NA	NA	6.84142
sp|Q86VW0|SESD1_HUMAN	11.5962	10.2732	NA	8.2646	14.6793	12.3037	11.8859	9.1157	11.524	11.8701	13.4631	NA	11.4771	11.9055	11.7221	11.8997	12.674	10.8803	11.5828	11.2557	11.8799	14.1839	11.5713	NA	11.3559	10.9983	11.81	12.3847	11.1522	8.3864	11.4937	11.5213	NA	12.0124	11.7502	10.6651	12.799	11.1428	12.1415	12.0298	11.9116	12.9146	11.6514	10.2166	9.82697	10.1078	10.7188	10.8067	10.814
sp|Q86W42|THOC6_HUMAN	14.8395	NA	NA	13.6924	NA	14.4217	NA	NA	NA	13.9973	14.3694	14.03	14.1715	NA	14.9919	13.8364	NA	NA	13.2334	NA	13.7063	NA	NA	NA	NA	NA	NA	NA	NA	NA	NA	13.6606	NA	13.7551	14.885	NA	12.6842	12.9116	13.0453	NA	14.4881	NA	13.7116	13.6499	NA	NA	NA	NA	NA
sp|Q86W50|MET16_HUMAN	NA	NA	NA	NA	NA	NA	NA	NA	NA	NA	10.0863	13.5635	NA	NA	NA	NA	13.0839	NA	11.5485	14.0589	13.0259	NA	NA	NA	12.7646	NA	13.6035	NA	NA	NA	13.1011	NA	NA	12.8546	NA	13.3822	NA	NA	NA	NA	12.9147	NA	13.1949	13.8838	12.5498	NA	12.466	12.8007	NA
sp|Q86WA6|BPHL_HUMAN	13.1032	NA	13.0317	13.0209	10.3667	15.0678	12.4933	11.9104	12.0875	13.507	13.9857	14.7411	13.8899	13.01	10.9565	8.94991	15.3049	NA	9.12127	13.2373	10.3518	15.2441	14.748	NA	11.4363	14.2861	13.8478	12.566	14.9905	13.6204	13.1798	14.6706	10.0305	10.1575	13.7039	13.8262	NA	17.7274	13.4275	14.4489	12.428	9.44743	10.8383	10.3636	15.4729	10.9421	9.51811	12.0571	13.4025
sp|Q86WA8|LONP2_HUMAN	8.7601	NA	NA	7.37434	12.5866	8.61095	10.8577	NA	9.88995	8.67638	8.7361	11.2236	11.4245	NA	10.7566	8.65805	11.2534	NA	11.6479	NA	NA	8.82727	10.8996	NA	NA	8.86625	9.22969	10.7084	NA	7.0948	NA	7.60197	NA	11.2882	9.02483	8.14346	9.51771	10.9027	NA	NA	8.85416	NA	7.36093	8.43695	NA	NA	9.11546	8.84012	8.70055
sp|Q86WG5|MTMRD_HUMAN	9.44568	11.6042	NA	11.0454	10.3519	11.275	8.96916	NA	9.24076	10.9898	11.2291	10.5135	9.61071	11.743	11.3406	9.32883	10.8381	NA	8.97213	11.1613	12.4373	10.1133	11.9328	NA	10.7583	12.6279	12.8473	11.2801	12.2394	NA	11.0301	9.09848	9.1095	11.1915	11.8893	13.061	NA	8.89608	9.31122	10.9665	11.129	12.0796	11.1498	11.0636	11.6431	9.06777	10.1372	12.5658	11.1975
sp|Q86WJ1|CHD1L_HUMAN	NA	NA	NA	NA	12.3534	14.4486	10.4135	NA	9.9221	11.7476	10.5891	14.5212	6.78967	NA	10.8678	13.2873	11.1222	NA	12.3424	10.4393	11.3464	13.7933	9.42496	11.389	10.9426	12.3822	8.68578	11.2639	13.3748	9.33154	14.1442	10.9253	14.9975	13.3516	11.6215	13.6758	NA	12.51	9.35349	10.1803	9.61477	12.3817	13.438	NA	NA	NA	8.20544	8.2797	9.33508
sp|Q86X10|RLGPB_HUMAN	13.5799	10.1662	9.56092	10.8007	12.2603	14.9453	13.6685	9.64992	14.5109	14.6616	13.1617	14.519	14.6149	13.3186	13.8429	14.1713	13.1467	12.9837	13.3289	13.7582	14.5528	14.3199	14.9143	12.4767	13.5237	15.3187	14.2787	13.5853	15.346	10.532	13.8166	13.028	12.7297	15.4598	15.1629	13.1226	11.0307	13.4396	13.7158	13.5706	14.4005	13.4632	13.8705	11.1558	10.9792	9.15808	11.3941	13.2405	12.6823
sp|Q86X45|TILB_HUMAN	NA	9.37536	NA	9.63884	NA	10.0457	NA	NA	NA	NA	11.3251	NA	NA	9.96493	9.73501	7.31966	10.0819	NA	9.46569	11.6761	11.16	NA	NA	10.8976	10.5558	10.0884	NA	10.4035	NA	NA	NA	NA	NA	13.6742	NA	NA	NA	10.2368	NA	NA	9.99958	NA	NA	NA	NA	10.8983	NA	NA	NA
sp|Q86X55|CARM1_HUMAN	NA	NA	NA	NA	NA	9.21484	7.09737	6.6502	7.12169	NA	6.64535	NA	3.70743	4.35282	13.8738	6.48813	8.7617	6.73299	9.82299	9.47053	7.25629	13.5769	7.0815	8.84681	9.705	6.89876	9.59954	9.13761	10.5818	7.33713	6.90609	9.46373	7.35539	6.8248	9.12915	8.68279	NA	10.963	8.46618	8.94284	8.47631	NA	9.58083	NA	NA	NA	6.6693	NA	NA
sp|Q86X76|NIT1_HUMAN	5.66463	6.19381	NA	6.10727	6.42854	7.8006	NA	NA	NA	6.55732	8.15232	9.06588	4.35976	NA	5.97919	8.60169	3.82962	NA	12.0627	5.51441	6.01251	6.44705	NA	9.33797	4.63582	8.75357	11.7199	8.50988	NA	6.67856	8.2226	11.9448	NA	10.6292	8.53573	10.3968	5.87521	9.7176	6.06674	9.63508	8.61652	9.11951	11.7089	5.83702	NA	NA	3.31548	9.97415	5.79277
sp|Q86XD5|F131B_HUMAN	9.14643	10.9741	7.67938	9.84571	12.5371	10.3135	11.2929	9.84125	11.0831	12.9763	9.71819	11.6895	14.6066	9.59872	11.7586	10.8912	13.3175	7.50164	13.4851	13.9915	13.5189	10.9285	14.441	7.02064	12.1309	13.9226	9.90696	13.1948	10.49	8.31963	11.2294	12.4996	10.3143	11.1907	9.6607	8.42198	NA	NA	7.36086	6.80079	NA	8.30152	9.69643	10.2016	9.65855	6.71974	8.22277	8.23249	10.5401
sp|Q86XP3|DDX42_HUMAN	5.3212	7.97319	5.25141	8.73611	10.0544	12.7246	10.9744	5.11608	9.27383	11.3609	12.0629	15.0041	10.1769	5.65628	10.5523	11.4724	12.9098	5.5845	12.8124	13.9182	13.8736	10.2101	13.2087	NA	8.40432	9.49176	14.1321	13.4571	10.5016	NA	11.5111	12.3736	10.5828	9.60104	10.4644	13.4589	5.68214	6.04764	11.4404	5.71158	13.7454	9.56025	11.5136	11.341	5.14357	5.30825	4.86495	5.5241	7.34123
sp|Q86Y34|AGRG3_HUMAN	5.53371	NA	NA	6.19	10.2327	NA	6.68001	NA	NA	NA	NA	11.075	6.37209	NA	5.91216	6.68222	6.86525	NA	7.09002	NA	NA	6.85163	NA	10.5905	9.84798	6.01075	6.68667	6.1176	NA	NA	NA	NA	NA	6.48059	6.70002	6.63827	NA	NA	NA	NA	NA	9.04703	12.1672	NA	NA	NA	5.77844	6.20806	NA
sp|Q86Y39|NDUAB_HUMAN	NA	NA	NA	NA	13.8568	13.6127	NA	NA	NA	NA	NA	NA	11.7994	NA	NA	12.0173	14.2454	12.242	13.4767	13.9031	NA	12.4751	13.6103	NA	13.2808	NA	NA	14.1266	13.5958	NA	13.2	9.76858	13.6098	NA	10.4715	13.5581	NA	11.7138	NA	14.089	13.0878	NA	NA	NA	NA	NA	NA	NA	NA
sp|Q86Y56|DAAF5_HUMAN	8.15957	5.27073	NA	9.29137	7.15694	9.91479	6.21495	7.28829	3.65008	4.49483	10.4356	NA	8.6543	8.18187	9.51947	NA	5.96624	5.20023	6.53441	5.35758	6.79391	4.09234	4.0273	NA	4.03953	8.09286	10.6271	6.95197	9.91759	3.23403	NA	3.59318	7.14163	4.29863	4.03405	8.79904	2.71873	6.49596	7.17247	8.32105	9.02035	4.68073	10.4716	8.73853	8.09391	9.055	3.92341	8.26775	9.00058
sp|Q86Y82|STX12_HUMAN	7.61696	4.3022	3.61807	0.404623	6.16246	4.44947	2.9137	3.30784	5.95545	8.17619	3.85575	9.20043	5.23516	7.35948	8.27048	6.44178	7.77019	4.98547	3.15667	6.52324	6.67543	6.48262	8.82231	6.65568	6.0296	4.75749	2.69901	8.7208	3.19456	6.12392	5.63442	6.4111	5.02612	2.31081	2.61354	8.68059	7.78494	5.02917	4.06607	2.2203	2.8276	2.28952	4.45898	1.0322	3.74634	5.21526	5.91871	6.8907	8.04335
sp|Q86YA3|ZGRF1_HUMAN	11.7061	NA	12.2449	15.7036	NA	12.387	NA	NA	NA	NA	15.9366	NA	NA	NA	NA	NA	NA	NA	NA	12.3259	12.0003	12.3162	11.9415	NA	NA	12.6646	12.4816	13.6003	12.142	NA	11.7092	NA	NA	NA	11.8639	13.5651	NA	13.6269	NA	11.8826	14.5516	14.9437	15.7365	12.1068	NA	NA	11.144	NA	14.1934
sp|Q86YJ6|THNS2_HUMAN	11.9985	NA	NA	NA	13.8655	13.2665	NA	NA	12.2125	13.2485	12.1112	12.5263	13.9159	NA	NA	NA	14.1393	NA	13.4427	NA	NA	13.0902	NA	12.7223	NA	12.9194	12.147	NA	12.5934	NA	NA	NA	NA	12.7817	NA	NA	NA	NA	NA	NA	NA	13.8809	NA	NA	NA	NA	NA	NA	NA
sp|Q86YM7|HOME1_HUMAN	10.76	9.72788	NA	7.2037	NA	12.9308	NA	6.54439	10.5887	NA	NA	NA	7.63909	8.32795	12.9614	NA	11.5945	9.46092	NA	13.4624	11.357	11.4569	9.84461	9.1962	NA	11.3222	12.8779	11.1063	10.4979	6.25877	7.827	6.98995	9.70295	6.87025	10.5673	11.493	NA	NA	9.55778	10.6886	12.3897	9.02715	NA	8.39079	8.52479	7.13685	NA	NA	6.57067
sp|Q86YP4|P66A_HUMAN	NA	8.61703	NA	NA	NA	5.96439	8.35134	8.13515	7.6461	11.7876	12.3724	8.43363	7.77333	7.29726	12.759	8.5914	NA	NA	5.83904	8.41393	9.21489	9.47765	9.29273	8.29973	8.14719	13.0321	6.76923	NA	9.00152	NA	9.22784	6.41213	NA	8.42293	11.9538	7.34908	NA	7.78588	5.89266	8.49476	12.5188	7.75595	9.15553	4.41442	NA	6.56438	3.04302	NA	3.58215
sp|Q86YR5|GPSM1_HUMAN	12.1269	10.3277	6.01683	11.2246	NA	8.8473	12.1361	6.44752	13.0187	6.83612	6.79654	6.58151	10.7775	6.53953	13.353	NA	8.78759	10.625	9.54822	7.27078	7.6806	12.9261	13.5618	NA	14.295	15.3125	12.692	7.15262	8.47837	7.56223	14.0004	15.2264	10.0967	NA	11.8356	8.16502	NA	6.78154	NA	7.74756	8.30017	10.8381	9.8295	9.95096	7.1817	7.66444	6.94451	6.45422	5.94679
sp|Q86YS6|RAB43_HUMAN	9.04146	7.27429	9.86405	8.02275	NA	NA	7.53045	NA	8.16681	7.83992	8.47231	NA	8.82923	7.74181	NA	12.5322	7.79916	NA	NA	7.70071	8.20799	7.90115	7.91508	NA	7.22081	NA	8.5499	NA	8.24154	9.62561	7.05752	7.54272	NA	NA	8.48822	7.80458	6.43003	NA	NA	10.8103	8.17755	7.94004	8.13217	7.67691	NA	11.3756	7.75286	8.18034	7.87559
sp|Q86YS7|C2CD5_HUMAN	NA	NA	6.96687	NA	NA	NA	NA	9.22273	NA	NA	NA	NA	NA	NA	NA	NA	NA	NA	12.0975	11.4353	10.7879	10.371	11.8229	12.3567	10.4388	NA	NA	14.5816	NA	NA	NA	11.6319	11.724	11.4954	NA	11.4269	NA	10.64	NA	NA	NA	11.4165	NA	NA	14.4836	NA	11.6622	NA	NA
sp|Q86YT6|MIB1_HUMAN	12.7965	9.63859	NA	6.92891	11.0108	7.60851	10.2927	11.8722	13.7697	12.4983	12.185	12.9273	12.3449	11.5425	11.4832	12.1551	12.6356	11.4271	10.4155	11.3887	12.0424	10.8933	12.0929	10.074	11.7137	11.5403	9.70045	12.2718	12.1279	5.09505	12.3693	11.4191	12.6693	10.7929	11.3486	10.7633	11.4151	12.2301	11.8124	12.2528	12.3975	11.5928	12.3233	9.25894	9.79165	10.8368	10.9633	11.67	12.7737
sp|Q86YV0|RASL3_HUMAN	13.5527	NA	NA	10.8626	11.9555	9.4191	NA	NA	14.776	10.8761	17.056	NA	13.1917	13.8859	15.6934	NA	12.2597	NA	NA	12.1238	11.8645	NA	NA	NA	12.0822	14.2656	NA	12.5405	12.5454	NA	12.3183	12.1574	11.332	NA	12.2204	12.3374	11.7549	NA	NA	NA	14.18	NA	13.4989	NA	NA	NA	NA	9.62085	11.3789
sp|Q86YZ3|HORN_HUMAN	13.6465	NA	9.36236	13.4106	NA	NA	12.321	NA	13.5299	NA	15.6221	NA	13.8439	NA	16.1609	NA	NA	NA	NA	NA	NA	NA	NA	NA	NA	NA	14.3919	NA	NA	NA	11.7176	NA	NA	NA	12.7142	NA	NA	NA	NA	NA	16.0682	13.1801	15.4213	17.9635	15.361	12.8986	13.0851	NA	13.6343
sp|Q8IU81|I2BP1_HUMAN	2.35383	NA	5.76409	7.32246	9.66773	2.81962	5.84014	4.37607	NA	7.88722	6.18098	7.4029	NA	6.81679	7.09372	13.3763	8.79704	NA	8.65544	6.92662	NA	NA	NA	6.24198	NA	NA	5.82998	5.3122	6.44375	4.707	5.4961	6.63256	5.71808	10.1647	6.2127	6.45482	NA	8.59957	NA	NA	6.2175	1.53643	4.94735	3.28615	NA	NA	8.27796	6.35934	7.68069
sp|Q8IU85|KCC1D_HUMAN	6.6335	5.83725	NA	NA	8.26292	4.97434	5.56267	NA	8.26742	NA	9.57513	11.2629	8.53862	11.1966	NA	NA	NA	NA	11.9017	14.0488	12.0938	NA	12.5047	7.29221	8.38113	6.97176	7.13627	6.10545	10.3605	NA	10.5571	12.061	NA	7.1273	10.6798	NA	7.54972	11.2864	NA	11.6577	NA	5.38313	10.1166	NA	NA	NA	NA	5.61519	5.48703
sp|Q8IUC4|RHPN2_HUMAN	4.4561	NA	NA	NA	10.5138	9.04705	4.51529	NA	1.37186	9.11566	5.22682	NA	7.79311	5.00184	NA	5.15812	7.3186	NA	9.81753	NA	7.65726	NA	NA	NA	NA	13.5437	NA	NA	NA	NA	8.05602	NA	6.69956	NA	NA	NA	NA	NA	4.25402	4.07291	NA	5.50705	3.04289	NA	NA	NA	NA	4.5504	7.25865
sp|Q8IUC6|TCAM1_HUMAN	NA	NA	NA	NA	NA	4.1497	6.94689	NA	7.1381	NA	NA	NA	NA	9.7505	NA	NA	7.18091	NA	NA	NA	6.60179	NA	NA	NA	NA	NA	NA	8.73625	NA	NA	7.71406	NA	7.08035	NA	11.1681	NA	6.2324	11.5048	NA	12.3334	7.59836	7.48168	NA	NA	9.08513	12.5362	13.0692	NA	7.27816
sp|Q8IUD2|RB6I2_HUMAN	8.90245	NA	NA	11.6742	10.5887	NA	11.2393	10.9344	12.1173	9.63138	9.93177	10.4436	9.42018	NA	NA	NA	9.74691	NA	8.51812	9.37353	8.06651	9.91283	NA	9.42149	8.86461	9.16732	9.39064	NA	NA	NA	12.7583	8.78551	11.1697	NA	NA	NA	9.28554	5.53254	NA	NA	9.88702	8.10675	10.8166	NA	6.62024	12.2784	NA	7.10446	NA
sp|Q8IUG5|MY18B_HUMAN	12.1249	NA	NA	11.9583	NA	10.4993	13.8645	NA	NA	NA	15.5645	10.9796	12.9718	10.3537	11.594	15.0525	13.7732	NA	10.8647	NA	11.449	NA	NA	11.4032	10.9105	15.5198	15.215	NA	14.6198	NA	14.6798	14.3705	11.414	10.8274	14.7882	12.6616	NA	NA	NA	NA	15.3452	10.8457	13.0018	15.1241	NA	12.2731	11.5151	13.9461	NA
sp|Q8IUI8|CRLF3_HUMAN	NA	11.7923	7.51304	8.49191	9.86179	NA	NA	6.68351	9.91513	NA	9.54279	NA	NA	NA	11.1935	9.88195	10.6059	NA	NA	NA	NA	NA	NA	NA	NA	NA	NA	NA	NA	NA	9.82135	11.6494	NA	NA	NA	NA	NA	7.68823	11.1484	11.2188	11.1231	8.87521	10.155	9.50416	5.52172	NA	10.7198	NA	7.17319
sp|Q8IUR0|TPPC5_HUMAN	6.67168	NA	6.15801	6.7305	10.3961	6.72202	9.32157	9.11922	11.2105	7.49953	9.97209	10.2545	7.45795	NA	11.2719	7.56876	12.1862	NA	10.1122	7.49699	9.92906	12.2943	12.0583	8.30736	11.1954	9.96805	9.63975	7.55608	9.83177	8.51414	9.63082	11.8232	7.28878	7.83077	9.87467	10.5768	6.7787	9.59154	9.28371	9.34223	9.69566	8.77435	9.94217	NA	NA	9.19211	6.2064	8.71845	8.91958
sp|Q8IUR7|ARMC8_HUMAN	8.93023	10.7999	NA	10.3217	11.8851	9.66679	9.17554	6.32445	9.30458	13.6381	10.0488	12.112	9.5376	9.07741	10.611	11.431	13.8396	10.1454	11.5853	13.3788	14.8043	12.2396	9.74498	6.60628	9.11663	7.94929	7.26489	12.3267	12.3566	6.86474	12.1853	11.1113	11.4609	10.0911	10.4602	11.2157	6.8688	9.9279	11.6509	11.2507	10.1236	9.22853	9.73303	11.9869	8.37745	11.1385	8.54533	10.8847	12.0428
sp|Q8IUX7|AEBP1_HUMAN	13.9342	15.411	10.179	9.97867	NA	10.1868	NA	14.6639	15.0795	15.2557	15.3254	15.6071	15.6737	15.1234	15.4285	14.5168	16.4955	NA	15.0825	15.9858	15.9079	16.0957	15.7539	9.58153	15.2893	16.6805	14.6448	15.9613	16.6285	10.7756	16.0692	14.8927	10.7377	10.3934	15.2142	16.5343	12.9223	14.252	14.7314	14.5633	15.7103	14.9424	15.1269	14.3854	14.9924	15.7237	9.45481	9.72569	15.0185
sp|Q8IV38|ANKY2_HUMAN	7.04965	6.484	6.4151	NA	NA	9.74579	6.46601	NA	NA	6.67165	8.72949	6.61663	8.2917	NA	6.95081	8.72423	14.1746	NA	12.4932	6.33025	11.6156	14.1149	NA	NA	NA	7.98353	12.3128	13.7022	8.51668	NA	6.8933	10.016	6.36293	6.46412	4.26398	6.75513	NA	13.136	6.76195	6.86184	7.05527	NA	NA	7.09954	NA	7.60518	NA	NA	NA
sp|Q8IV50|LYSM2_HUMAN	13.512	NA	NA	12.5042	NA	10.0671	13.8294	9.32501	13.3277	NA	14.9559	15.0499	15.3699	NA	14.4471	11.9584	12.1522	NA	NA	11.93	13.7488	14.8939	12.4724	12.4379	16.1883	NA	15.7993	13.0229	15.6151	11.246	15.374	13.7306	NA	14.5502	14.9892	15.7866	NA	9.22866	13.3014	15.4638	15.4454	13.9145	15.4547	12.3399	NA	NA	NA	14.2532	13.5588
sp|Q8IVD9|NUDC3_HUMAN	9.97842	NA	NA	NA	NA	8.91201	11.0337	NA	NA	NA	11.461	NA	NA	NA	NA	11.5957	NA	NA	13.0447	11.2576	NA	NA	NA	NA	NA	NA	NA	10.4332	NA	NA	NA	NA	NA	10.6329	11.0424	NA	NA	NA	NA	NA	7.58815	11.1318	NA	NA	NA	NA	10.3774	NA	NA
sp|Q8IVF2|AHNK2_HUMAN	7.77877	7.61621	5.95547	5.98578	9.26328	7.14474	8.15468	8.22622	10.4707	10.2075	8.36237	10.0764	11.6585	8.21912	8.13442	8.91775	9.16917	6.12348	11.2172	10.1946	8.27614	10.5099	9.08901	9.42889	9.32796	8.71808	8.06221	7.91928	9.52807	5.78067	10.3263	10.4331	7.90203	7.84766	8.5271	9.37425	7.33171	11.3825	7.89812	7.42367	8.7087	9.30293	9.39914	8.14619	7.80462	7.76842	8.46922	7.27994	8.15826
sp|Q8IVF4|DYH10_HUMAN	NA	NA	NA	9.30119	13.3339	8.70285	NA	NA	9.79564	14.2779	12.9983	13.7244	10.9802	NA	11.1655	13.9188	10.9348	NA	10.3028	13.2951	13.2266	13.4302	11.0351	NA	12.0285	10.9986	12.0247	14.1252	13.4524	7.81192	13.7603	11.8753	15.1297	13.3824	12.6575	13.2858	11.3451	11.3106	12.3791	13.5601	13.6234	NA	NA	8.79367	NA	9.60144	9.65931	7.47293	9.24898
sp|Q8IVG5|SAM9L_HUMAN	10.5248	NA	NA	NA	11.9742	7.2595	NA	NA	9.99843	12.1319	11.1714	10.9569	NA	9.90794	8.5924	11.4838	12.9874	NA	NA	12.195	10.697	11.9584	12.0422	NA	9.34924	11.1748	13.9448	10.7401	NA	NA	11.5758	9.55686	13.0016	11.9312	NA	12.0574	10.2169	13.5102	13.5434	11.4799	11.0061	9.71632	NA	NA	NA	NA	9.5872	10.4894	10.328
sp|Q8IVH4|MMAA_HUMAN	NA	NA	NA	8.96879	9.99366	5.86796	10.4339	7.75292	NA	12.219	NA	NA	12.6924	NA	11.1079	9.87538	10.3739	NA	9.50569	9.99699	9.98801	NA	8.69649	NA	8.25996	NA	NA	11.9782	NA	NA	9.47207	9.42859	12.4623	11.1003	9.19093	6.79021	NA	9.17398	NA	9.6136	10.0878	7.2656	10.7104	9.80538	NA	NA	NA	9.04186	NA
sp|Q8IVM0|CCD50_HUMAN	NA	NA	7.43759	11.3269	NA	6.74982	11.2385	5.85501	11.3732	4.95666	9.1469	5.15549	NA	4.84705	NA	10.2806	5.43991	NA	NA	NA	7.69443	4.23304	5.15745	NA	NA	5.97305	NA	5.32756	4.26508	1.30883	9.07949	9.70628	5.75714	4.06663	4.51212	9.31993	3.89761	5.43968	9.98941	10.432	5.11285	4.67789	NA	NA	10.4876	11.6508	5.65377	NA	7.24392
sp|Q8IVS2|FABD_HUMAN	10.0012	NA	NA	NA	11.1903	7.91955	10.0472	NA	10.0969	10.6781	10.1968	NA	11.8165	NA	11.4344	12.1361	12.8761	10.3257	11.0054	10.8954	10.3937	12.871	13.3871	NA	10.7341	13.3814	10.2385	13.2774	12.5596	NA	11.4035	11.7918	12.5287	12.1773	11.1627	12.7533	NA	NA	10.8375	12.1794	11.1986	NA	NA	10.2348	NA	NA	8.10669	5.80053	8.91385
sp|Q8IW35|CEP97_HUMAN	6.49033	4.44269	5.49891	7.67064	NA	6.73479	10.6822	6.2704	6.25261	5.1442	11.2162	NA	7.92895	10.1176	7.2477	5.69153	NA	NA	9.08674	NA	NA	NA	NA	5.85512	NA	12.5907	11.4998	NA	NA	5.78427	10.4628	11.003	5.70476	NA	11.891	12.9364	NA	NA	11.1336	NA	NA	3.85214	12.9193	6.3555	8.3401	6.60862	9.26233	9.79217	11.0039
sp|Q8IW45|NNRD_HUMAN	NA	9.67784	NA	10.3024	NA	NA	NA	NA	11.3756	NA	10.8043	NA	NA	9.29116	9.89751	10.5269	9.99904	NA	10.0548	10.1427	13.2866	NA	NA	NA	NA	11.0169	10.4923	9.5071	NA	NA	8.98804	NA	9.4394	10.5676	NA	10.2176	NA	NA	9.04066	NA	NA	10.3202	12.3134	10.9074	10.4309	10.1837	NA	10.2584	10.9398
sp|Q8IWA0|WDR75_HUMAN	NA	NA	NA	11.021	NA	NA	9.57999	NA	13.2913	NA	13.5198	14.5612	NA	11.8913	13.4917	NA	NA	NA	13.1699	8.79152	12.5694	NA	NA	NA	NA	NA	10.5164	12.5591	NA	NA	12.4895	12.0954	NA	NA	NA	NA	NA	NA	NA	NA	NA	13.3469	10.7961	NA	8.89475	9.84662	11.7639	10.1687	NA
sp|Q8IWA4|MFN1_HUMAN	9.95431	9.24648	6.71218	NA	10.8077	6.93275	9.90134	9.80727	9.42306	12.3128	10.0619	12.7024	10.1429	11.7677	10.0183	12.4172	10.132	9.90523	11.8773	11.7289	10.5949	10.2632	11.8112	7.41283	7.01483	6.86921	11.322	10.3104	9.72012	NA	11.1506	11.7409	10.7349	10.8562	9.66616	11.3588	10.0286	12.8541	10.688	10.6758	9.95525	12.2337	11.9797	10.0764	10.0311	6.94266	10.8423	9.12545	11.2398
sp|Q8IWA5|CTL2_HUMAN	7.90463	2.6844	2.04661	2.63188	9.78612	6.8239	8.00962	NA	5.53716	9.94488	5.74224	11.3005	11.1681	4.59548	9.85179	12.4301	12.7978	5.74991	10.2336	12.2114	12.7655	12.8426	12.7604	6.66692	12.0209	7.5713	5.16922	13.4547	12.4855	8.52085	10.7478	8.87368	9.87278	11.2318	10.3178	13.1399	8.01921	9.63107	9.68759	9.13375	11.1392	8.30916	7.73748	2.88312	3.37127	7.55946	6.03141	7.15105	5.54113
sp|Q8IWB1|IPRI_HUMAN	NA	NA	NA	NA	NA	8.89712	NA	9.08454	NA	8.88615	13.5398	14.4553	NA	11.7169	10.7361	12.6924	12.5094	NA	11.5468	13.1749	NA	11.4553	NA	10.8147	9.77881	NA	NA	12.2977	NA	NA	11.4969	12.9499	15.7049	9.81452	10.796	12.997	NA	15.6871	15.1154	16.2323	15.359	10.9587	14.0115	NA	11.2125	11.5875	NA	10.7804	NA
sp|Q8IWB7|WDFY1_HUMAN	NA	NA	NA	4.26884	7.60899	5.14246	10.0796	6.80211	11.7205	7.74207	13.0189	13.1802	7.86288	NA	NA	11.7969	NA	NA	9.39583	NA	7.63395	NA	6.61027	NA	NA	NA	10.8923	NA	9.18206	NA	10.8179	10.3565	9.40944	NA	7.28181	NA	NA	8.74342	7.06364	9.3302	7.58218	12.878	10.8519	12.0533	6.73556	NA	7.83976	6.89174	6.58506
sp|Q8IWB9|TEX2_HUMAN	NA	NA	3.40851	6.5505	4.25183	7.37755	8.85891	7.20698	7.87678	4.3597	8.79026	12.8245	11.7798	NA	12.0782	4.68594	4.46986	4.123	7.66881	5.06725	12.2596	12.416	4.46744	NA	3.75541	7.16554	10.6511	12.7584	NA	2.71465	7.06613	7.25096	4.1943	7.43895	3.84006	7.46732	NA	7.27146	3.49102	6.91171	7.82881	6.70794	6.48367	7.13922	6.76282	10.5224	3.95519	6.79399	9.86778
sp|Q8IWE4|DCNL3_HUMAN	NA	NA	NA	NA	NA	8.01658	NA	NA	10.0704	11.0108	NA	10.7605	9.79968	NA	13.3196	NA	11.6159	9.32898	NA	11.9806	11.201	13.3217	11.2697	NA	NA	13.3225	13.2121	13.4956	NA	NA	10.8473	10.9932	NA	NA	NA	10.6551	10.0175	NA	9.90353	6.78754	10.2748	NA	NA	NA	NA	NA	NA	NA	9.16789
sp|Q8IWJ2|GCC2_HUMAN	8.01632	4.46361	3.82254	4.91779	9.05466	10.0438	4.84606	NA	7.41794	5.1067	10.9121	8.60883	8.61749	7.05601	8.55202	8.42029	13.8942	6.69218	8.26976	14.7583	9.11198	13.3024	13.2061	9.99099	11.9653	11.2836	10.6693	13.0377	10.6174	3.85787	12.9255	9.64727	11.0798	10.6266	10.0542	11.2149	7.6605	8.46566	10.6709	13.0351	9.26655	9.9648	7.81445	5.03611	4.47159	4.6833	4.79303	7.84744	7.89328
sp|Q8IWQ3|BRSK2_HUMAN	15.7591	14.7978	NA	NA	NA	10.152	NA	12.9661	15.8036	NA	16.6938	NA	NA	14.9779	16.5956	NA	NA	NA	NA	15.1553	15.5791	15.4416	15.2652	NA	NA	NA	NA	15.7068	15.7952	NA	NA	14.3151	14.5498	15.4855	NA	NA	NA	NA	NA	14.9295	15.3754	15.8652	NA	16.1693	14.4754	15.9142	15.1786	16.1772	NA
sp|Q8IWT6|LRC8A_HUMAN	7.50312	7.48843	NA	4.64104	5.39399	5.87525	9.67575	3.96894	7.86825	4.79638	10.0086	10.5715	8.35871	NA	7.93188	12.0111	9.78588	4.13704	10.9982	10.1059	11.4357	11.5725	10.4554	8.81011	7.77173	5.20461	8.46379	11.0644	12.9688	6.28209	6.28923	10.9075	0.0549612	12.2136	7.9226	10.8008	7.8963	8.48932	NA	10.5714	11.0926	10.3658	6.45089	6.21343	2.3165	7.63812	NA	2.96055	5.01347
sp|Q8IWU2|LMTK2_HUMAN	13.3435	NA	NA	NA	13.9958	NA	NA	NA	NA	NA	NA	13.7626	NA	NA	NA	14.645	14.1722	NA	NA	NA	NA	14.5834	NA	NA	NA	NA	NA	12.54	NA	11.3161	NA	NA	13.7064	NA	NA	11.5893	13.0769	12.2161	12.7083	NA	13.0065	13.3088	13.0115	NA	NA	NA	NA	12.3239	NA
sp|Q8IWV2|CNTN4_HUMAN	13.1627	NA	NA	9.13772	NA	10.3576	9.89526	7.94306	9.84207	9.48233	8.75894	15.0991	9.44514	8.73809	9.09186	9.8998	NA	13.3131	13.475	9.44897	13.8241	NA	9.09258	15.6347	NA	10.7981	13.6525	9.81428	9.39019	5.55485	NA	14.3541	15.054	10.0831	NA	9.21317	12.936	13.668	NA	NA	8.66271	9.39246	15.0438	8.74928	8.38092	9.63037	9.16085	9.57847	8.98167
sp|Q8IWV7|UBR1_HUMAN	8.43784	5.085	NA	NA	NA	3.78239	9.32775	5.02147	8.20679	9.45525	8.68309	11.5163	7.58469	NA	7.03159	9.68484	4.08661	6.36182	9.00674	6.81841	6.71395	8.28206	NA	4.22999	NA	NA	8.50333	9.59143	5.68227	NA	NA	NA	8.03621	7.78267	NA	NA	NA	7.24584	11.8919	9.47059	10.132	8.24459	12.1333	NA	6.75251	NA	8.02677	3.68407	NA
sp|Q8IWW6|RHG12_HUMAN	6.78035	6.31408	8.19784	8.56481	NA	4.86147	9.61378	NA	8.0624	NA	7.90658	8.85211	NA	7.20204	NA	NA	7.48934	NA	9.37021	4.47384	NA	8.54754	5.45241	5.70624	1.81882	NA	11.4898	11.1297	7.34578	9.88275	NA	NA	5.70739	7.03505	NA	NA	5.7528	7.46392	NA	NA	7.41772	9.03859	7.81743	15.0747	11.6988	8.3619	6.57084	6.82318	15.7173
sp|Q8IWX8|CHERP_HUMAN	11.917	8.86426	NA	NA	9.14011	NA	10.4356	8.75056	8.83794	NA	NA	9.17909	9.48167	12.1633	NA	NA	12.4766	NA	NA	NA	8.92475	NA	NA	NA	8.57078	8.263	NA	NA	NA	NA	11.5696	NA	10.2633	9.74417	13.8066	10.2051	12.0836	8.64675	10.4694	NA	NA	NA	13.8867	NA	8.8737	8.89633	9.6319	12.4453	NA
sp|Q8IWZ3|ANKH1_HUMAN	4.77721	6.41342	NA	7.01987	NA	8.11148	NA	NA	6.37186	NA	9.856	NA	6.50634	NA	7.16219	NA	NA	NA	6.29611	13.0954	3.49531	NA	NA	NA	NA	10.2263	11.0581	NA	12.749	NA	NA	7.25695	NA	6.65169	NA	NA	NA	NA	8.68466	8.54989	8.46384	6.72376	NA	NA	7.78884	6.64139	6.69076	4.6491	7.28785
sp|Q8IWZ8|SUGP1_HUMAN	NA	NA	NA	NA	NA	NA	NA	NA	NA	NA	NA	NA	NA	NA	15.5483	NA	NA	NA	NA	15.2882	NA	NA	NA	NA	NA	NA	15.4738	NA	NA	NA	NA	NA	NA	NA	NA	NA	NA	NA	NA	NA	NA	NA	NA	NA	NA	NA	NA	NA	NA
sp|Q8IX01|SUGP2_HUMAN	11.8916	6.58082	NA	6.59724	5.57143	7.71544	6.90181	11.0077	11.5814	6.78575	13.8486	8.74632	NA	6.21963	7.98946	5.8656	14.2154	6.68069	NA	12.7473	9.11607	9.43929	6.81354	NA	NA	9.57666	9.45067	10.4185	9.10445	4.70148	13.6896	6.53152	14.6342	6.90642	9.71195	7.65545	6.64631	9.55419	9.56052	6.76755	6.9404	9.68151	11.2985	6.23237	6.80231	NA	6.91411	9.33831	NA
sp|Q8IX12|CCAR1_HUMAN	6.22491	6.30828	6.26741	6.43149	10.7986	7.32733	9.97987	8.69325	10.5602	13.1038	8.57099	9.74973	10.7823	6.76433	NA	7.6156	7.54868	8.34849	13.2167	7.70614	7.5713	7.28249	9.54148	NA	7.60874	10.8626	6.52625	7.92601	8.70308	NA	12.4574	NA	7.77568	9.49569	8.68334	6.27837	6.26055	6.42777	7.13518	7.08176	NA	9.51544	7.8033	5.67877	8.44409	6.63905	6.37474	8.09506	6.26006
sp|Q8IX19|MCEM1_HUMAN	NA	NA	NA	NA	6.67096	NA	5.4772	NA	5.70843	4.3855	5.09061	NA	NA	5.76258	NA	NA	10.9798	NA	11.0958	12.3684	9.78369	9.43135	8.89117	NA	5.37929	NA	NA	11.9124	NA	NA	NA	9.05064	12.1193	9.36413	NA	4.53522	6.02577	10.2431	6.3455	6.08264	11.4606	5.06072	NA	NA	7.18843	NA	NA	6.1589	NA
sp|Q8IXB1|DJC10_HUMAN	4.14052	3.99324	NA	1.76306	5.8643	8.15934	1.80907	NA	5.79964	4.45151	4.02462	4.83471	7.31259	3.43126	7.64285	4.70338	9.88489	4.68025	9.02966	12.1366	7.05365	8.89566	11.2601	7.37681	7.71561	10.8969	6.32315	5.98314	13.3441	5.57319	5.45558	8.4314	7.57401	9.2843	8.26224	9.61852	4.07513	NA	1.03706	NA	5.41287	NA	1.41427	2.94597	NA	1.4872	NA	NA	1.07815
sp|Q8IXI1|MIRO2_HUMAN	NA	8.44329	2.07545	5.15381	9.53328	7.0924	NA	7.84856	NA	4.48195	4.36241	11.2804	NA	NA	3.53213	8.36167	12.6513	NA	10.043	NA	9.10098	9.88652	NA	-0.802698	NA	5.44992	4.01992	13.9579	NA	7.49808	11.3388	5.4172	10.7888	8.92753	11.0679	10.1334	NA	NA	NA	3.99038	NA	3.56452	NA	5.14301	NA	3.55365	NA	NA	5.30181
sp|Q8IXI2|MIRO1_HUMAN	7.33627	4.50934	NA	3.08212	5.02387	7.29324	NA	7.42979	3.55522	NA	11.2734	12.4971	NA	7.61039	12.9166	NA	7.65453	3.74787	NA	8.35453	6.21126	8.27254	8.13842	NA	6.4931	5.14909	10.3959	NA	7.75715	5.47306	8.52413	7.8725	6.85144	6.36314	11.0669	7.55489	4.75615	7.13039	7.50393	4.36766	8.0151	10.8193	9.8993	NA	7.5319	3.39789	3.86659	NA	6.47348
sp|Q8IXJ6|SIR2_HUMAN	6.58051	5.15236	NA	5.26783	10.4689	6.56066	8.48743	5.54099	8.96556	11.7424	5.41824	8.99241	5.47119	8.82853	7.16861	8.21396	8.08853	7.98748	11.0291	9.1892	9.86171	12.124	10.1386	7.90272	7.84771	5.08778	9.9049	10.6287	5.22685	NA	7.69781	10.521	7.3769	9.8549	10.3813	9.33962	6.3757	9.43264	9.32381	7.49737	8.63618	8.88283	8.8587	5.33422	6.20742	4.56237	10.194	8.26462	9.13884
sp|Q8IXL6|FA20C_HUMAN	11.1845	10.3468	11.0993	10.5801	11.9945	9.271	11.209	10.7226	11.5949	11.5465	13.1011	14.5658	10.7314	11.0875	13.5837	10.4216	9.46747	11.3162	11.2362	14.6077	11.1114	11.6536	13.9623	11.3966	10.8783	10.4775	12.228	11.9889	12.684	NA	14.4512	12.6961	17.5899	NA	10.9788	9.77812	10.6842	13.6623	12.6228	13.8377	13.3752	12.8266	11.1172	10.5093	10.8286	10.6437	10.9451	11.0589	10.5633
sp|Q8IXM3|RM41_HUMAN	6.16344	NA	NA	NA	4.56512	11.009	6.61546	NA	6.56005	5.90922	6.82938	NA	NA	0.84318	NA	5.10995	7.3	6.42409	NA	1.468	1.44546	15.8934	8.64735	NA	3.36079	11.196	NA	10.0806	7.37271	NA	12.1091	9.31324	9.16424	7.44909	10.9844	11.6226	NA	2.80678	6.52152	6.51403	6.68734	8.82895	NA	6.11425	NA	5.89372	NA	0.59255	5.55489
sp|Q8IXM6|NRM_HUMAN	NA	9.80212	NA	10.0319	NA	NA	12.5171	NA	NA	NA	NA	10.9421	11.1684	NA	NA	11.4131	13.5126	NA	9.9707	10.6887	NA	10.3323	10.8366	NA	NA	NA	10.7642	11.0295	NA	NA	10.8253	11.1728	7.83473	11.2844	10.8246	NA	9.54753	8.90766	10.8581	10.597	NA	11.1388	9.34727	9.5177	NA	NA	NA	10.5688	10.4797
sp|Q8IXQ6|PARP9_HUMAN	NA	NA	8.42019	NA	9.03076	NA	7.96992	NA	10.4877	10.158	12.6304	10.8337	7.56898	NA	9.11712	10.0683	NA	NA	8.05517	9.60402	NA	14.0185	NA	NA	NA	10.9591	8.49924	10.8142	9.80857	NA	9.92424	8.92825	10.3261	7.94846	13.5586	NA	NA	NA	8.58995	NA	NA	NA	8.50911	12.5785	NA	NA	8.04671	9.79889	7.39065
sp|Q8IXS6|PALM2_HUMAN	NA	NA	NA	NA	7.59316	4.59084	9.0506	NA	7.06791	10.998	7.22632	9.87718	NA	NA	NA	7.70558	13.5026	6.78093	NA	NA	7.64539	12.571	13.1339	NA	7.47915	NA	6.55317	6.85217	8.83389	NA	12.6141	6.69304	NA	12.7418	7.10455	6.83127	NA	7.66548	7.83028	NA	NA	5.83021	10.8963	NA	NA	NA	6.83061	NA	6.07181
sp|Q8IXS8|F126B_HUMAN	NA	NA	NA	NA	NA	NA	7.95361	NA	11.0853	11.7635	10.0635	11.0486	5.24608	8.87491	6.24716	NA	9.55638	NA	NA	10.4054	11.023	3.26006	10.1782	4.76481	9.2225	8.87732	NA	10.0852	5.34854	NA	7.2032	8.57383	5.0366	9.97714	8.55075	8.89511	8.10748	NA	NA	5.03745	10.4822	7.32053	NA	NA	NA	8.67356	NA	NA	NA
sp|Q8IXT1|DDIAS_HUMAN	13.5405	NA	9.89845	12.8268	NA	8.69704	12.6319	10.7168	13.1869	12.7212	14.226	13.6647	14.773	12.1211	13.2989	NA	12.833	NA	10.339	NA	13.2255	13.2876	13.7001	10.5281	12.0188	13.6812	13.7875	12.8104	13.3968	NA	13.1913	12.737	NA	13.667	13.4552	13.9473	10.4154	12.4821	NA	13.6049	13.7621	12.6926	14.7486	13.8152	12.1051	13.6302	12.7781	13.7437	13.7006
sp|Q8IXT5|RB12B_HUMAN	12.3249	NA	NA	12.7839	NA	10.0153	11.6016	NA	14.1997	9.25665	12.658	14.0107	14.6879	8.54417	13.5232	14.3325	12.8257	NA	12.3245	NA	12.5053	14.3314	12.0431	NA	12.495	15.6145	13.7905	13.9254	15.1506	7.37474	13.7674	12.7395	11.7018	12.0279	14.9764	14.3597	8.41676	7.62145	12.155	9.32166	14.5041	12.913	13.9747	12.651	NA	8.46347	8.73773	8.15789	12.2583
sp|Q8IY17|PLPL6_HUMAN	12.8089	5.27084	NA	5.73299	7.96145	4.08321	NA	NA	8.95903	8.21687	14.0542	5.5102	10.5788	7.86247	13.2959	8.2607	7.1577	9.28097	9.01084	9.55592	6.35952	6.88544	NA	8.33024	7.0548	5.6977	13.2586	9.59378	8.16666	2.97067	9.96144	7.07387	7.78949	5.66867	7.30963	8.90619	NA	8.51603	NA	7.74963	10.347	5.67198	11.6194	9.60344	6.76475	7.69016	7.38574	11.6662	10.8148
sp|Q8IY81|SPB1_HUMAN	5.82364	6.92321	6.18959	8.69195	9.18895	4.65052	NA	NA	1.1626	6.04882	6.2733	6.45013	8.02777	4.26415	6.82529	9.03945	13.0775	5.69978	10.6119	6.77324	11.8439	12.4846	11.8839	NA	3.16013	10.6459	5.83933	6.31584	6.66956	NA	9.45419	12.4634	9.39611	9.1429	9.48336	8.50134	5.09156	4.92705	6.00965	9.55964	9.49355	5.28454	6.06759	5.73522	5.74074	NA	NA	3.69208	NA
sp|Q8IYB3|SRRM1_HUMAN	NA	NA	9.51175	NA	NA	10.1626	NA	NA	NA	11.5184	18.3807	NA	NA	NA	17.7607	10.1292	13.8251	NA	NA	13.7124	14.986	15.8626	15.9875	12.9708	NA	14.0437	18.3765	16.7273	14.9115	11.3842	NA	NA	16.1283	13.4925	15.4125	16.5082	NA	NA	13.6926	15.3751	16.1637	11.4326	10.6588	15.3528	NA	NA	NA	NA	13.5824
sp|Q8IYB4|PEX5R_HUMAN	9.08943	13.1771	NA	NA	12.6013	NA	10.7222	9.20702	NA	NA	11.1712	NA	NA	NA	NA	NA	11.4801	NA	NA	12.3477	10.1289	NA	NA	NA	12.3334	NA	NA	NA	NA	NA	8.93144	NA	12.6458	NA	NA	NA	NA	11.9643	12.3144	13.3819	13.2298	11.7722	NA	NA	9.38951	NA	9.5051	NA	NA
sp|Q8IYB5|SMAP1_HUMAN	7.06884	NA	NA	5.47103	NA	4.77804	NA	7.23986	4.35343	NA	NA	NA	3.46662	NA	NA	7.86385	9.11085	NA	NA	NA	NA	NA	8.01054	NA	NA	8.90204	8.12931	7.53343	NA	NA	NA	NA	NA	7.78373	8.08149	NA	5.13162	NA	5.13322	NA	7.51128	NA	NA	NA	8.65927	NA	NA	NA	NA
sp|Q8IYB7|DI3L2_HUMAN	10.8267	10.8395	NA	10.2887	11.9759	8.91303	NA	NA	NA	NA	11.964	NA	NA	NA	11.8158	NA	15.6091	NA	NA	NA	12.7067	NA	12.7299	NA	NA	14.2911	13.0024	NA	11.6446	NA	NA	NA	13.1292	NA	NA	12.817	10.8733	NA	NA	NA	11.7976	NA	NA	7.93063	NA	NA	NA	NA	11.0712
sp|Q8IYB8|SUV3_HUMAN	10.8068	11.7681	11.0491	13.2088	12.9413	6.87079	10.9472	11.3267	12.7433	11.5157	11.7958	NA	12.6586	12.2615	12.1367	12.0575	10.6868	11.9201	12.1488	12.3593	12.4249	11.1464	13.053	NA	NA	NA	12.2529	NA	9.91682	NA	11.0651	11.9175	12.3662	11.4125	11.4187	11.2624	11.6889	13.5253	12.4508	12.1259	12.3615	11.7773	12.3006	9.94482	10.219	11.219	12.3027	10.5541	11.7194
sp|Q8IYD1|ERF3B_HUMAN	6.94973	4.26974	7.80819	NA	8.3239	10.5612	14.8262	NA	14.5365	15.2269	12.2475	14.9513	15.6405	13.1248	15.2955	14.6883	8.71049	7.05071	8.72415	8.2693	8.26237	8.53988	16.2176	15.6535	15.8847	8.0259	13.0773	12.0661	16.0929	9.71091	8.00437	13.1423	10.6321	8.71262	15.479	8.64287	10.8709	8.27332	7.88016	7.99762	12.9421	14.9513	13.7276	7.04906	NA	NA	14.9955	14.1661	6.76445
sp|Q8IYI6|EXOC8_HUMAN	11.8855	8.97648	NA	9.07457	NA	6.57105	8.07403	10.6167	9.83192	10.0245	7.95947	NA	8.12578	8.23906	7.02634	10.043	15.7608	9.19645	NA	15.4209	NA	10.0087	5.12094	12.4982	12.3945	13.7417	10.1526	13.457	NA	8.97364	NA	9.20817	NA	13.0843	12.761	9.72181	8.08673	8.45637	8.98697	11.5078	9.69258	NA	12.5662	10.4616	9.15445	8.92625	7.68461	9.23605	9.94416
sp|Q8IYK4|GT252_HUMAN	11.8227	10.9866	6.29376	9.68578	NA	NA	NA	NA	8.34554	NA	12.9578	6.45013	NA	11.6939	8.43117	NA	7.53455	8.63487	NA	12.1114	8.70505	10.1323	10.2282	NA	NA	NA	9.42162	NA	8.88172	NA	8.78857	NA	NA	NA	12.596	NA	NA	12.1667	NA	6.22019	NA	7.64237	4.81495	10.2783	NA	9.97745	9.56177	8.57086	9.14512
sp|Q8IYQ7|THNS1_HUMAN	13.6959	6.25687	NA	11.6675	12.7609	10.1203	13.2372	9.30542	12.2136	12.1517	14.4323	12.6589	14.4141	11.7738	12.6589	14.7082	13.8223	11.8663	14.7824	14.1017	15.4144	14.7255	15.4953	13.2656	13.0242	15.0795	13.6524	14.4882	14.1516	8.42046	13.2837	14.1856	13.8052	10.9452	14.7645	13.3961	10.6468	11.5254	8.71146	10.6353	11.7082	11.4063	13.3907	12.8357	11.1949	9.6494	10.0328	12.8913	13.9642
sp|Q8IYS0|GRM1C_HUMAN	14.1761	NA	NA	7.02068	13.791	8.92925	13.4133	NA	7.59879	NA	14.6306	NA	13.8444	NA	14.9979	NA	8.56204	NA	7.89389	8.77699	14.5675	8.35066	8.65701	NA	7.09445	8.67421	14.5395	8.84211	7.90143	NA	8.0417	NA	14.7013	8.07009	7.11608	8.64626	NA	NA	14.3184	14.3614	8.44646	13.2967	13.7587	7.73804	7.27504	6.90088	13.5686	6.91918	13.2988
sp|Q8IYS2|K2013_HUMAN	7.81781	11.0316	NA	11.9271	NA	5.20857	NA	NA	NA	NA	NA	9.25776	NA	NA	10.1741	11.6472	7.42475	NA	NA	10.5245	NA	NA	11.5529	NA	NA	9.38808	7.47144	NA	NA	NA	NA	NA	NA	NA	9.94541	NA	8.6518	13.1552	NA	8.99073	9.10111	NA	11.0678	12.1886	11.1968	NA	NA	11.8053	12.4668
sp|Q8IYU2|HACE1_HUMAN	11.8337	10.9863	NA	10.8979	NA	8.29025	10.5123	NA	11.2729	NA	12.0008	NA	12.1895	10.2131	12.5118	12.7465	11.8661	NA	12.0574	12.4549	12.1787	12.5688	13.2614	NA	12.1244	14.0355	12.7292	NA	11.1356	9.05034	11.9538	11.6681	12.262	NA	11.717	13.0006	10.3511	13.5444	11.124	12.8122	12.0623	11.712	12.72	15.56	11.4488	11.7721	11.3823	10.724	12.7627
sp|Q8IZ52|CHSS2_HUMAN	8.33822	9.87486	3.59489	11.7007	7.43135	5.45395	9.33546	6.72801	8.84819	7.20174	12.2301	9.62141	9.66897	7.72483	12.4377	9.1325	13.1977	7.32185	12.685	9.30635	NA	7.4078	11.5282	7.12003	11.1767	14.5752	6.61682	12.6158	14.0969	7.77397	11.2586	11.5652	7.50145	10.303	6.93016	7.41053	NA	NA	6.48699	NA	6.7547	7.35036	9.9497	13.258	5.63139	10.7013	9.40093	8.16475	6.73561
sp|Q8IZ57|NRSN1_HUMAN	6.99517	NA	NA	NA	NA	8.13372	NA	NA	NA	8.37702	NA	NA	9.71556	NA	NA	8.52391	NA	NA	8.5156	NA	9.45855	9.67782	8.81836	8.87977	NA	8.91867	7.93012	NA	9.48326	5.41552	8.46438	NA	NA	8.22409	8.53629	NA	8.27138	NA	NA	NA	NA	6.00645	NA	NA	NA	10.5357	10.7168	NA	7.19452
sp|Q8IZ69|TRM2A_HUMAN	NA	NA	NA	5.60847	9.64532	4.38268	8.41837	4.9782	11.1327	6.83187	5.92704	8.63401	5.37121	5.41515	5.36371	9.14086	5.534	4.38251	4.62784	8.85461	8.77398	10.8888	8.68946	NA	6.58558	4.97221	8.14053	6.60333	3.4298	2.75477	5.37434	NA	5.35432	6.15139	8.30607	8.08069	5.34605	8.42294	6.5718	8.64591	8.69477	8.08594	10.8674	6.19956	5.20544	5.17665	6.10553	8.39513	5.19019
sp|Q8IZ83|A16A1_HUMAN	6.26479	4.56344	NA	6.76526	4.37892	5.81402	NA	4.15443	8.69433	4.16739	6.64766	8.25142	6.4653	4.08966	11.8838	6.75504	6.64039	3.81038	4.33295	8.39776	8.36724	5.06196	8.543	8.24154	4.21544	9.68877	4.18229	9.372	4.69934	7.14645	7.19979	3.48118	4.58875	6.53694	4.64495	9.68496	4.16225	4.26318	6.29919	6.36721	3.22374	6.77032	5.52147	NA	4.5245	NA	NA	3.25762	9.10024
sp|Q8IZA0|K319L_HUMAN	11.5762	11.0103	NA	9.13077	13.1644	8.70335	9.90792	13.4747	12.1472	12.3703	12.7332	12.6796	NA	12.1694	NA	12.7546	12.9772	15.7194	13.6077	NA	NA	NA	12.7095	NA	13.5129	NA	NA	NA	12.4681	9.72139	14.315	13.8385	NA	12.579	12.4836	NA	NA	NA	NA	NA	11.8822	13.9629	11.2765	NA	11.7563	11.2438	NA	11.2055	11.2566
sp|Q8IZD0|SAM14_HUMAN	9.59797	12.1213	11.2098	12.0805	11.0505	7.81249	12.4605	11.7405	13.0582	13.0725	13.0687	13.7881	13.6197	12.6854	13.6033	13.1916	NA	8.06912	12.4686	12.7897	11.6614	11.677	11.4242	10.8128	13.0657	12.4579	12.426	11.5371	12.7331	6.85891	12.6131	10.324	11.2566	9.34604	10.3548	11.1684	9.50972	10.2313	11.2263	13.8054	13.7586	12.1808	13.0642	10.6944	12.0516	12.4225	12.1988	10.4605	11.8675
sp|Q8IZD9|DOCK3_HUMAN	12.0887	12.4558	10.0946	12.7171	10.8991	9.78873	11.6934	10.8169	11.1064	13.2527	13.7408	14.5398	10.1167	7.75266	14.1113	12.5761	12.7877	9.97575	9.76539	13.0848	10.3759	14.3937	13.1896	7.17821	12.478	14.3196	10.0351	12.1825	13.1614	8.87791	15.4079	13.2742	12.0389	7.54971	12.8934	12.3671	10.2108	11.141	13.3137	14.2802	14.203	14.4935	13.6272	12.7373	12.2469	11.0177	10.7955	11.1346	12.0962
sp|Q8IZH2|XRN1_HUMAN	8.48122	3.42277	1.41117	3.78772	9.94754	7.16031	3.31367	6.37476	10.4269	7.31942	8.51268	5.5678	8.78175	5.1532	9.54957	6.57566	9.25343	6.72191	6.73751	8.75222	8.35988	12.0648	11.9841	3.75127	6.50409	9.48739	8.44193	9.29586	6.35114	4.84429	5.12672	6.91113	8.26854	10.2137	8.52173	10.5811	2.95198	6.8935	7.15824	7.53423	6.47755	9.99899	8.78469	7.18202	8.46608	7.98225	7.54649	6.85654	4.11651
sp|Q8IZL8|PELP1_HUMAN	6.64884	6.32454	5.58425	6.58536	7.10793	2.34526	6.28817	5.83616	6.76617	6.37873	7.24772	13.6966	7.68704	6.37498	12.3055	9.16818	6.90335	NA	11.238	7.08658	7.03296	7.23452	6.70805	NA	4.80231	6.93491	7.0763	10.5897	6.56518	NA	7.06141	5.88417	6.41728	6.7181	6.80448	7.34204	3.90793	8.60656	6.57603	6.87145	7.15224	6.14126	7.81058	6.89814	6.39909	6.79599	5.50898	6.44338	7.04209
sp|Q8IZP0|ABI1_HUMAN	8.75554	12.5255	7.72044	14.2221	9.63475	9.02689	8.27664	NA	13.9775	10.7336	14.5206	14.9626	8.73876	12.815	14.5271	14.1891	13.2564	NA	13.5264	NA	8.66776	13.0537	14.1045	NA	8.02748	8.7948	NA	8.62995	13.5683	5.76675	NA	12.299	13.5221	8.56493	13.3026	8.36536	11.2121	12.192	12.856	12.8981	13.9955	10.4238	13.8865	8.96081	13.0804	8.67158	13.0656	13.4042	14.2009
sp|Q8IZQ1|WDFY3_HUMAN	8.48656	8.08519	NA	8.39221	3.58691	4.73147	9.69518	3.51357	8.31711	8.024	6.48082	4.98055	8.34006	7.84622	6.43947	4.89472	1.82217	5.6491	3.37655	5.17763	3.23524	4.95752	7.48899	6.13084	6.13115	7.33902	6.55035	6.18867	7.58577	3.22046	7.94606	5.4834	3.28104	3.84509	4.22766	6.8894	7.79507	7.96471	6.65119	6.81412	4.44556	9.49895	10.6079	9.15903	8.93086	7.0636	8.38284	9.84261	5.11949
sp|Q8IZS8|CA2D3_HUMAN	7.2215	4.05734	6.45159	7.70026	10.3111	7.05725	6.37999	NA	5.94749	12.8623	10.1786	7.24789	8.0013	6.65211	10.0278	6.4959	9.80099	7.14807	7.53212	6.99317	10.4202	8.93412	5.70125	10.1506	8.14245	10.1088	10.1523	10.3524	NA	3.51441	7.08599	4.68008	7.63781	10.2687	7.30931	12.949	5.82824	10.424	11.0376	8.13888	10.2208	NA	NA	NA	6.28776	7.79709	7.3516	6.56675	NA
sp|Q8IZV5|RDH10_HUMAN	11.7755	NA	NA	NA	9.69161	8.55911	11.4184	NA	11.5628	14.4537	10.9074	12.8705	9.30647	10.6854	8.77628	8.48978	15.0773	12.4175	14.117	9.81261	12.6621	9.19822	12.9069	8.93079	5.70018	9.31024	9.28394	13.6504	13.78	7.23501	12.2993	11.6338	14.689	9.00584	13.5093	NA	10.9383	7.50335	11.369	9.2459	12.5093	12.6946	13.6742	NA	5.32959	NA	9.47776	7.17288	13.3545
sp|Q8N0W3|FUK_HUMAN	7.37361	6.8262	0.0471478	4.66582	6.37556	6.46867	3.48481	8.36023	7.51886	7.51877	6.99932	6.72632	8.46832	5.52948	6.77764	5.34056	10.5966	8.8156	9.77036	8.82611	8.53584	6.41144	8.36515	1.08897	7.60137	9.18921	10.4747	10.1076	8.84499	4.42127	8.67997	8.99682	6.80061	6.51718	5.30478	7.6958	5.05654	5.41001	4.66416	7.50864	6.86633	6.60622	7.76382	8.38135	6.67854	7.03274	6.25381	6.64962	7.12461
sp|Q8N0X7|SPART_HUMAN	7.98946	NA	NA	3.94556	NA	6.24762	5.61269	3.88783	6.6094	3.353	8.92318	5.64483	5.42301	5.0171	5.03248	5.91531	NA	NA	8.03791	6.96219	8.16436	8.68564	6.507	NA	6.67211	6.83034	NA	NA	2.62394	5.19208	2.84044	7.45664	NA	11.2394	8.65712	NA	6.79819	4.62235	5.25291	9.18437	9.17129	8.937	6.57667	4.17703	5.53584	4.25743	6.09309	4.60152	4.08618
sp|Q8N111|CEND_HUMAN	13.1847	3.69293	2.12482	5.68496	5.84358	7.20452	4.24015	NA	8.3868	4.83575	12.2664	4.64454	13.453	3.18079	13.5213	11.8277	4.28694	6.06276	11.1328	NA	5.00699	9.07264	12.6004	4.46396	7.99748	4.04346	6.33841	3.90295	8.91993	NA	11.7572	9.56757	11.6231	4.50154	12.7693	11.6567	4.95356	8.34788	12.1584	10.4991	12.3615	8.21593	13.7131	13.8635	1.74277	12.6991	12.9747	5.20025	13.4841
sp|Q8N122|RPTOR_HUMAN	9.78785	NA	9.24686	10.487	9.77999	7.89406	NA	9.89484	12.7924	10.6017	NA	10.6535	NA	9.82689	NA	NA	10.9695	8.02762	9.80576	10.8536	10.6804	10.6831	10.9431	9.84743	10.3337	9.40704	NA	10.9335	10.6299	NA	10.8213	10.5296	10.776	10.8435	13.0411	10.7939	NA	NA	NA	NA	9.99709	12.4791	11.0624	NA	9.19964	10.3291	10.364	10.142	12.881
sp|Q8N126|CADM3_HUMAN	9.97105	NA	NA	NA	7.08148	9.17857	NA	8.47208	10.3004	NA	6.8656	10.4377	NA	NA	10.8752	NA	7.50673	6.35148	10.7409	11.462	13.6693	11.6553	11.5225	8.20429	7.01946	15.4701	13.5314	11.8859	7.69516	4.39558	10.5963	10.7818	14.4554	11.2762	6.32778	11.7965	NA	8.36505	8.26112	14.2414	10.9221	NA	NA	NA	8.38216	8.41479	8.53336	NA	NA
sp|Q8N129|CNPY4_HUMAN	NA	NA	NA	NA	7.75002	7.31106	NA	NA	NA	6.87358	4.88943	8.92718	NA	NA	NA	NA	NA	NA	10.2983	7.8689	6.02711	9.23376	NA	7.57402	7.5482	9.01058	NA	NA	NA	NA	8.83231	6.09349	4.51215	3.93163	6.97289	NA	NA	NA	4.25743	8.24451	11.6771	NA	NA	NA	NA	NA	NA	NA	NA
sp|Q8N135|LGI4_HUMAN	NA	NA	NA	NA	NA	13.5757	NA	NA	NA	NA	NA	NA	17.8768	NA	11.5101	NA	NA	NA	10.9064	NA	NA	10.826	NA	10.8512	12.0334	NA	NA	19.2875	NA	13.7698	NA	NA	NA	NA	NA	NA	NA	18.3322	NA	18.3401	18.1339	NA	NA	NA	12.2367	12.1608	NA	11.4815	NA
sp|Q8N145|LGI3_HUMAN	10.2025	9.77961	6.19138	8.38872	8.47573	5.24636	10.6176	6.25502	13.4274	7.91908	7.73547	7.69782	8.38738	NA	10.9028	6.21978	8.91752	NA	NA	NA	11.2875	8.56074	NA	NA	NA	10.6651	NA	6.20474	7.41952	NA	NA	8.22838	4.36362	7.0266	NA	NA	NA	NA	NA	NA	NA	NA	9.2451	9.09685	7.0865	11.9563	8.248	7.66666	12.2759
sp|Q8N163|CCAR2_HUMAN	8.84715	3.85845	2.1607	2.17773	5.58328	7.77596	4.06193	NA	7.74688	8.37854	6.54283	10.1446	5.60458	5.4528	9.10707	6.51646	8.35508	8.30854	6.26823	11.7965	11.2151	10.7375	5.90683	4.25066	6.62182	6.38985	8.01212	8.42207	6.46201	1.0491	6.83457	9.08064	6.52149	9.28269	8.53081	9.33544	4.45826	10.118	9.17047	11.3427	10.285	9.02967	8.35098	8.53305	2.05981	-0.591787	8.17995	8.47701	4.88231
sp|Q8N183|NDUF2_HUMAN	4.41923	5.58659	5.62682	3.23052	NA	6.65095	NA	4.31385	11.781	NA	5.20597	NA	NA	4.88946	NA	NA	NA	NA	NA	NA	NA	NA	8.31261	NA	3.68905	NA	NA	NA	NA	NA	NA	NA	NA	NA	NA	NA	13.4855	NA	NA	NA	NA	5.15174	4.47442	4.03761	5.00287	5.31335	14.191	4.75385	3.42222
sp|Q8N1B4|VPS52_HUMAN	8.11327	NA	NA	NA	10.057	NA	7.54784	NA	7.53905	9.29142	NA	NA	9.19934	NA	11.3274	NA	11.0383	7.72745	8.95398	NA	9.84416	10.0515	10.5459	8.73575	10.1243	9.26829	10.9537	NA	NA	9.58666	8.82776	7.91673	NA	9.70185	9.45321	NA	NA	NA	7.82128	8.06993	NA	7.69285	7.91432	NA	NA	NA	11.9693	NA	9.64293
sp|Q8N1F7|NUP93_HUMAN	6.92032	4.96989	5.65037	7.60416	10.03	7.13826	9.25809	6.42236	9.69702	6.68217	6.66711	7.13944	11.2689	3.34717	4.78145	8.7786	9.27587	NA	13.41	7.14529	12.7637	11.314	12.4279	3.76501	11.7062	12.9966	8.89424	12.1743	8.88509	2.15954	9.06103	3.89928	9.40375	9.48498	6.18045	12.6591	NA	5.17083	4.16164	6.57966	8.59469	11.8302	8.95122	8.94258	8.27059	8.84701	10.2337	11.5633	10.5771
sp|Q8N1F8|S11IP_HUMAN	4.10885	7.47497	4.94984	8.09341	10.5529	6.94141	4.40513	NA	NA	9.78191	5.74241	7.9214	11.4659	NA	12.6879	12.2659	12.6068	4.69281	7.8976	10.5148	7.59743	6.40866	10.4653	5.82905	10.1293	14.4067	7.57052	9.00785	13.8439	3.56494	9.69568	11.4376	5.99736	11.4788	10.0009	11.3252	NA	5.18026	7.54292	12.9479	8.79748	NA	5.65098	NA	8.05805	5.57087	7.75943	5.49653	5.77363
sp|Q8N1G2|CMTR1_HUMAN	12.0221	NA	NA	11.1082	10.0241	7.42568	10.9531	NA	8.31423	8.97611	8.28938	9.69104	10.4298	8.18166	8.83592	8.95187	11.5155	NA	7.57785	11.3208	11.9433	12.4425	10.7938	13.3038	10.8736	11.5935	10.157	12.4433	11.8926	7.80805	8.60258	10.4484	12.1132	12.3543	11.8125	8.92326	NA	8.97152	NA	8.84053	8.96362	7.93057	12.0525	11.5859	7.57064	7.92805	7.73513	9.44465	11.0314
sp|Q8N1G4|LRC47_HUMAN	10.7032	8.96807	NA	8.83457	4.22637	5.95528	9.07993	2.37107	10.3595	3.79848	8.85359	8.97661	2.447	8.30989	4.0402	7.85658	3.9586	7.07676	8.18674	6.5621	3.87809	8.32627	9.02102	5.24299	2.72716	4.39744	8.98083	5.35201	4.04799	NA	6.26816	7.68147	4.06268	9.73052	5.86758	6.54849	5.8896	6.1305	7.33628	4.87582	8.28119	3.96632	11.3919	8.74307	8.08396	9.89972	9.13965	8.20875	10.0331
sp|Q8N1I0|DOCK4_HUMAN	6.62859	4.33035	6.15193	7.49002	4.61661	3.24833	6.31356	7.8222	7.98286	7.49829	6.83459	8.53817	8.58864	5.66077	9.14576	6.95723	8.27948	5.63196	9.32039	6.87597	8.72999	6.11185	4.83731	4.01371	5.78712	7.17365	8.43358	7.84955	7.6664	2.94483	9.33927	9.61975	7.84912	8.42599	6.9091	7.13661	2.79859	6.19199	6.11226	8.86592	9.65094	7.86578	9.0477	8.09882	7.71442	7.62465	5.73987	4.82045	7.19209
sp|Q8N1K5|THMS1_HUMAN	17.7765	16.4548	15.6268	16.6674	15.5212	10.8554	16.6802	16.2786	16.5161	16.4389	15.4674	16.3097	15.7103	15.0743	15.9271	15.4534	14.202	16.8192	16.2277	15.1615	15.4823	15.3698	15.9851	15.2893	14.6999	16.0299	15.3985	15.5467	15.0003	12.625	15.7146	15.9556	15.2956	16.0425	17.0269	15.8191	16.6034	16.9868	16.6149	16.3701	17.4095	16.4684	16.2608	15.9664	16.4369	16.5561	16.7725	16.7843	15.4338
sp|Q8N1S5|S39AB_HUMAN	15.9367	15.4133	11.8813	16.5369	12.927	10.1707	15.0547	NA	15.8497	15.3636	17.1978	13.359	NA	13.3248	16.8914	12.7663	12.9283	NA	NA	NA	NA	NA	NA	NA	NA	16.0134	15.8727	15.6225	12.9555	10.9929	NA	14.8933	13.4723	NA	15.403	15.2424	12.5797	14.4337	14.505	14.6989	NA	16.387	NA	16.4357	12.7295	16.7366	15.8114	16.1938	17.1593
sp|Q8N201|INT1_HUMAN	7.19996	8.08614	7.96528	8.44032	13.7037	8.98231	6.7992	8.25383	5.83516	7.11333	NA	7.60818	12.5455	NA	6.84572	13.5119	13.6225	11.7086	13.8108	10.6456	9.73908	13.2695	8.31327	5.44981	8.01863	7.47834	5.42293	8.85978	9.09923	5.0302	12.8855	12.2264	10.6655	13.2976	12.453	14.3308	10.219	12.989	12.3121	13.4045	11.9004	6.73651	NA	NA	7.96817	8.53027	NA	NA	NA
sp|Q8N264|RHG24_HUMAN	5.652	8.80346	6.45288	9.64465	NA	6.4561	12.3101	NA	5.57138	12.4254	11.4523	13.0801	11.9937	11.0091	10.7861	12.6292	11.7034	8.4538	12.9767	12.0074	12.1423	11.9075	12.0881	7.74348	10.962	10.6279	11.0246	12.559	11.6581	6.28995	11.3026	11.8688	12.0459	12.6341	12.0396	11.9947	8.02494	11.0172	10.3124	5.77878	6.27602	10.9771	11.7971	9.79341	8.81367	9.24495	13.5813	NA	11.0936
sp|Q8N283|ANR35_HUMAN	NA	NA	NA	14.037	14.1135	10.5182	NA	NA	NA	13.8273	NA	13.8481	NA	NA	NA	13.7418	13.9604	13.001	14.1596	14.2501	NA	NA	NA	NA	NA	NA	NA	NA	13.4127	NA	11.9559	13.4682	14.2961	15.3749	12.0973	NA	NA	14.1212	14.1806	14.8598	14.7325	13.2545	NA	NA	NA	NA	NA	NA	NA
sp|Q8N2F6|ARM10_HUMAN	13.3865	NA	NA	NA	NA	8.28174	NA	NA	NA	NA	14.9604	9.84763	NA	9.80047	NA	NA	11.5002	NA	NA	NA	10.5012	15.2134	11.5572	NA	NA	15.8561	10.8355	11.6716	8.54433	9.70592	10.757	10.3004	15.5889	14.8191	NA	10.7572	9.03969	NA	NA	10.4169	13.5152	9.32013	NA	NA	9.40848	9.5974	NA	8.5501	8.8863
sp|Q8N2G8|GHDC_HUMAN	4.27911	2.50621	NA	4.63627	7.61283	3.47931	5.81327	3.59764	6.13774	5.52559	4.94001	6.9477	NA	6.7487	4.70179	6.11647	9.305	6.28338	7.24911	5.83589	7.2114	7.86118	5.61455	5.44003	8.44695	10.3688	9.86005	9.32249	10.3089	5.9511	7.16741	6.09509	6.1448	7.9013	7.16463	9.65895	7.79212	10.4784	8.10192	6.79624	5.69791	5.0758	4.78119	7.91187	2.33673	6.68461	0.923089	5.25318	7.8251
sp|Q8N2H3|PYRD2_HUMAN	4.10995	6.01403	NA	5.18813	10.3804	6.0745	NA	5.01849	NA	NA	NA	NA	6.06424	NA	NA	NA	6.24063	NA	NA	8.79312	10.5959	6.42715	6.8021	6.57909	NA	9.93389	3.03647	6.36469	5.98691	NA	NA	NA	NA	NA	9.56822	5.85733	NA	NA	NA	5.80285	10.306	NA	NA	5.49016	NA	5.89413	NA	5.89973	NA
sp|Q8N2K0|ABD12_HUMAN	3.05729	4.97173	NA	-0.511058	3.17412	5.81199	4.59121	2.63681	6.85763	7.87491	5.48121	7.58422	8.72673	1.99488	4.8762	7.00883	10.331	0.166575	8.95474	5.62933	7.96035	7.42162	6.2181	4.17215	7.14134	8.88318	0.66731	7.38514	9.1567	-0.373946	11.9142	6.0896	6.4436	7.65906	5.71511	6.82979	0.0408977	7.85924	7.09602	7.27166	8.54875	2.54038	4.44998	2.36116	2.3409	NA	4.30722	NA	NA
sp|Q8N2U0|TM256_HUMAN	14.0069	11.7202	11.4763	14.2029	12.0915	10.1482	12.7248	12.0573	14.6239	12.2531	11.8347	12.6468	12.6384	13.6972	15.0329	14.6258	11.7546	12.0338	12.6646	11.9884	12.3746	11.7545	12.1708	12.1991	14.1975	15.9283	11.9984	11.607	14.2946	11.3327	11.8539	11.6353	11.7552	12.3181	11.9657	11.2025	11.8964	12.4362	11.6567	11.9729	13.8408	11.956	15.2102	11.9463	14.9001	11.9324	12.9616	11.8614	11.6655
sp|Q8N335|GPD1L_HUMAN	12.2342	14.0832	NA	NA	NA	9.12743	11.3326	NA	11.0923	12.7426	13.1503	12.9951	13.1046	11.1693	13.07	12.9629	13.2145	11.3666	12.5303	13.5623	12.7524	13.1795	13.4348	12.6889	12.6446	14.9294	12.3922	NA	NA	9.64035	12.4738	12.4697	12.7416	13.6334	13.2698	12.3954	11.0864	12.5088	12.8726	13.2073	13.0003	11.3754	12.0196	NA	NA	NA	10.8547	NA	NA
sp|Q8N350|CBARP_HUMAN	12.317	11.0751	6.64412	12.1035	7.648	4.69437	6.63478	9.84615	5.86706	11.975	12.4247	NA	7.8335	NA	6.95348	7.32032	NA	NA	7.44283	7.37148	NA	7.32242	7.09431	NA	4.91734	9.96867	12.0975	7.26463	7.29229	NA	7.61951	NA	7.58629	5.73471	7.0524	NA	NA	10.1556	NA	NA	NA	5.37736	6.2787	13.2926	5.70793	NA	NA	NA	7.5904
sp|Q8N370|LAT4_HUMAN	9.04506	6.70611	5.89304	9.24194	NA	6.185	9.97558	NA	9.41381	9.06125	NA	8.90754	9.84502	7.86568	NA	9.12077	9.67226	10.2679	8.95971	11.2975	9.56798	11.4147	8.69567	8.62378	11.0549	12.1659	11.5332	9.02726	13.1209	6.55605	9.66968	9.03262	9.87121	9.25157	11.3221	9.43998	NA	9.20837	9.59921	11.7114	11.3848	12.3137	9.91303	9.00714	NA	8.45324	6.58357	7.48558	10.8869
sp|Q8N392|RHG18_HUMAN	NA	NA	NA	NA	NA	9.35624	10.3267	NA	NA	NA	NA	NA	NA	9.97852	10.7775	10.324	10.7173	NA	16.1935	10.8278	10.5717	10.5104	NA	NA	10.0283	14.3925	13.5992	NA	13.9243	9.08477	13.4851	13.3162	NA	13.9592	13.8779	10.5254	NA	NA	12.1277	11.9832	9.46093	14.2818	14.461	10.3753	NA	NA	NA	NA	NA
sp|Q8N3C0|ASCC3_HUMAN	9.02977	8.4229	4.7788	2.04948	6.23861	6.73963	6.19039	7.39288	5.61572	9.49894	5.00728	11.4377	10.2512	7.9952	11.6142	8.15983	10.0558	1.05789	9.80914	12.6265	8.71179	8.32258	4.28013	6.53957	8.79918	8.64213	10.7819	7.61511	9.43961	5.55635	7.06005	5.44259	8.22971	7.98479	8.18918	10.5853	4.39352	6.55426	6.53946	1.31004	1.3885	7.42507	6.44942	5.41853	7.54665	7.68068	7.88942	5.67801	6.38406
sp|Q8N3D4|EH1L1_HUMAN	9.4306	8.52309	NA	10.7009	NA	9.11088	9.41087	NA	NA	9.78485	13.1851	9.85359	10.2418	9.24008	12.7355	11.1291	11.5366	10.4909	12.4086	NA	11.6799	9.82443	10.0866	10.4592	9.36571	NA	9.33019	NA	NA	NA	11.0044	12.099	NA	11.4737	12.7369	10.2257	NA	NA	13.7376	9.94886	13.4218	12.1353	13.9691	9.34802	9.39782	11.8026	12.9146	13.7655	12.8432
sp|Q8N3E9|PLCD3_HUMAN	10.3622	6.29438	3.86199	9.76854	12.6289	8.0094	11.0113	3.8122	10.5947	10.6622	11.4281	10.6074	10.8579	8.43314	13.5099	10.3154	12.4977	8.37151	10.8438	10.9498	13.6722	12.4517	12.5071	5.94774	8.32023	9.9031	8.78731	12.1665	12.8278	3.72863	12.7107	12.3542	9.94398	9.37957	12.7916	12.7112	10.0973	11.3573	9.87905	8.90785	11.9236	9.91641	8.61994	6.76114	6.30786	10.0868	6.85553	8.36005	6.74238
sp|Q8N3J5|PPM1K_HUMAN	13.2711	NA	NA	NA	8.53635	8.6348	NA	NA	NA	NA	NA	NA	7.75859	NA	13.7033	NA	11.5035	NA	10.7688	14.1093	11.3713	14.583	11.6479	NA	10.6164	11.9456	NA	10.3769	11.2808	8.62441	10.5533	10.4358	11.1656	11.4285	13.956	11.7482	NA	12.4604	NA	NA	10.9391	NA	NA	12.1313	NA	NA	NA	NA	NA
sp|Q8N3J6|CADM2_HUMAN	11.4119	0.929113	5.68648	8.42766	4.03538	2.6071	8.49733	4.01204	7.79996	6.61201	12.1255	7.26737	8.18711	4.71432	8.87043	3.94078	9.19291	7.37944	4.42924	9.97055	6.40474	6.70967	8.72159	NA	7.41554	9.56545	9.59537	3.63114	8.41013	1.55868	7.62061	8.35039	7.34471	6.52054	6.86271	6.2568	6.23049	8.38289	9.87242	8.97013	9.89661	4.72602	NA	7.11897	3.9963	5.93029	6.53009	7.24965	8.88369
sp|Q8N3L3|TXLNB_HUMAN	10.2349	10.1686	9.57922	10.1542	11.7027	7.36825	15.5151	14.5025	12.1644	10.7354	11.4932	11.4944	11.9095	13.0982	11.2167	17.7808	11.6502	NA	11.2527	11.2086	NA	11.3628	NA	10.9139	13.2996	NA	11.2597	11.4003	10.931	12.4192	NA	11.4111	NA	16.4642	14.2104	11.4862	14.6042	11.3642	11.2391	13.1191	17.387	NA	12.2218	10.4423	13.3661	12.0634	12.3439	14.2975	10.9478
sp|Q8N3P4|VPS8_HUMAN	NA	NA	NA	NA	11.9607	6.64248	NA	NA	NA	NA	NA	NA	NA	NA	NA	NA	NA	NA	NA	12.3157	NA	NA	NA	NA	NA	NA	NA	NA	NA	NA	12.3816	NA	NA	NA	11.7587	NA	NA	NA	11.5873	11.6479	13.3069	NA	11.6349	NA	NA	11.4584	NA	NA	NA
sp|Q8N3R9|MPP5_HUMAN	12.4132	11.6285	6.0913	13.9712	NA	9.21171	6.76423	10.1504	13.1724	6.73176	NA	10.5595	7.36849	NA	NA	6.74465	11.8709	NA	12.0692	6.57178	11.5113	12.0024	13.5318	6.30646	11.9008	12.8531	15.3926	9.66394	12.0333	9.56202	13.3636	9.28893	NA	12.3012	11.2758	6.24561	9.45153	NA	NA	11.2966	5.56288	12.4223	14.3547	13.6855	11.9926	13.3989	12.8301	11.6688	13.757
sp|Q8N3U4|STAG2_HUMAN	7.00352	5.41274	NA	6.53718	6.40756	3.65826	5.41106	NA	7.3025	5.36164	8.46528	10.0114	10.7756	6.1935	8.71084	11.145	6.88137	5.30656	6.45469	6.96378	6.99692	7.09239	7.11073	5.74147	6.3583	9.77956	6.096	7.02135	9.47405	6.86871	8.06822	9.36152	6.30693	10.2051	9.7933	6.85284	4.82898	4.84805	6.40137	8.41321	11.2163	5.02235	12.8343	5.06478	7.73619	5.1128	11.3857	7.47514	5.39165
sp|Q8N3V7|SYNPO_HUMAN	5.14313	5.90505	3.63761	6.41498	10.8139	6.34819	6.26257	5.96681	5.12167	6.02534	10.9691	-1.19323	7.22252	6.06248	10.8944	9.01728	9.27661	NA	8.7334	7.11211	5.67131	3.00535	10.9984	6.36202	8.1821	5.68341	8.85406	7.17232	6.86931	3.0019	6.80943	6.5588	6.17379	NA	7.09669	7.66037	NA	4.6692	10.3774	6.56947	7.42667	6.82056	3.40983	7.30659	8.7332	7.36361	7.27691	6.83119	9.28215
sp|Q8N3X1|FNBP4_HUMAN	NA	NA	NA	4.85488	NA	6.10631	6.02323	NA	6.19112	6.13003	6.47996	12.4619	8.88928	NA	5.68664	6.25777	13.3599	5.81214	8.78257	13.0508	13.4648	12.9184	9.67231	6.45808	5.61199	9.11197	6.40832	13.5854	12.3548	NA	8.64557	12.8589	6.10734	12.6748	9.03712	13.5961	5.59405	6.63895	5.62938	13.3276	9.69396	7.72209	NA	5.60182	NA	5.90575	NA	NA	6.61779
sp|Q8N414|PGBD5_HUMAN	8.42248	NA	NA	NA	10.6428	10.0888	9.13921	NA	NA	11.252	9.41401	8.99454	NA	NA	NA	10.5056	9.85943	8.7301	10.6374	15.8328	15.9	13.5097	16.4575	NA	9.92308	9.69412	9.30507	14.4417	10.4566	NA	NA	NA	14.344	13.2599	9.92125	16.1418	NA	NA	NA	NA	NA	8.04588	10.0928	8.56004	NA	9.29398	NA	10.3605	9.47451
sp|Q8N465|D2HDH_HUMAN	11.8717	12.0785	8.53592	9.70895	10.4279	NA	NA	8.41804	12.348	NA	12.1486	NA	NA	7.76434	11.3322	11.8396	NA	11.5215	11.8635	NA	NA	NA	9.85567	9.0079	12.4407	NA	11.8388	NA	11.6708	6.29096	9.68527	12.3027	NA	10.7012	9.70575	NA	10.027	12.6454	11.8452	12.0219	8.40305	12.407	NA	10.8267	NA	NA	12.0046	7.66215	8.40594
sp|Q8N4B5|PRR18_HUMAN	NA	NA	4.71225	NA	NA	6.73657	11.1418	5.45116	NA	NA	6.8515	12.5725	NA	NA	NA	12.196	12.0697	NA	12.3564	NA	12.2586	NA	NA	NA	NA	NA	NA	12.2757	11.2812	NA	NA	11.5026	12.2256	12.0678	6.08795	NA	NA	NA	6.0004	NA	3.87793	NA	NA	NA	NA	6.425	NA	5.28108	4.1456
sp|Q8N4C6|NIN_HUMAN	11.4827	NA	8.95466	10.2514	NA	9.25994	NA	NA	NA	NA	14.2073	NA	NA	NA	13.4088	NA	12.2018	NA	9.90293	NA	NA	NA	11.8758	NA	11.8306	NA	12.2622	NA	11.472	8.0334	NA	12.1485	12.4146	9.97952	NA	12.2319	12.6351	12.9025	13.1	NA	NA	10.0181	NA	10.8979	NA	NA	NA	NA	11.224
sp|Q8N4C8|MINK1_HUMAN	11.5108	10.3948	9.41788	NA	14.6257	11.0876	10.2527	13.1268	12.5264	14.1821	14.5655	14.9355	NA	9.52557	14.2385	14.5371	17.2608	NA	16.6526	15.0128	14.1541	10.081	13.7295	NA	10.822	12.5813	9.88243	10.7514	13.9051	8.5031	10.4306	14.0014	15.5846	14.3556	14.81	14.266	10.4079	10.2953	10.4816	10.7173	10.3329	13.444	9.89623	NA	10.2701	10.1864	8.38522	12.3831	NA
sp|Q8N4H5|TOM5_HUMAN	NA	NA	NA	7.6573	7.87163	NA	NA	NA	NA	NA	8.64403	NA	NA	NA	NA	NA	NA	NA	NA	13.1695	NA	NA	10.6125	NA	NA	10.7877	NA	NA	NA	6.26404	NA	NA	NA	NA	NA	11.952	11.3587	11.7249	NA	NA	NA	NA	9.13641	NA	7.9121	NA	NA	8.4787	NA
sp|Q8N4L2|PP4P2_HUMAN	NA	NA	NA	NA	NA	NA	NA	NA	NA	13.394	NA	NA	NA	NA	NA	NA	NA	NA	NA	NA	12.6798	NA	NA	12.1836	NA	NA	NA	13.2365	NA	NA	12.089	11.5481	NA	NA	NA	NA	NA	NA	NA	NA	NA	NA	12.8515	NA	NA	NA	NA	NA	NA
sp|Q8N4P3|MESH1_HUMAN	NA	NA	7.92943	NA	NA	7.67556	9.29468	7.65487	NA	6.66358	NA	8.73418	NA	NA	NA	10.0567	NA	NA	NA	10.6575	NA	NA	NA	NA	NA	NA	7.06933	NA	11.0742	NA	4.40254	NA	NA	NA	NA	NA	NA	10.3025	9.52314	4.87609	8.89389	6.77716	NA	NA	9.35441	NA	6.96441	5.98174	NA
sp|Q8N4Q0|PTGR3_HUMAN	12.6977	NA	NA	8.4256	NA	NA	NA	NA	11.8791	NA	14.6012	NA	NA	NA	NA	NA	NA	NA	13.6829	NA	NA	NA	10.9594	10.6304	13.3072	NA	14.5531	NA	14.3294	10.696	NA	9.97569	10.6663	NA	14.769	NA	NA	NA	NA	13.4517	NA	12.3104	NA	NA	NA	10.0438	NA	12.5787	NA
sp|Q8N4T8|CBR4_HUMAN	NA	NA	NA	4.54024	7.02952	10.3003	3.99278	NA	3.83038	5.65439	4.25281	7.62368	5.51625	7.98262	NA	5.67532	5.74247	13.2136	6.01349	10.4849	5.57561	5.74636	NA	6.52233	NA	3.59447	NA	6.27989	5.39136	6.55612	3.81153	7.5897	8.41783	6.06834	4.78416	5.72855	NA	NA	5.9334	5.85615	6.14854	NA	4.63233	NA	NA	3.49916	4.28156	NA	NA
sp|Q8N4X5|AF1L2_HUMAN	NA	9.94837	NA	3.40725	13.4163	6.75807	NA	NA	NA	NA	NA	NA	NA	NA	NA	NA	NA	NA	11.1459	11.5053	NA	NA	NA	NA	NA	NA	12.7252	NA	NA	NA	NA	NA	NA	NA	NA	NA	NA	NA	NA	NA	NA	NA	NA	NA	NA	NA	NA	NA	NA
sp|Q8N556|AFAP1_HUMAN	10.7715	NA	NA	NA	10.8774	9.20341	NA	NA	14.1623	10.2833	11.8606	NA	10.944	NA	NA	10.5755	14.4179	NA	NA	11.5866	14.291	14.1933	11.2901	NA	12.615	11.5903	12.9923	NA	14.1921	NA	13.0843	11.1957	11.5463	13.4726	13.8259	14.5593	NA	NA	NA	11.3472	11.9149	10.659	10.4761	13.5403	NA	NA	NA	11.9836	14.163
sp|Q8N568|DCLK2_HUMAN	8.51398	6.51516	NA	4.64013	5.52006	9.42649	9.96221	5.36416	7.9905	10.6977	10.7293	11.6999	10.7092	7.10219	10.7451	12.0221	12.2564	9.48389	12.7258	12.2675	12.2237	12.8445	15.0793	9.4759	8.68032	13.9272	4.9994	14.6993	14.4391	4.28112	10.2891	9.84175	12.7173	11.1754	12.7871	13.4093	9.28693	10.5762	8.94495	11.4697	9.71203	7.21015	9.57598	4.7996	NA	4.02597	6.67139	10.3938	7.95373
sp|Q8N573|OXR1_HUMAN	3.28524	3.30315	2.88792	4.04983	8.19442	6.70933	6.74447	4.32726	3.14091	12.4065	8.04635	5.5289	NA	8.21892	NA	10.1813	7.30743	8.87682	7.05696	9.22484	6.95912	10.9386	6.26141	9.4055	11.6394	11.4586	9.51015	7.02392	10.16	8.40605	7.35376	13.4643	10.1924	6.75422	8.71978	10.1298	6.06133	7.90759	9.31769	9.21186	8.70062	10.7298	10.0857	6.61991	3.52039	3.71955	3.27742	6.7544	3.92327
sp|Q8N5B7|CERS5_HUMAN	12.9764	NA	NA	NA	11.3769	6.19184	NA	NA	NA	NA	NA	11.9621	14.4092	NA	NA	10.1047	NA	NA	10.1826	11.2878	10.4481	10.3026	10.0923	NA	NA	NA	11.8021	NA	NA	NA	9.41819	NA	9.76239	5.31053	NA	9.63623	NA	NA	NA	NA	8.47754	NA	NA	NA	NA	NA	NA	NA	11.0643
sp|Q8N5C6|SRBD1_HUMAN	10.7749	11.3314	9.11381	NA	10.9939	6.92287	10.9781	10.0515	10.8937	15.04	NA	11.6046	11.1	10.5592	NA	11.0881	13.9919	NA	11.7575	14.2251	11.1951	NA	12.7315	NA	NA	9.15879	NA	11.0768	NA	NA	12.5833	NA	14.3938	13.771	10.834	12.3886	NA	13.2588	13.6775	13.5887	11.0856	10.7737	NA	NA	10.099	NA	10.3526	10.336	NA
sp|Q8N5K1|CISD2_HUMAN	10.4046	4.10181	7.79128	4.3971	4.80075	5.72982	11.3184	NA	4.40388	11.9479	NA	10.8414	NA	NA	NA	9.6068	NA	NA	4.72147	9.58525	9.97507	11.4473	11.1453	11.3053	11.1271	9.16928	8.36475	12.6428	9.20606	8.5006	6.92936	10.3703	NA	NA	9.51669	8.75065	11.9442	8.13505	4.9098	NA	8.75036	NA	4.82623	4.40279	NA	NA	NA	5.9154	3.59962
sp|Q8N5M4|TTC9C_HUMAN	5.78686	11.9516	10.282	11.676	NA	2.66831	6.91539	11.1662	6.92341	7.31983	NA	7.01026	7.17783	6.05495	6.26926	7.20842	6.96296	NA	6.37268	NA	NA	7.16643	6.83667	7.88115	6.64216	NA	6.14294	6.86196	6.48957	3.41405	5.97069	NA	6.89197	6.82559	5.80651	6.87169	NA	NA	5.70526	6.37852	NA	6.25626	7.61821	11.1108	11.8917	12.4793	6.57063	11.2149	11.5173
sp|Q8N5N7|RM50_HUMAN	15.4822	14.7801	NA	NA	NA	NA	NA	NA	NA	NA	NA	NA	NA	NA	NA	NA	NA	NA	NA	NA	NA	NA	NA	NA	NA	NA	NA	NA	NA	11.0442	NA	14.9763	NA	NA	NA	NA	NA	NA	NA	NA	NA	NA	NA	NA	NA	NA	NA	NA	NA
sp|Q8N5P1|ZC3H8_HUMAN	12.0368	11.3702	10.3879	NA	10.9274	7.27341	7.67178	11.9242	12.4076	NA	13.532	12.6037	6.06221	9.72237	10.992	12.1957	8.57473	10.0254	10.2986	8.57137	12.6368	6.37564	6.2855	NA	8.34971	10.7749	10.5978	12.095	11.4544	10.002	12.9095	12.5504	12.5046	12.85	11.315	10.9238	9.44927	12.0067	12.1371	3.86462	12.0997	11.22	12.247	9.65766	11.3339	12.4613	9.98705	11.0595	12.532
sp|Q8N5S9|KKCC1_HUMAN	9.10876	7.1914	3.52114	1.81313	6.15818	9.15424	8.34036	6.9533	11.6654	5.75225	12.2353	12.4506	10.5471	11.3382	7.86132	11.9323	12.891	9.599	11.2254	10.1095	5.77623	14.0961	11.6285	5.37987	11.0944	9.38675	8.46636	12.4733	9.24573	6.30615	5.62432	9.29267	10.6273	9.41235	8.16618	12.8143	5.02274	9.69926	5.87081	9.17604	11.191	11.898	12.6968	6.43462	7.22169	8.54543	4.25578	11.8967	NA
sp|Q8N5V2|NGEF_HUMAN	11.7263	NA	NA	5.57544	6.44201	7.53501	9.6875	7.14924	10.7201	7.68847	11.6292	10.2789	7.46272	7.29685	9.51954	9.80308	11.9219	NA	10.4975	10.9436	9.77132	9.64824	8.6898	7.65722	10.1533	11.6418	7.04864	9.78678	6.15836	7.17089	12.5543	9.48037	NA	11.4843	9.75145	10.6695	8.44018	6.76616	11.0037	12.3425	10.4625	11.5514	12.6256	11.144	6.35237	6.90509	7.06844	11.7548	11.9245
sp|Q8N608|DPP10_HUMAN	9.17206	8.97384	8.64934	10.0375	10.2959	8.209	9.54602	6.31152	10.1183	9.57676	12.1303	12.2306	11.7115	9.21109	10.0708	11.4086	12.2056	4.62746	10.6678	11.4382	11.6399	11.6607	7.56172	7.76661	8.44307	9.98421	10.9696	12.2938	13.1552	6.3198	12.4576	10.6749	11.4791	11.4138	12.086	10.3344	7.92483	11.1127	10.6291	12.0617	11.4408	11.3587	11.6024	9.43558	9.32631	9.45499	8.52274	9.15587	10.7264
sp|Q8N697|S15A4_HUMAN	9.73381	NA	NA	NA	12.6594	5.45133	7.76997	NA	7.95722	11.5568	5.71603	12.5592	7.94391	10.9922	NA	12.2899	7.76426	NA	11.9315	7.67833	8.46899	7.74355	8.96696	6.91587	7.81945	8.89687	12.3946	NA	NA	NA	8.14509	12.1879	NA	7.76125	8.40497	6.91169	6.40097	7.21296	11.6875	12.3342	12.4154	11.47	12.4737	7.06129	NA	NA	NA	NA	7.7455
sp|Q8N6C5|IGSF1_HUMAN	14.485	13.9816	12.6442	11.8772	NA	9.60875	11.8345	9.81836	13.8728	14.3132	15.7591	16.0598	11.093	14.6754	14.7872	14.1527	11.7398	NA	10.6359	11.4499	10.4086	10.7459	NA	NA	NA	10.5583	12.0167	11.5325	11.6554	8.98446	14.137	14.5249	16.4513	10.813	13.841	NA	12.8274	11.0213	14.7678	13.8853	15.476	14.4259	15.2411	13.8446	14.076	14.8959	13.6473	14.0174	14.2066
sp|Q8N6G6|ATL1_HUMAN	NA	7.35184	7.1794	NA	NA	6.10524	4.84299	9.14208	NA	NA	8.56708	4.94877	NA	8.08038	NA	NA	7.97691	NA	5.07379	6.8912	NA	NA	NA	NA	NA	9.62691	NA	7.92284	6.61789	NA	NA	4.84557	NA	7.27884	5.00253	7.22817	9.21166	8.024	NA	6.77553	5.04415	NA	10.9302	5.13079	5.27316	5.93326	8.69407	4.86062	8.0936
sp|Q8N6H7|ARFG2_HUMAN	NA	NA	NA	NA	10.0572	6.95022	11.5972	NA	NA	13.2668	9.29411	10.1582	9.40498	NA	3.96484	9.9112	11.1304	NA	8.91734	9.98199	12.8966	12.4794	9.79012	NA	13.9634	12.6324	7.14442	12.9058	12.6943	8.88496	NA	11.916	12.6178	12.7411	NA	9.67026	8.10873	12.4722	NA	NA	8.92977	11.3616	14.0172	NA	NA	NA	NA	NA	9.42936
sp|Q8N6M0|OTU6B_HUMAN	15.2682	NA	NA	NA	14.9099	9.93383	14.0685	11.8842	10.154	9.55018	13.0411	16.0982	15.6964	NA	15.7337	14.5598	14.7984	10.4997	9.65266	11.1474	16.0717	12.4389	14.7607	9.96785	14.1894	8.96804	8.56915	10.0254	9.00104	7.75316	13.8404	9.50855	14.1131	9.75938	9.09968	9.12902	14.4024	NA	11.9378	8.69382	13.7333	13.3385	14.5757	10.7588	NA	11.9314	NA	14.5195	12.1434
sp|Q8N6Q3|CD177_HUMAN	10.9696	NA	NA	NA	11.4369	NA	NA	NA	10.4222	NA	NA	NA	14.7148	NA	13.7431	10.6812	11.5999	NA	NA	10.3949	11.1599	11.449	10.7595	NA	11.2836	10.8145	11.5812	10.8667	11.0174	8.02516	11.4288	9.44803	12.6287	10.8743	11.1995	9.33993	9.87949	11.4451	13.1384	12.0861	13.3105	11.0188	14.2748	13.8041	9.16755	NA	12.9697	9.08591	13.4492
sp|Q8N6R0|MET13_HUMAN	5.94023	NA	NA	5.00571	NA	6.25155	NA	NA	6.14813	9.17712	11.318	11.1667	9.66682	NA	7.32792	6.57748	10.2237	6.27179	7.05674	12.5839	9.8638	10.359	10.1389	14.2567	10.3281	10.5927	7.23454	10.3479	13.3457	9.81752	9.41429	8.78649	9.86388	14.5087	11.0227	14.0984	NA	5.97841	10.2276	9.54951	7.1559	5.92193	12.548	6.48098	NA	NA	6.19748	9.96126	6.51523
sp|Q8N6T3|ARFG1_HUMAN	8.08964	4.10972	NA	6.20204	5.42342	6.67799	9.36385	4.54696	2.17732	NA	8.62875	8.0287	6.75569	3.0648	7.50688	4.49754	9.83328	NA	10.4967	11.2386	9.67612	10.1226	6.76771	8.31452	6.18581	8.01147	8.44121	10.5557	10.3592	4.52669	9.55144	7.94796	12.4728	4.4043	1.6394	9.75323	NA	NA	3.37729	6.91316	7.19694	8.36182	3.68976	8.1643	1.78512	5.98837	5.16793	8.66443	5.83669
sp|Q8N766|EMC1_HUMAN	2.65851	NA	NA	3.96902	2.45574	7.29297	1.54906	NA	NA	9.29408	4.96146	8.17858	8.32998	NA	6.81106	8.32083	7.70985	2.36164	8.2736	8.1959	9.2562	9.09873	7.62759	2.93757	6.0364	9.24823	4.90156	11.6396	7.78006	5.45802	7.96859	8.42383	7.86419	4.64634	8.20851	4.43675	4.05577	8.53202	6.94373	10.5542	9.35152	4.18118	5.20124	2.73512	2.10321	NA	5.78462	1.67505	4.26995
sp|Q8N7H5|PAF1_HUMAN	NA	10.8136	NA	NA	11.9059	8.10385	NA	NA	NA	NA	NA	NA	NA	11.2086	14.8918	NA	NA	NA	NA	11.2096	11.3105	11.5362	NA	NA	NA	12.4034	11.1354	11.7545	12.2098	NA	NA	NA	11.6088	NA	NA	11.8776	10.0711	NA	NA	NA	NA	8.7289	NA	11.719	10.1109	NA	NA	NA	NA
sp|Q8N7J2|AMER2_HUMAN	10.4588	10.0497	6.29108	4.31918	9.02082	8.47252	8.80687	9.79032	12.1817	9.92588	8.73726	8.91207	10.1688	9.42566	10.7441	8.80056	9.92333	4.9072	11.4149	12.2044	11.0509	11.2114	12.2993	8.68611	13.1664	13.1532	10.9192	12.0028	14.4193	7.58482	10.091	11.1955	8.96663	13.4741	13.1754	9.17975	8.75458	4.8553	8.34401	8.64024	8.70759	9.52783	11.036	8.36288	10.2601	9.87175	4.58169	10.1357	7.6645
sp|Q8N7R7|CCYL1_HUMAN	5.59156	NA	NA	5.4192	NA	5.05282	NA	NA	9.95208	9.20753	NA	NA	NA	10.1958	7.79232	NA	NA	10.8515	10.2	NA	NA	7.36398	12.8492	NA	8.7859	7.80276	6.42761	7.316	10.7018	NA	7.307	5.52694	NA	NA	NA	10.7412	NA	NA	NA	NA	NA	11.1402	NA	NA	NA	NA	NA	9.49919	NA
sp|Q8N806|UBR7_HUMAN	11.3823	9.62725	7.93761	8.32071	NA	5.32573	8.96376	10.0138	9.57153	8.81242	9.56343	9.58938	9.47841	NA	9.87882	9.38763	11.6923	8.98965	8.22743	9.80799	9.96397	11.3658	11.7103	8.80805	9.55152	11.7081	9.23118	12.013	12.0845	NA	9.07144	8.82009	8.36085	9.42595	9.45684	12.0151	8.01959	9.82225	9.88371	10.4255	11.4731	8.49596	9.67227	8.42181	8.01774	11.2282	8.73452	9.79501	8.7286
sp|Q8N8A2|ANR44_HUMAN	7.79003	NA	NA	8.65387	10.8693	6.17488	11.5673	6.37169	8.01086	11.008	8.17213	12.2965	13.1648	7.99852	7.65566	9.75969	10.109	NA	11.3729	8.25073	8.16668	NA	NA	9.07958	8.92597	7.88114	8.39726	7.98046	9.68174	5.42999	11.6295	11.8607	8.75586	11.1064	9.52828	11.529	7.69805	9.72142	9.96696	10.1836	9.63849	9.82737	11.4763	6.87302	7.16389	7.51202	9.03462	9.30954	10.3178
sp|Q8N8Q8|COX18_HUMAN	NA	NA	NA	NA	9.07112	10.269	9.35106	NA	11.9991	8.5729	NA	10.0465	NA	NA	NA	14.8371	15.4025	NA	13.6413	13.8462	13.9988	9.01987	8.368	NA	15.3253	16.4116	NA	8.94784	9.09695	7.52039	14.1318	14.903	11.3409	9.01708	13.392	13.0273	NA	8.72712	8.74271	14.1708	9.16788	NA	8.39105	NA	NA	NA	NA	NA	NA
sp|Q8N8R3|MCATL_HUMAN	8.21501	NA	NA	9.98104	NA	6.63232	NA	NA	13.3425	11.4045	8.86872	7.07343	8.37149	7.72942	13.8043	10.718	10.2491	NA	13.1309	8.21874	8.56707	8.38617	13.1532	NA	13.1284	14.0936	10.4406	11.1659	10.4507	7.42235	10.4228	14.2259	13.3978	8.47629	14.2699	9.18034	NA	8.67186	8.70473	15.0807	14.7468	11.8553	10.3565	NA	NA	NA	NA	NA	13.2583
sp|Q8N8S7|ENAH_HUMAN	5.54863	9.8874	6.24404	6.28417	13.064	1.06303	3.68699	10.8933	8.59444	8.47322	2.84867	8.39618	3.92127	6.59111	6.1337	4.12172	8.75209	2.71183	11.6676	12.7946	6.6401	3.70602	9.5916	8.02051	3.28995	9.3531	5.60264	4.08503	3.68781	1.51292	10.0103	7.77294	3.74239	8.19034	8.10368	3.79175	2.86136	7.33659	2.71476	5.61057	3.49569	6.97756	7.41004	2.2397	8.71455	11.4757	6.39238	6.22178	6.48667
sp|Q8N954|GPT11_HUMAN	14.124	7.63759	NA	NA	NA	10.9385	NA	8.74394	8.06073	8.80267	NA	13.3396	NA	NA	NA	NA	9.85429	NA	NA	9.45466	9.38268	9.57318	14.2576	NA	12.0167	NA	12.9326	9.94737	NA	NA	9.06904	14.0984	15.8868	14.2794	14.5941	NA	NA	10.7682	NA	NA	NA	12.9491	13.4873	NA	NA	7.97607	NA	NA	NA
sp|Q8N983|RM43_HUMAN	5.83662	NA	6.59228	NA	8.46315	5.68745	13.474	6.71648	7.20612	14.1499	NA	14.1419	13.5923	3.28367	8.27221	8.32667	8.72061	7.47489	8.16443	9.4115	8.95961	9.18067	13.4824	15.2651	7.90506	9.34485	6.96208	13.8287	8.90637	6.15986	8.14516	12.2826	8.96861	14.4699	NA	13.753	12.1465	12.3123	7.11315	8.38112	8.4447	6.51925	7.20678	6.21403	NA	NA	NA	5.97823	6.15944
sp|Q8N9F0|NAT8L_HUMAN	8.99453	8.47564	9.12106	10.792	8.17262	NA	9.75825	9.52682	11.5971	9.98987	11.0811	10.9025	11.4546	10.431	NA	11.757	9.88275	NA	7.6322	NA	NA	9.90909	11.3074	9.9752	11.068	7.08816	9.74094	9.70352	10.7468	NA	10.1791	10.5811	11.194	NA	8.49056	11.8118	9.45639	7.75429	11.8336	9.9918	10.9006	11.5666	14.177	10.4688	8.94268	9.75768	9.88727	8.94508	8.53306
sp|Q8N9F7|GDPD1_HUMAN	4.80246	5.05576	3.30571	7.62097	4.91189	8.69567	5.42457	4.56915	6.50573	8.40965	7.87046	10.854	9.28714	7.65485	6.81595	5.82769	9.36026	NA	8.3447	8.03814	7.9956	9.23696	9.03811	5.19567	8.51314	5.95723	7.75183	5.55685	7.94843	5.4865	5.92699	10.0785	6.89158	NA	7.52668	7.75108	4.67646	11.1266	7.81518	11.3811	10.7078	8.19194	6.82958	7.01611	6.13223	6.45257	6.50417	5.87291	6.92127
sp|Q8N9N7|LRC57_HUMAN	7.96558	NA	NA	8.38765	11.1939	9.27076	7.72255	NA	8.46809	11.531	8.33526	13.1081	12.1908	10.2635	13.2705	11.7277	14.0558	12.4323	13.9859	14.0167	12.4477	12.3945	12.7321	NA	10.7386	11.4134	11.5948	13.8352	13.2535	8.80681	13.228	11.5216	14.5396	12.9259	11.9334	12.3575	9.9275	14.3457	11.2378	11.4203	11.8875	8.28947	6.88495	8.25209	6.96178	7.97673	6.41361	11.9399	8.2207
sp|Q8N9R8|SCAI_HUMAN	8.30786	8.12506	NA	5.33758	5.87808	7.07166	4.93884	6.29063	6.07152	5.83165	10.8954	9.40601	6.52828	7.70254	6.67402	11.2301	7.05615	NA	12.0579	11.4024	11.5994	11.7456	12.2563	5.85824	8.51229	11.9584	10.2609	7.16822	10.5566	4.22961	9.51869	8.69946	11.4664	12.4196	6.37192	12.446	7.74227	9.94217	9.31046	10.7148	11.1168	10.8928	12.6264	5.64035	NA	9.45085	8.92202	10.2651	5.32803
sp|Q8NAT1|PMGT2_HUMAN	NA	NA	NA	NA	NA	8.40914	13.6894	NA	NA	8.51469	NA	NA	NA	NA	6.24823	9.34819	9.74956	NA	8.67391	NA	NA	15.9314	NA	NA	NA	NA	10.2054	7.71204	NA	6.83	NA	8.2805	9.20827	NA	NA	8.58724	13.9633	9.48461	NA	11.9108	NA	7.07137	NA	9.69368	NA	NA	NA	NA	NA
sp|Q8NB49|AT11C_HUMAN	NA	NA	NA	3.05127	7.31967	4.20235	NA	9.1075	NA	12.5587	10.2092	4.40638	4.44714	NA	3.84596	NA	11.2106	9.60297	1.41926	4.03426	NA	11.9064	12.362	NA	6.93041	6.72588	3.43621	4.27718	NA	NA	4.54749	NA	11.1371	3.5952	12.1294	7.77358	9.50411	NA	NA	8.80632	4.34278	3.53948	8.82659	3.33359	NA	NA	NA	NA	7.47211
sp|Q8NB90|SPAT5_HUMAN	13.2369	10.3203	NA	NA	NA	NA	10.6346	12.1155	10.4905	NA	NA	10.6457	NA	NA	NA	NA	NA	NA	NA	NA	NA	NA	NA	NA	NA	NA	NA	12.0552	NA	NA	NA	9.15126	NA	NA	11.2243	NA	10.3627	10.5583	NA	NA	10.9248	10.2526	10.4365	11.2801	10.1585	13.1659	12.5026	10.5351	NA
sp|Q8NBF2|NHLC2_HUMAN	NA	3.58463	NA	7.1026	NA	3.85738	8.85402	3.81072	9.43544	7.07285	3.75821	7.98525	3.81286	NA	3.90857	9.79978	13.1212	NA	11.7632	4.81704	7.84247	7.72767	NA	4.94548	7.72159	2.59471	7.07424	4.96822	NA	6.41275	7.578	8.35755	7.49554	NA	9.44664	12.2261	NA	8.27881	10.4827	9.28168	11.3458	NA	9.3648	6.8521	NA	3.73323	3.36856	3.16004	NA
sp|Q8NBF6|AVL9_HUMAN	NA	NA	NA	NA	15.7441	10.6777	NA	NA	NA	15.4084	14.5068	NA	14.9725	NA	14.3583	15.2993	15.8244	NA	12.3986	15.2156	16.0419	16.9009	16.5598	12.8987	13.3681	15.0479	14.1354	16.7132	NA	NA	14.8668	11.3703	16.2096	14.6214	11.9651	15.8547	12.7946	14.0097	14.7277	14.7523	15.738	NA	10.8436	NA	NA	NA	NA	NA	NA
sp|Q8NBI6|XXLT1_HUMAN	NA	NA	NA	8.94728	NA	8.23944	NA	NA	9.53724	NA	11.3184	NA	NA	NA	12.1398	NA	13.7731	NA	NA	13.7551	13.6128	12.9679	9.32106	NA	NA	13.8459	9.22445	14.2822	13.3779	NA	8.76871	8.6466	8.99894	NA	13.1774	14.0464	NA	10.4957	NA	12.5482	NA	NA	14.0872	NA	NA	NA	NA	NA	9.49797
sp|Q8NBJ4|GOLM1_HUMAN	5.92105	5.86933	4.81944	9.83094	6.42323	9.18791	6.30315	5.79542	10.0898	8.00067	10.6055	6.59458	9.41215	6.42677	6.25759	4.32949	6.69511	NA	NA	9.47681	8.62866	15.0991	10.7724	7.57304	8.20613	7.55295	8.26692	12.8786	13.8149	6.2828	10.3519	9.99606	15.5485	10.8898	10.388	12.7888	6.04934	10.7054	NA	6.35949	6.66704	6.68057	5.9868	10.2562	6.33584	9.64921	6.2756	9.1294	10.5017
sp|Q8NBJ5|GT251_HUMAN	11.3472	5.36456	NA	10.424	9.15201	9.22833	12.0895	5.84976	11.5627	10.3696	11.913	13.2754	8.76096	10.5969	10.9692	9.70399	13.2248	10.0642	12.6647	11.104	11.6227	10.9259	11.413	6.94627	9.8033	12.0344	11.6429	13.2364	10.2217	8.25004	12.675	12.4689	12.7357	11.8477	12.0163	10.8473	10.9832	11.2271	13.0203	10.1469	13.9911	11.5087	11.9225	9.37899	5.84463	10.0986	8.81315	10.601	11.5671
sp|Q8NBJ7|SUMF2_HUMAN	5.44618	NA	4.85987	4.45444	NA	5.79297	NA	4.77331	5.42397	10.3413	6.56431	10.3439	10.8652	NA	9.0745	8.1518	8.22649	11.2829	9.10183	4.35158	7.00279	9.27417	7.07278	NA	9.21615	11.7151	8.75827	11.4003	11.5854	5.87113	10.9063	11.6031	8.26615	4.24341	11.0936	8.07585	3.50317	9.29818	9.1364	8.483	6.59941	NA	3.65068	7.53131	NA	5.68888	NA	5.4691	NA
sp|Q8NBL1|PGLT1_HUMAN	6.61812	4.54386	7.73243	6.45	NA	6.36557	8.48188	3.88949	6.82068	8.20154	7.41551	5.16581	8.30662	5.74615	7.37104	NA	NA	NA	8.69787	7.8896	NA	8.94231	NA	NA	NA	5.81175	7.38745	NA	5.43551	NA	NA	NA	3.8805	NA	5.73072	NA	NA	6.31374	5.08112	7.67641	9.86621	5.97863	7.3141	10.735	5.20669	6.01333	6.53737	6.26129	6.60616
sp|Q8NBM8|PCYXL_HUMAN	15.0539	5.14061	NA	14.9116	10.7899	7.94098	9.10492	6.37529	10.1068	7.26017	9.10715	10.5238	7.29475	10.0512	7.28047	13.7685	11.201	NA	10.7669	10.5374	6.8888	6.96333	10.8451	6.7253	7.72115	9.67908	10.3926	10.7111	10.2215	8.10296	10.4633	10.2669	NA	NA	9.64097	14.0191	9.9449	10.4251	10.6307	10.9156	14.6528	7.29217	14.8769	14.582	14.1938	15.1897	12.7144	9.52514	8.73326
sp|Q8NBN3|TM87A_HUMAN	13.299	NA	10.8934	13.7421	10.7803	8.12559	12.7099	NA	13.6091	13.0826	13.6099	12.7523	13.1403	13.03	13.8802	10.1987	8.4022	NA	9.59748	14.3091	10.16	10.2321	9.39426	8.90359	12.186	13.4329	14.7097	13.8247	13.4561	NA	14.0571	12.2634	10.2801	13.3241	NA	9.67837	10.5699	9.91438	12.2671	9.58298	14.0082	14.3914	13.8914	14.4749	12.5424	12.5488	13.2505	14.1018	14.8764
sp|Q8NBN7|RDH13_HUMAN	NA	8.21417	NA	NA	NA	6.03979	10.915	9.18821	NA	10.32	NA	11.3673	12.2259	6.06238	6.0744	13.5742	5.65082	5.69859	7.01377	8.11919	NA	10.1714	NA	11.8583	NA	NA	NA	NA	NA	6.81539	6.18855	9.86141	8.8388	12.8833	NA	NA	NA	6.56085	6.19122	8.0334	11.6091	6.27187	12.4973	NA	NA	NA	NA	NA	NA
sp|Q8NBP0|TTC13_HUMAN	NA	NA	NA	NA	NA	9.92668	NA	NA	14.2036	NA	NA	NA	NA	NA	NA	NA	NA	NA	14.35	NA	14.641	NA	NA	NA	NA	15.9364	NA	NA	14.8051	NA	NA	NA	NA	14.8857	14.8301	14.9459	NA	NA	NA	NA	NA	NA	NA	NA	NA	NA	NA	NA	NA
sp|Q8NBQ5|DHB11_HUMAN	7.87719	7.2597	5.20942	2.60845	7.48169	5.50764	4.68318	5.56146	7.23394	10.7875	2.97575	10.2613	10.2005	7.29692	10.4992	8.97773	0.841616	NA	8.74419	1.03501	4.32824	5.62993	5.79127	6.42755	8.4528	7.52051	0.881977	1.12735	6.88069	6.37727	9.20806	10.2189	7.38355	8.61669	5.41961	5.5701	5.29797	7.36945	0.0514363	5.69444	8.03682	6.78898	7.19872	0.488812	7.33912	8.71718	3.97419	5.07182	2.22386
sp|Q8NBS9|TXND5_HUMAN	11.4315	NA	NA	9.32038	NA	7.07281	6.18271	NA	10.7086	9.1684	12.0218	10.13	12.1772	11.6121	NA	12.1595	12.2036	7.27214	12.4558	NA	12.5277	6.38946	NA	7.10727	10.7817	NA	11.6114	6.5594	12.0138	NA	5.95522	4.54734	NA	6.85854	6.35622	NA	NA	9.1475	NA	5.52797	9.90181	10.7585	11.3894	NA	NA	9.81602	9.43253	10.0575	10.1072
sp|Q8NBT2|SPC24_HUMAN	2.23719	4.66876	NA	NA	10.8037	2.23943	4.51067	NA	4.44612	6.43557	8.38944	8.63666	NA	5.10302	5.91924	NA	NA	12.0554	6.18996	NA	8.94053	NA	6.23606	NA	NA	4.65173	6.01729	NA	NA	NA	NA	NA	NA	NA	NA	NA	NA	4.56739	NA	NA	NA	12.7032	13.014	5.69086	NA	NA	11.7379	NA	6.47196
sp|Q8NBU5|ATAD1_HUMAN	7.71399	NA	NA	NA	11.1361	6.13321	NA	NA	7.23086	10.7067	NA	NA	9.87379	10.2369	NA	NA	5.8398	NA	NA	9.67602	5.95529	NA	12.3619	NA	9.34888	9.61605	7.03546	NA	9.71075	NA	NA	5.24646	NA	9.2069	NA	5.51678	11.0595	8.57418	9.18843	NA	9.1041	6.17177	NA	NA	NA	NA	NA	NA	NA
sp|Q8NBX0|SCPDL_HUMAN	8.98713	7.36339	6.90765	NA	7.47149	8.50458	7.65515	7.77165	7.2109	8.15788	8.15179	7.90934	8.06931	9.36232	12.3075	9.40869	10.5216	6.15257	10.8932	11.3737	12.7995	7.54935	11.0972	NA	6.33935	9.29931	NA	10.4501	7.47772	4.36188	8.97265	5.87565	7.62803	7.92542	7.28945	9.07181	10.8906	11.5214	12.8161	NA	9.8186	11.0419	7.36924	5.51974	7.77126	7.47955	6.96879	11.2819	7.04331
sp|Q8NC44|RETR2_HUMAN	15.4445	NA	NA	14.6907	12.5387	10.4019	11.7969	NA	15.5739	14.7348	15.2056	12.5606	14.6955	11.5653	15.3862	14.767	15.4952	11.5874	13.1244	13.6738	13.8126	15.536	13.9541	NA	14.1872	15.5938	15.2558	14.9986	15.291	11.2924	14.5621	12.794	15.5823	15.0186	15.1861	13.7258	10.6174	11.7835	13.7807	14.3398	14.6266	14.6556	16.0073	14.8102	NA	13.3803	13.7526	14.3323	15.295
sp|Q8NC51|PAIRB_HUMAN	2.32494	NA	NA	6.35388	6.29829	6.36774	NA	7.64965	3.92949	11.2394	4.18862	6.48241	4.02649	8.53634	5.75066	11.2167	10.804	NA	5.24679	11.7162	11.5705	11.663	12.5339	NA	5.44839	7.5115	7.68987	11.0206	11.1656	3.40229	9.94454	10.6438	4.56645	12.7319	7.68575	13.1549	6.45347	7.14646	11.3027	6.55395	6.55338	2.1969	6.9303	3.74824	NA	3.96521	NA	NA	NA
sp|Q8NC56|LEMD2_HUMAN	8.24199	7.53403	NA	4.46629	8.05148	6.71541	6.08803	NA	7.53156	NA	NA	NA	13.0409	6.65429	NA	4.2206	10.9852	NA	8.54711	5.54492	7.24741	NA	NA	NA	5.2358	NA	11.2249	5.78442	6.54362	5.23158	11.5184	4.74343	4.96859	NA	7.18984	10.2813	8.41131	5.56961	4.15687	8.06821	4.47033	5.99304	8.77416	4.52963	9.96708	8.5238	NA	8.56956	NA
sp|Q8NC96|NECP1_HUMAN	15.4476	15.3064	12.6011	14.2299	14.733	11.1334	14.6931	13.6526	14.5578	15.2424	15.4158	15.515	15.8093	13.5692	16.0629	15.4326	15.8955	13.6335	15.1304	15.6727	15.9471	15.7752	16.1483	14.3699	15.4115	15.6099	15.1588	16.0373	15.6455	11.8417	15.1797	14.945	15.6905	15.7514	15.4217	15.8905	12.9761	14.9698	15.072	15.7729	15.9748	14.5892	14.6088	15.6457	14.9529	14.033	14.1681	14.6134	14.2426
sp|Q8NCB2|CAMKV_HUMAN	6.69755	8.69924	3.23027	6.66166	7.29084	6.47263	4.38713	6.00675	8.06694	8.9026	11.2202	5.6963	NA	6.34918	9.48005	0.687267	NA	5.9145	8.45969	5.54376	3.42034	8.16233	7.10656	3.71959	3.5835	7.56427	8.8348	NA	6.42581	8.46493	4.19836	10.2069	2.02751	3.37031	6.91035	4.46711	5.72211	5.80309	8.46754	11.0066	9.79889	3.52803	8.48169	7.25092	6.92248	7.69305	9.6142	6.12202	3.93165
sp|Q8NCC3|PAG15_HUMAN	NA	NA	NA	NA	15.2584	NA	NA	NA	12.8222	NA	NA	NA	13.7388	9.36344	NA	NA	9.03898	NA	NA	NA	9.53329	NA	9.32558	NA	12.6203	NA	12.2429	11.3999	NA	8.74712	12.1407	9.07928	NA	NA	NA	NA	8.85786	8.9043	NA	9.22628	9.58569	10.3152	11.3124	9.05501	NA	9.33895	NA	NA	9.90387
sp|Q8NCG7|DGLB_HUMAN	NA	7.89927	NA	7.65331	8.07553	10.1022	8.01467	NA	11.862	6.157	7.91519	5.70543	NA	6.88785	5.3737	12.1472	9.1234	6.52095	11.6814	9.0562	10.3668	6.53692	7.05219	NA	5.8735	5.35097	9.71187	7.95358	6.28367	NA	8.77405	4.40487	3.52484	6.51615	8.78004	NA	9.97344	6.2932	NA	10.1676	8.73244	8.34657	11.8608	NA	NA	8.33861	8.02133	7.96194	8.6209
sp|Q8NCH0|CHSTE_HUMAN	9.55721	NA	NA	NA	NA	9.08344	NA	NA	11.3384	11.4116	NA	11.0971	8.54735	NA	12.1935	NA	12.1962	NA	9.30364	11.6313	11.7172	12.5437	9.0183	NA	8.46655	13.7032	8.18024	6.44994	11.7604	9.05354	11.6747	10.9506	9.34552	11.7897	9.16409	10.5678	NA	NA	9.20062	8.51358	11.9116	8.70906	NA	NA	NA	NA	NA	7.60512	NA
sp|Q8NCJ5|SPRY3_HUMAN	NA	11.0323	NA	11.7843	NA	11.8775	NA	NA	NA	11.1302	NA	11.6773	NA	NA	11.2469	NA	NA	10.8433	11.6753	11.3735	12.0855	10.4332	NA	NA	NA	NA	NA	11.1326	11.3946	NA	NA	NA	NA	NA	10.8526	11.88	NA	11.7113	11.6924	11.3543	11.2947	NA	NA	NA	11.83	NA	NA	NA	NA
sp|Q8NCM8|DYHC2_HUMAN	10.6868	8.63184	NA	7.06151	9.34933	9.66288	11.6548	5.71403	9.85864	11.4543	10.7946	10.5984	11.6971	5.79986	8.19963	11.1945	11.0705	6.79379	11.6997	11.6998	9.05842	13.4792	11.1601	10.2274	5.61796	11.718	9.07618	10.1013	10.0248	8.21575	9.42514	13.0035	10.9927	13.1447	8.776	10.2507	7.36338	11.2011	10.4012	10.6074	12.1022	7.50988	9.56284	9.3554	8.63598	5.78366	7.36937	8.41711	8.95856
sp|Q8NCN5|PDPR_HUMAN	3.25567	NA	NA	NA	9.21806	9.72405	8.51775	2.26367	7.449	3.42478	NA	7.15536	9.65098	2.6363	3.77366	7.75613	9.53774	NA	9.66356	10.4207	13.2648	11.5634	7.84591	8.15732	8.114	7.90967	5.64629	8.28424	7.22648	6.0749	9.59366	7.74258	3.92663	4.05739	6.31709	11.9882	9.5274	12.2639	11.2779	8.48244	8.39166	2.3531	4.8886	NA	3.09226	NA	8.35201	NA	6.13029
sp|Q8NCW5|NNRE_HUMAN	NA	6.08152	3.72718	3.50561	7.74013	6.46114	NA	NA	8.01516	8.63413	3.99471	8.41688	6.19611	5.47147	10.827	4.38481	8.44744	NA	8.35367	4.71255	4.67047	7.43056	4.66524	7.3872	4.31716	4.62021	2.82057	8.00378	8.92702	2.96257	4.29898	7.98401	3.9937	9.19989	3.75719	6.92658	NA	8.29304	7.91513	6.11381	6.40419	NA	NA	7.2039	7.37856	6.02167	7.43802	NA	NA
sp|Q8ND04|SMG8_HUMAN	NA	7.16673	3.92649	7.59622	12.0714	10.8422	6.67786	NA	6.88128	NA	8.34961	12.7254	10.6702	NA	NA	13.4959	12.5288	8.09915	12.6935	NA	11.7608	NA	11.9814	10.5351	NA	11.9814	NA	NA	NA	9.45968	7.53006	10.5768	NA	12.4757	NA	7.20814	NA	NA	NA	NA	NA	NA	8.1919	8.11675	NA	7.4112	NA	7.74178	8.22431
sp|Q8ND24|RN214_HUMAN	NA	NA	NA	8.09935	NA	NA	NA	10.1445	NA	9.32977	NA	8.98367	NA	NA	NA	9.58986	10.4074	NA	11.6417	NA	11.99	NA	NA	NA	9.3245	10.5275	7.89882	13.5645	10.0865	NA	NA	12.7469	NA	NA	12.3151	NA	NA	NA	10.0469	NA	9.12716	NA	NA	NA	NA	NA	NA	8.45168	8.42673
sp|Q8ND56|LS14A_HUMAN	NA	NA	5.22332	NA	NA	6.15353	6.26153	NA	5.61892	8.20442	6.65757	4.81163	6.94385	6.26006	8.75697	8.82949	8.49396	NA	NA	8.53212	NA	6.93785	11.5299	NA	NA	6.49103	6.70253	6.03031	8.26693	NA	6.29313	4.0986	6.30053	6.53501	6.26131	4.5888	NA	8.81703	6.91307	5.7194	6.87138	NA	11.649	10.5434	NA	9.57405	5.34135	6.29781	9.15444
sp|Q8ND71|GIMA8_HUMAN	NA	NA	NA	NA	14.3635	NA	NA	NA	NA	NA	NA	NA	NA	NA	NA	NA	NA	14.0261	NA	16.0014	NA	14.2671	NA	NA	NA	NA	15.1842	13.8645	NA	NA	NA	NA	16.0262	NA	NA	15.9133	16.1026	15.8726	14.8396	NA	15.7077	NA	NA	NA	NA	NA	NA	NA	NA
sp|Q8ND76|CCNY_HUMAN	9.93261	NA	NA	NA	11.9598	13.1053	NA	NA	NA	7.91325	NA	12.1945	12.1707	NA	7.88467	NA	NA	NA	8.19928	8.00616	13.0008	11.6863	7.74627	NA	11.5814	12.4937	12.4008	7.62637	11.7501	7.49462	7.70415	7.98685	11.4702	8.02883	NA	NA	NA	8.38726	10.8971	10.7887	8.3937	10.6132	7.68121	NA	NA	NA	NA	NA	NA
sp|Q8NDA8|MROH1_HUMAN	11.2309	8.89017	6.00639	8.53334	11.0692	11.5579	10.6915	8.2695	10.0179	12.6525	11.4492	13.6572	11.0197	10.4296	10.3937	10.1206	12.4079	8.29297	10.1526	8.00201	11.2882	9.27197	10.558	9.48189	9.59479	10.0264	9.86273	9.41126	9.94234	5.61942	11.7517	10.45	11.8675	10.6423	10.6322	10.046	10.1094	13.0861	9.63725	9.43133	11.3763	11.7548	11.0305	9.89827	7.20757	9.91912	8.37985	10.1521	10.988
sp|Q8NDH3|PEPL1_HUMAN	NA	NA	NA	NA	NA	NA	NA	11.8565	11.9561	NA	NA	11.5826	NA	14.6062	NA	NA	12.8272	NA	NA	NA	NA	12.8307	NA	NA	12.1923	NA	12.9738	NA	13.0094	NA	NA	NA	12.4748	NA	12.3367	NA	10.9269	12.1098	NA	NA	NA	13.6404	NA	NA	6.96597	NA	NA	NA	NA
sp|Q8NDI1|EHBP1_HUMAN	8.10096	4.60926	6.69755	NA	13.9685	14.2791	NA	7.68771	NA	12.8406	NA	12.444	10.8839	NA	NA	11.9967	13.9493	NA	13.2092	14.1999	13.398	11.9283	12.6298	NA	11.1807	NA	NA	13.2771	13.767	NA	12.7374	11.9903	13.6081	12.7718	NA	12.4443	10.6172	14.3742	12.1382	13.9948	12.4894	NA	8.02469	NA	8.73395	8.09119	11.7874	NA	NA
sp|Q8NDN9|RCBT1_HUMAN	12.8398	NA	NA	10.7711	NA	14.2588	11.8348	NA	12.5555	12.3173	NA	12.8386	12.6366	12.6692	12.037	9.20586	12.2072	NA	12.2463	12.7644	13.4629	11.6608	12.9474	11.4474	12.6049	14.1614	13.9069	13.416	12.4543	NA	13.6038	9.05624	12.9931	13.5576	12.553	12.9059	NA	9.59091	9.7353	9.99098	9.59806	13.1519	13.3526	13.1139	11.6156	NA	12.3324	12.7151	12.896
sp|Q8NDW8|TT21A_HUMAN	NA	NA	NA	NA	NA	NA	13.4765	NA	12.1919	NA	NA	12.8787	NA	NA	NA	NA	12.6663	NA	13.5064	NA	11.9487	12.2974	NA	12.5056	NA	12.5489	11.6712	NA	NA	NA	14.0112	11.9994	NA	13.1874	11.8571	NA	11.2884	12.7598	NA	NA	NA	NA	13.1834	NA	NA	NA	11.1055	NA	12.6155
sp|Q8NDZ4|DIA1_HUMAN	10.2425	13.8725	NA	10.3079	NA	12.3076	NA	NA	NA	NA	NA	13.055	14.2957	11.598	15.1276	NA	12.3448	NA	11.0207	12.5186	11.5623	12.4209	12.9917	10.4131	NA	12.8444	15.4362	13.0139	14.9143	NA	13.3852	11.3001	NA	12.3035	12.0502	12.2756	NA	13.309	NA	NA	13.7831	12.174	12.1107	14.7548	13.6611	12.1812	11.9034	12.4041	15.3361
sp|Q8NE01|CNNM3_HUMAN	9.6151	9.7979	7.00265	7.92245	NA	7.44296	11.1586	8.86589	8.8556	NA	8.56513	12.7295	8.77514	NA	NA	12.3008	8.25817	NA	13.256	10.4589	9.07775	8.29196	12.6901	8.50964	NA	NA	NA	8.25676	10.2481	NA	8.53884	NA	9.17117	NA	NA	6.78314	11.6113	11.7134	12.2763	12.087	9.89653	8.17773	10.9294	10.1536	9.83301	8.84929	11.2411	8.35262	8.43766
sp|Q8NE62|CHDH_HUMAN	12.852	8.97937	NA	12.6438	11.332	13.1299	10.4578	8.79863	13.6723	11.0439	10.7157	13.2324	13.5859	12.6602	11.3463	14.005	13.2212	NA	11.4524	11.9962	8.83118	13.7241	NA	10.9392	12.7847	13.4711	14.1323	9.89337	10.8835	NA	12.7879	13.2798	9.46609	9.76895	10.3436	8.90561	8.95969	8.97424	12.3485	10.0222	10.2042	13.4399	11.7854	10.0112	NA	NA	9.34285	13.1254	11.481
sp|Q8NE71|ABCF1_HUMAN	7.48752	5.18529	5.02501	5.19374	NA	8.47156	7.2169	NA	9.05621	7.04382	8.33404	10.0422	8.59479	11.2881	6.74567	8.64623	6.95495	7.53094	NA	6.01117	6.02925	6.68111	6.74157	NA	7.273	NA	6.35325	8.10926	8.43135	5.13077	6.07933	8.99979	10.2977	6.02386	8.49103	7.03386	6.12188	5.89452	10.9221	NA	10.707	5.98951	NA	5.17922	NA	5.34395	5.33787	5.4193	5.84162
sp|Q8NE86|MCU_HUMAN	10.7233	8.42796	4.64289	7.91149	9.11954	11.0568	10.8599	6.44766	11.3161	9.15352	8.41111	9.94065	10.7258	7.65432	12.3816	8.47441	11.2126	10.0455	10.7356	10.5276	8.90922	10.5766	11.1518	7.35834	10.4217	11.3731	12.5064	9.74086	11.1809	5.68464	8.89494	10.1723	10.1501	9.24191	10.2689	10.6182	6.51499	8.33809	11.4516	12.5005	13.3295	9.54525	9.79282	8.78992	8.50305	8.73154	7.54657	8.2986	8.64713
sp|Q8NEC7|GSTCD_HUMAN	11.8256	NA	NA	NA	NA	13.3326	11.744	NA	NA	12.147	11.6718	10.0007	10.8195	NA	NA	10.5232	12.5923	NA	12.3256	NA	12.5217	NA	NA	NA	NA	NA	12.7954	NA	12.5291	NA	NA	NA	12.5973	NA	NA	NA	NA	NA	11.6399	NA	11.3682	NA	11.0816	NA	NA	NA	NA	NA	NA
sp|Q8NEM7|SP20H_HUMAN	NA	NA	NA	10.3176	11.7986	14.1818	NA	NA	NA	NA	11.5252	NA	NA	NA	NA	12.9185	12.7251	NA	11.0834	13.1613	13.034	11.0964	11.1655	NA	10.1073	10.9116	10.0883	14.6909	10.8831	NA	10.9326	12.8374	15.0865	10.888	NA	13.8618	NA	13.3323	11.0198	NA	NA	NA	NA	9.90968	NA	9.64284	NA	NA	NA
sp|Q8NEN9|PDZD8_HUMAN	9.834	7.68575	6.23964	6.47731	12.9244	12.0163	8.30059	9.71472	11.7192	11.0127	12.4853	11.8184	10.3751	10.7779	11.5367	12.8695	12.8966	8.598	12.0729	11.157	12.2472	12.7309	11.4155	10.9067	11.3643	10.198	11.8409	11.8751	12.0716	7.8895	11.3875	11.0123	13.7968	12.2773	9.30577	11.839	6.99399	11.3135	9.80475	10.1871	11.233	11.4284	11.06	7.89566	9.27597	6.41298	8.05781	8.44931	9.87542
sp|Q8NEU8|DP13B_HUMAN	5.8139	NA	NA	NA	10.4979	12.4992	9.87283	NA	7.74023	9.48468	13.859	13.4032	11.2221	5.86958	12.7706	9.73204	10.3559	NA	7.4447	13.038	8.64044	5.94538	10.5466	6.26496	9.95173	8.98394	11.1447	8.77929	10.6516	7.74724	8.31508	11.1434	11.1909	8.01832	8.20912	10.6037	7.2838	9.09146	6.19986	8.51726	6.3386	9.6681	9.66149	NA	NA	6.74888	7.34717	6.16865	NA
sp|Q8NEW0|ZNT7_HUMAN	10.3525	10.8665	NA	11.6241	9.4864	11.0531	NA	NA	12.3623	8.64034	13.0064	NA	13.196	NA	11.5099	NA	13.5707	8.17911	11.2958	13.5395	12.7313	12.0045	12.1161	8.05708	NA	13.9317	12.0436	13.1187	11.5724	NA	NA	NA	12.9988	10.9487	11.7314	12.2157	8.46623	8.34072	NA	8.03664	12.1637	NA	12.6454	10.1835	NA	9.52347	10.9959	10.4126	NA
sp|Q8NEY1|NAV1_HUMAN	11.6366	NA	8.2616	14.198	NA	15.6129	10.6949	NA	NA	14.1303	11.998	14.3321	11.5277	NA	15.0087	14.821	12.6628	NA	10.5785	12.864	12.6736	13.0858	16.3829	11.5128	14.2012	16.6006	15.6933	12.9729	15.0694	NA	11.624	11.2026	12.1789	12.5965	11.7904	12.946	12.36	10.4621	11.1264	13.9043	15.1665	NA	10.9772	10.8365	10.1204	NA	10.8436	NA	10.9646
sp|Q8NEZ3|WDR19_HUMAN	13.169	9.1723	3.26611	10.9306	8.66393	9.69303	10.731	5.40538	12.7695	10.7754	12.5647	9.76794	12.7104	11.4602	12.6559	11.3208	11.7182	NA	10.7282	12.1375	13.1923	10.3125	7.88229	7.09366	7.09099	9.85071	10.664	9.60446	12.0931	5.91423	7.17175	7.17526	11.1902	9.88992	11.7127	9.64014	10.0425	6.39175	7.30122	11.9056	12.161	13.2508	12.6586	10.5293	7.08302	8.23476	11.1557	11.007	11.7133
sp|Q8NF37|PCAT1_HUMAN	12.0999	6.98751	6.88258	7.13686	7.26509	9.47057	7.34442	11.6974	NA	9.61478	9.42764	6.65343	7.44906	8.5755	10.2621	9.25095	6.67017	NA	14.5175	10.0608	6.94076	12.7591	9.3693	9.66084	13.8959	9.38346	9.48252	9.8729	NA	5.37052	11.2453	9.33599	8.76532	9.31156	6.69153	7.06493	13.5476	7.63232	6.6307	6.90396	13.6109	7.09266	12.5747	7.09593	6.98553	7.0805	6.8772	8.57067	7.15838
sp|Q8NF50|DOCK8_HUMAN	11.3313	10.9819	6.56346	7.79135	9.2567	13.7373	9.98529	9.52254	11.5413	12.5288	12.4559	12.3815	10.7649	11.0522	11.7861	11.4699	10.9845	8.47622	11.7817	11.9762	12.8725	11.4533	12.1483	9.73321	10.9464	10.6138	12.0839	12.4928	11.2313	6.91904	11.7676	11.3094	14.006	13.1024	11.0375	9.83145	9.49863	10.8777	10.5364	11.9634	12.4631	11.8789	12.5877	5.96546	9.99	9.80042	9.68477	10.0711	10.6761
sp|Q8NF91|SYNE1_HUMAN	9.56834	8.36647	6.36927	8.19309	8.31347	10.5158	9.16953	9.58866	9.99007	9.06051	10.2544	9.1046	10.2079	8.87945	11.4126	9.19851	9.72495	4.13082	9.18465	10.5939	10.2184	11.9487	9.63434	8.29628	11.0199	12.0636	9.78171	10.883	10.1559	5.74732	10.3247	9.08283	9.36467	10.5596	10.2984	11.6324	6.80213	6.3799	8.19164	10.2077	9.80032	10.2566	10.4136	11.2962	8.65339	7.70646	7.65116	9.45254	10.554
sp|Q8NFA0|UBP32_HUMAN	10.5912	NA	NA	NA	NA	12.793	11.1989	NA	12.8925	NA	NA	11.0484	NA	NA	12.0902	NA	NA	11.5656	11.6647	NA	14.0368	NA	12.0216	12.5417	NA	12.9256	11.6867	NA	NA	NA	13.0799	11.9117	12.9648	NA	12.5701	NA	NA	10.6701	NA	NA	11.2091	11.9646	NA	NA	NA	NA	11.4268	NA	NA
sp|Q8NFC6|BD1L1_HUMAN	11.8747	16.2533	14.3124	16.7487	NA	NA	11.4105	11.2222	NA	NA	NA	NA	NA	NA	12.9237	NA	NA	NA	NA	NA	11.5449	11.3089	11.7829	NA	NA	11.0281	NA	11.8415	NA	NA	12.6425	12.2408	12.3757	NA	NA	NA	NA	11.4701	12.0103	11.7511	12.8464	NA	13.3522	16.3429	15.7981	16.2484	11.7497	12.1948	16.2671
sp|Q8NFF5|FAD1_HUMAN	4.78747	3.54613	1.72761	NA	4.51456	11.0421	3.61458	4.73217	5.79326	9.39371	12.6022	5.02909	5.49684	8.91478	9.47563	10.6622	12.0575	4.44012	8.6378	10.4893	5.71864	7.57117	8.43874	3.41002	4.42202	4.58871	4.95539	11.2105	5.82925	2.35882	11.4842	3.44012	9.78806	5.91671	5.43869	10.9051	5.63935	5.48666	5.96495	9.20555	12.214	9.95937	5.61424	5.89471	4.8552	4.34038	4.21847	4.3922	7.87649
sp|Q8NFH3|NUP43_HUMAN	15.1587	NA	NA	NA	9.93377	9.38283	NA	NA	NA	NA	11.1011	NA	NA	NA	9.52978	NA	10.8862	NA	9.98187	10.2173	10.375	10.5639	10.1966	10.3849	9.90657	9.91959	NA	11.4306	9.87311	8.36093	NA	8.29303	6.73901	9.69755	9.38687	10.7509	NA	9.71432	13.2888	9.89417	NA	15.9793	9.54015	15.5473	9.11426	NA	14.4619	15.1952	16.3477
sp|Q8NFH8|REPS2_HUMAN	NA	9.82012	NA	NA	NA	9.13066	NA	NA	11.6106	NA	8.70595	NA	12.7278	7.58382	10.4683	12.0449	4.50818	8.37672	8.01506	9.63087	13.6087	9.04906	12.602	NA	NA	NA	12.9915	10.0639	12.4171	NA	10.4721	10.5716	NA	7.49966	12.0332	10.5069	NA	7.29734	NA	NA	12.6215	12.1656	11.2667	11.3645	NA	NA	11.0899	11.6239	12.1074
sp|Q8NFP9|NBEA_HUMAN	11.7546	NA	NA	NA	NA	NA	9.37364	10.3891	12.4735	NA	13.2129	10.275	10.8636	NA	9.49336	10.4032	NA	NA	NA	10.4621	NA	NA	10.6676	NA	9.89043	13.0808	10.726	NA	NA	NA	10.1363	9.81112	NA	NA	8.69449	10.4632	8.74863	9.63596	11.9912	9.36572	NA	NA	10.7422	NA	9.57192	NA	NA	11.9315	9.89635
sp|Q8NFQ8|TOIP2_HUMAN	10.1306	NA	NA	10.1678	NA	12.0679	9.1526	NA	11.838	9.58084	13.4463	NA	12.9299	9.50161	13.7658	NA	13.3666	NA	NA	9.74185	NA	NA	NA	NA	NA	10.459	8.9142	12.217	11.9069	NA	8.46685	NA	10.7672	9.50029	11.2059	11.8269	NA	12.2401	11.6382	12.7355	11.2705	NA	10.3968	9.55152	NA	NA	9.83634	NA	12.0731
sp|Q8NFV4|ABHDB_HUMAN	11.8187	8.58119	5.80811	10.4068	7.1905	12.1188	7.69946	7.34144	11.3941	9.31137	11.867	10.444	11.5992	NA	13.6528	10.7786	11.4005	NA	NA	12.6775	9.99952	10.1111	9.8834	3.72775	NA	12.478	7.29741	12.0344	11.7199	NA	9.38063	10.5663	10.2447	9.64796	11.593	11.8776	NA	6.59688	9.33899	8.2597	NA	NA	10.9228	6.62888	7.75579	12.3124	11.8192	9.16109	9.63085
sp|Q8NFW8|NEUA_HUMAN	11.3394	NA	9.87577	NA	NA	NA	9.47896	11.2646	11.2136	NA	NA	NA	NA	10.1689	NA	NA	NA	10.6228	10.7805	NA	NA	NA	NA	NA	10.7826	NA	NA	NA	NA	NA	NA	10.6117	NA	9.67222	10.7154	NA	10.4715	9.29304	10.5896	NA	10.7947	NA	NA	9.83416	11.9216	10.5087	11.5551	10.115	9.30479
sp|Q8NFX7|STXB6_HUMAN	9.54944	8.25291	8.21672	7.83599	12.0271	13.0943	11.1027	8.36622	8.14554	12.1706	NA	8.71728	7.94748	8.38955	NA	12.4773	10.6124	10.5824	NA	12.5441	11.1929	13.346	12.1676	9.58622	8.16913	10.4072	10.362	13.7795	NA	NA	11.6922	NA	9.29036	12.1482	12.0125	13.9204	8.13438	11.1809	11.2128	NA	12.5428	NA	8.90116	9.08271	8.20458	8.36863	8.33615	8.04296	10.3543
sp|Q8NFZ4|NLGN2_HUMAN	12.5933	NA	NA	NA	NA	9.8626	NA	NA	NA	12.3373	11.0275	9.96959	NA	10.0994	11.4377	NA	11.2941	NA	NA	15.7684	NA	14.4435	11.9044	NA	10.4757	11.1566	12.0628	12.4706	11.9402	NA	11.716	11.8132	15.534	NA	12.0039	NA	10.7009	13.7302	15.7031	14.611	NA	NA	NA	NA	NA	NA	NA	NA	11.914
sp|Q8NFZ8|CADM4_HUMAN	6.51731	9.82926	5.57259	6.47419	10.3192	7.11658	NA	10.4366	9.70752	9.62392	6.7072	8.43571	7.27647	9.49157	6.47934	5.94414	11.0491	NA	5.93181	3.68185	8.36119	NA	5.01759	5.83805	9.65587	6.61195	6.85728	9.86939	6.47449	NA	8.64089	8.17716	8.80752	8.31813	8.32892	NA	3.67922	6.75064	8.68609	NA	6.68233	9.47287	7.03411	8.78356	7.6826	12.5723	9.78071	9.52087	9.3767
sp|Q8NG11|TSN14_HUMAN	9.19369	NA	NA	8.56725	11.9253	12.7084	7.53012	NA	7.18982	9.05126	10.535	11.3418	NA	NA	8.37731	12.4167	12.1373	9.31105	12.2319	12.4371	12.1981	10.6359	10.3227	6.94134	6.57127	10.1964	10.0515	8.71217	8.42652	6.4762	9.60163	8.2476	7.43965	13.2646	9.21857	12.2095	NA	8.83331	6.78383	11.9989	5.4988	8.33028	11.2198	8.78572	NA	NA	NA	NA	7.16591
sp|Q8NG31|KNL1_HUMAN	10.9324	NA	NA	10.0099	NA	11.6487	NA	NA	11.3288	11.1962	11.3387	12.2599	13.5382	NA	13.1749	12.8426	11.2587	NA	10.3801	NA	13.0714	11.6183	11.4209	NA	11.6211	12.6118	10.8079	12.0442	11.8298	NA	11.4393	11.516	11.8737	12.684	11.5112	13.4159	NA	10.0916	10.2228	12.3893	12.2261	NA	11.9997	9.94505	9.23994	9.97462	10.3479	10.3164	10.6535
sp|Q8NHG7|SVIP_HUMAN	NA	NA	NA	12.8005	NA	NA	NA	12.3107	NA	NA	12.0755	NA	NA	10.5989	12.1308	NA	NA	NA	NA	NA	NA	10.3535	NA	9.99341	8.78393	NA	NA	NA	NA	8.70332	NA	NA	11.1159	NA	NA	NA	NA	NA	NA	NA	NA	10.963	13.8194	13.6786	12.2238	12.2924	12.7271	11.3429	12.8046
sp|Q8NHH9|ATLA2_HUMAN	10.6851	6.81014	NA	NA	NA	11.4405	10.9018	5.85511	6.75733	8.71849	9.48493	7.65616	NA	9.42467	NA	9.84404	10.0862	9.15	10.8315	9.59348	9.59504	12.2669	9.23317	NA	8.81318	9.91303	7.56202	5.50052	5.60247	8.24946	7.21086	13.6655	7.6328	7.06375	10.0504	NA	9.08461	8.76562	8.73269	13.0666	7.15496	11.1595	10.5466	NA	6.87978	7.40554	NA	8.17534	NA
sp|Q8NHP6|MSPD2_HUMAN	9.83821	9.78888	8.057	9.46046	NA	13.0636	7.33831	8.01432	6.59976	NA	8.85732	11.6683	4.14703	6.68788	9.01928	7.80535	7.38591	7.63199	6.26372	5.47152	7.83758	NA	10.2641	NA	NA	10.056	6.53799	8.25954	8.14415	6.61017	6.14018	5.63284	NA	NA	9.21643	6.54348	6.94422	7.16817	6.74904	5.09918	8.53731	8.18351	9.62538	10.9112	8.48431	10.4016	7.92527	NA	8.08667
sp|Q8NHP8|PLBL2_HUMAN	9.56162	10.4843	8.83202	10.2621	NA	12.9617	10.7633	9.90632	12.3047	NA	11.4419	11.7119	NA	12.4976	10.8295	NA	14.351	NA	8.78927	NA	10.9522	11.3884	NA	11.0643	10.5199	10.9294	8.29749	10.9139	10.8584	NA	11.6436	11.2699	11.2284	NA	5.64494	11.0311	10.6058	10.9783	10.2753	15.3972	11.5434	11.2794	13.2491	11.0066	11.8729	12.8068	12.3651	11.4474	11.1695
sp|Q8NHU6|TDRD7_HUMAN	NA	9.44187	NA	NA	NA	12.5028	10.204	NA	12.0475	NA	11.837	11.5462	NA	NA	11.5104	NA	12.858	NA	NA	NA	11.6615	NA	12.1646	NA	NA	12.3489	11.6646	13.146	12.0276	NA	NA	10.1647	11.8123	NA	NA	12.2042	NA	9.83181	NA	10.8857	11.8898	11.6001	12.9544	10.8097	NA	NA	12.8	NA	11.2521
sp|Q8NHV4|NEDD1_HUMAN	NA	NA	NA	NA	NA	9.50223	NA	9.72593	8.7479	NA	13.3367	NA	14.159	NA	10.2269	NA	NA	11.3514	9.47917	8.3576	8.49693	NA	NA	NA	NA	9.46374	9.48798	9.891	9.81607	NA	10.6573	8.24813	NA	9.02698	9.2783	9.70789	NA	NA	NA	NA	13.751	11.7821	10.0447	NA	NA	9.56201	NA	9.53177	NA
sp|Q8NI08|NCOA7_HUMAN	5.4253	3.4342	3.49465	5.0714	12.0553	11.5848	9.35752	3.53457	8.72481	10.8157	5.57358	12.4436	5.15958	4.56492	9.02846	11.9509	11.3102	4.95927	10.7107	10.9135	12.9428	12.3218	11.7888	9.96014	8.87589	11.3031	11.6728	12.0919	10.9752	3.84036	9.9301	7.67866	5.18815	12.8179	9.44164	8.43321	7.33919	9.41596	10.5797	11.7948	11.7836	5.21204	11.4803	11.4361	10.8781	4.57932	9.8926	9.29	5.26399
sp|Q8NI27|THOC2_HUMAN	7.03054	6.84637	NA	NA	7.92289	10.7862	7.17063	9.51285	8.76871	7.05875	10.2775	10.6926	9.55533	NA	10.5746	9.37922	12.4028	7.78503	10.6305	10.7319	10.9452	10.985	11.0371	7.22229	10.6834	7.44919	8.97346	7.27439	12.8209	6.91536	10.31	8.14857	12.9934	11.5368	11.7182	10.6338	7.68682	6.69002	7.71607	10.3677	9.25694	NA	8.94863	6.14519	NA	NA	7.72687	6.5776	6.1613
sp|Q8NI36|WDR36_HUMAN	NA	NA	8.78987	10.4171	11.0415	11.7157	13.3312	12.0495	NA	9.73039	NA	15.2626	NA	NA	NA	12.9005	12.9677	NA	10.4529	12.5618	11.5722	10.2161	11.2111	13.7208	NA	10.9881	10.5296	12.7204	12.9296	NA	NA	10.2141	NA	13.3763	NA	12.9717	NA	NA	NA	12.5916	NA	NA	11.1912	9.37195	NA	NA	NA	NA	10.7708
sp|Q8NI60|COQ8A_HUMAN	11.2156	11.2009	9.88117	11.1628	NA	12.7643	10.0082	NA	12.929	NA	12.2356	NA	NA	NA	NA	NA	12.741	NA	11.792	NA	NA	NA	NA	NA	NA	NA	11.7072	NA	NA	NA	12.3723	11.888	NA	12.5854	NA	12.163	NA	NA	NA	12.7075	11.8791	12.3317	13.8383	NA	12.8163	13.0482	NA	13.2915	12.0936
sp|Q8TAB3|PCD19_HUMAN	10.9376	NA	NA	NA	NA	NA	12.3062	NA	NA	NA	10.8245	14.8154	12.9473	11.9795	NA	NA	NA	NA	14.0744	NA	12.2631	NA	NA	14.7662	NA	10.8415	NA	NA	11.9093	NA	NA	12.9729	NA	NA	NA	NA	NA	NA	NA	10.7428	NA	10.3229	13.1579	NA	NA	NA	NA	NA	10.4367
sp|Q8TAC1|RFESD_HUMAN	NA	9.26617	NA	NA	11.1114	13.913	NA	NA	11.236	11.255	11.8428	10.6339	NA	11.0172	NA	NA	NA	NA	NA	NA	NA	NA	NA	12.1546	11.9754	9.00922	NA	10.9189	11.1457	NA	10.4478	10.4346	11.4173	NA	NA	NA	NA	NA	8.4256	NA	NA	10.6642	11.0085	NA	10.9502	10.1525	NA	9.9896	10.323
sp|Q8TAC9|SCAM5_HUMAN	16.0617	14.8482	11.2313	NA	12.596	14.2646	NA	11.2028	11.0335	13.6149	NA	NA	11.9951	NA	13.5094	10.9664	12.1309	12.8717	11.6913	14.5353	14.0655	15.8394	NA	NA	10.9933	NA	12.0551	12.2688	12.4353	NA	11.5829	10.1902	15.0757	14.0708	NA	12.5314	11.8956	12.0787	12.1207	12.1404	12.0514	12.2619	11.6574	NA	14.8931	NA	NA	12.8681	NA
sp|Q8TAE8|G45IP_HUMAN	NA	NA	NA	8.77374	NA	10.1669	NA	NA	NA	NA	NA	NA	11.4896	NA	10.6633	12.6811	9.93373	NA	8.46515	12.2461	NA	12.651	12.8918	NA	9.23868	13.0811	9.67071	12.0898	12.4955	NA	NA	9.7493	NA	NA	10.1255	10.4913	NA	NA	NA	NA	NA	NA	9.67628	NA	NA	NA	NA	NA	NA
sp|Q8TAF3|WDR48_HUMAN	11.5132	NA	NA	NA	9.06041	11.998	7.72927	NA	11.7473	NA	12.7316	7.79442	NA	NA	12.3185	10.2838	9.7074	NA	7.69346	9.69054	11.4267	10.7807	10.3766	10.0213	8.05647	11.661	10.2449	10.4839	10.1708	NA	8.99531	9.40408	8.31801	7.54139	7.80164	9.42204	NA	8.1444	9.63671	9.63563	9.83384	7.06764	7.79599	11.3016	NA	9.41798	6.36843	10.2088	10.3924
sp|Q8TAG9|EXOC6_HUMAN	NA	10.5407	NA	11.9056	NA	11.0986	9.91518	NA	NA	NA	13.0829	12.2655	12.9819	NA	12.1095	11.9908	NA	NA	10.1351	12.4412	10.8685	12.5272	11.0089	NA	10.8934	10.9676	13.3471	12.5499	NA	NA	10.7996	NA	9.9622	10.6193	12.195	12.4706	NA	NA	NA	12.3778	NA	NA	12.9762	12.1573	10.5555	11.1969	11.2913	NA	9.86097
sp|Q8TAM6|ERMIN_HUMAN	NA	NA	NA	4.4781	9.13822	11.9089	8.47431	NA	6.21022	9.40585	5.10835	12.5513	NA	4.71736	10.2936	9.47819	10.8925	NA	10.1335	10.1779	10.0858	9.8035	9.67248	6.70578	6.31412	10.4575	5.78918	12.3388	9.77348	5.71183	11.577	11.6806	9.92629	10.0178	9.5732	12.3193	6.54009	10.8728	6.20557	10.689	11.7014	9.11974	10.9157	6.38032	5.71506	NA	NA	7.86203	8.81346
sp|Q8TAQ2|SMRC2_HUMAN	10.6115	3.28096	NA	7.09988	6.98183	7.94782	9.82452	4.71626	9.14586	9.64187	9.01797	10.9777	9.45166	9.57351	11.4024	8.27661	7.30612	6.71715	7.34756	9.71252	9.33891	7.75739	6.86176	9.6992	8.24995	7.66156	10.1508	9.14321	7.96482	2.88152	9.9841	9.74712	7.27496	12.0003	8.79688	8.17126	6.22507	8.95342	10.7411	7.88072	10.7162	8.63074	10.5147	7.75203	4.83103	1.48948	8.10095	9.67882	12.4766
sp|Q8TAT6|NPL4_HUMAN	11.1936	11.0222	NA	9.49963	9.41278	11.9404	8.53256	10.7331	11.1436	7.00726	11.0896	8.715	9.19948	9.35838	11.423	9.51298	13.4259	NA	8.63248	12.3288	10.9056	10.0527	11.3177	9.2204	10.1255	11.9898	12.9883	8.09652	11.1901	9.74341	7.69503	10.6852	11.1416	10.44	11.7152	10.6899	NA	NA	7.73403	9.11168	9.49604	9.19552	7.92692	11.5407	9.78704	10.2441	7.33041	11.8478	11.5496
sp|Q8TB03|CX038_HUMAN	NA	NA	NA	NA	11.669	12.9419	NA	NA	NA	NA	NA	NA	11.8007	NA	11.8809	11.8945	12.8246	11.611	12.2374	12.9724	12.9762	12.8133	13.1342	NA	13.6682	13.1672	NA	12.9551	11.05	9.42955	12.0654	13.0099	12.4281	12.2691	13.5086	14.0326	NA	12.5052	11.2907	11.8767	12.1722	NA	NA	NA	NA	NA	NA	NA	NA
sp|Q8TB22|SPT20_HUMAN	6.08626	6.65584	6.33935	11.7048	NA	12.1958	7.282	6.78676	12.3091	7.89204	6.56952	8.06291	NA	5.01616	10.4011	7.52275	8.52719	6.90578	12.3433	12.1192	8.43454	8.21423	8.64229	NA	11.2285	12.5789	10.1289	11.8589	12.2135	7.70824	9.66654	7.40009	NA	12.5258	12.1351	8.22917	9.47916	11.0182	10.6135	7.15049	10.6542	10.3474	11.3138	10.9562	8.04181	9.18225	6.66181	6.70075	12.1549
sp|Q8TB36|GDAP1_HUMAN	7.85181	5.70381	5.68934	NA	6.55639	11.2887	7.78347	8.65931	4.78169	5.05422	NA	5.44524	7.44377	5.03804	5.31254	5.79181	NA	4.94043	7.33272	9.64948	10.8643	6.43655	NA	NA	6.43344	6.68891	5.43422	8.19812	8.67482	6.76555	NA	8.15943	NA	NA	4.94238	5.46094	6.09877	8.1203	5.39047	8.1763	10.4386	NA	NA	7.47175	3.77025	5.43162	3.13741	5.87697	3.60609
sp|Q8TB40|ABHD4_HUMAN	NA	NA	NA	NA	NA	NA	NA	8.5312	8.77821	8.31833	8.78579	8.84119	8.66806	10.4056	8.46388	NA	NA	8.18625	9.16654	13.3123	NA	13.8471	13.5593	10.4448	8.28894	NA	8.16358	NA	8.56696	NA	9.09171	10.3859	8.21772	9.01074	NA	12.6671	NA	NA	NA	8.98027	9.06785	8.82938	7.73578	NA	8.64935	8.68927	9.82318	11.3276	9.70908
sp|Q8TB72|PUM2_HUMAN	13.0784	11.0572	NA	15.654	16.7243	17.9052	15.855	16.8434	17.4217	15.9367	15.7976	14.0277	14.3908	11.7824	14.5273	14.6236	16.085	13.5725	17.1396	17.769	15.482	17.6083	15.2652	14.05	15.2469	15.6579	16.7796	16.3572	12.6324	13.1451	14.856	16.1847	15.0065	17.1452	15.0509	15.4266	NA	12.3164	13.8937	16.5669	16.945	17.8	17.5904	16.34	16.1726	15.854	17.5123	15.4689	16.8481
sp|Q8TB96|TIP_HUMAN	8.97726	8.64801	7.75671	9.19097	12.6933	12.6036	11.5383	7.36795	11.669	8.60855	9.50927	8.52138	8.97711	8.55686	9.3514	11.195	12.472	7.58705	8.13189	11.9048	14.5355	8.92128	8.96499	NA	13.4779	12.3854	9.60624	12.6006	12.5192	5.92922	11.312	11.0825	12.2713	12.4148	8.83533	8.65839	7.456	7.88934	8.30916	8.84191	8.9855	10.7253	11.5457	9.3759	8.51654	11.4997	10.9475	9.22639	9.6534
sp|Q8TBA6|GOGA5_HUMAN	NA	NA	NA	NA	13.2667	14.1511	12.7278	NA	NA	NA	14.8885	13.2526	NA	NA	16.0968	13.564	13.9582	NA	12.586	13.9354	13.9254	12.5363	14.0514	12.5557	13.8192	15.4508	15.5738	14.1206	15.337	NA	14.1014	NA	14.0251	14.5807	15.0173	14.615	NA	NA	13.154	13.2655	14.7478	NA	13.977	NA	NA	NA	NA	NA	NA
sp|Q8TBB6|S7A14_HUMAN	4.40467	NA	NA	6.01405	7.10652	8.82578	8.39447	NA	9.14136	11.434	5.48849	11.7025	6.12066	8.6726	9.19667	12.3062	12.9456	5.30542	8.68886	6.23554	6.60231	8.61122	5.6862	10.1859	8.94365	NA	10.3361	12.4939	8.74018	3.58648	8.24097	9.24261	13.6874	6.60485	10.8794	7.42814	NA	6.64873	6.70441	9.17297	6.72109	8.6673	9.82985	6.0074	NA	5.59254	7.76067	11.3195	7.26926
sp|Q8TBC4|UBA3_HUMAN	6.70384	6.4148	6.89676	11.0292	NA	NA	9.60683	6.50656	NA	7.76112	10.3172	12.9699	8.39602	8.02413	9.98948	NA	6.8945	NA	NA	6.3881	7.9563	7.3311	8.8507	9.59977	7.97006	7.00799	8.2172	NA	NA	NA	NA	9.53649	NA	NA	8.08467	7.9969	7.63866	NA	7.40248	8.09897	NA	10.3444	NA	8.39654	8.04231	8.57273	9.4286	9.90403	NA
sp|Q8TBF2|PGFS_HUMAN	10.6124	NA	6.46658	8.63472	10.4172	11.2168	9.09051	7.54354	9.60865	5.558	NA	11.2053	10.5178	NA	10.1793	11.0578	11.3911	NA	11.0755	11.4849	11.2224	9.31591	11.2521	8.91088	11.1112	11.4122	9.48368	11.205	6.31949	5.15229	11.6398	5.4687	10.173	10.6854	9.74603	10.3997	NA	8.4066	6.28517	NA	6.05796	5.81377	10.0031	8.98958	7.68171	5.58842	9.28472	10.2699	10.215
sp|Q8TBF5|PIGX_HUMAN	NA	NA	NA	9.0025	11.2784	12.0413	NA	NA	NA	10.2447	11.0422	NA	11.0228	9.26644	10.5376	NA	NA	10.4267	11.7679	NA	NA	12.4134	NA	NA	NA	NA	NA	11.8984	NA	NA	NA	NA	12.1927	NA	NA	10.8432	9.92629	11.4938	NA	NA	NA	NA	NA	NA	NA	NA	NA	NA	NA
sp|Q8TBF8|FA81A_HUMAN	10.9001	9.61673	NA	NA	10.6809	5.7212	NA	NA	NA	NA	12.0017	11.7004	NA	9.58099	12.8918	NA	NA	NA	11.2709	NA	13.1298	NA	NA	NA	NA	NA	11.7389	NA	NA	NA	11.4837	NA	NA	NA	12.0999	NA	NA	9.40682	NA	NA	NA	NA	10.6971	11.1946	NA	9.9788	9.45765	NA	11.5497
sp|Q8TBG9|SYNPR_HUMAN	10.0886	9.23519	NA	10.6769	NA	10.9044	9.63897	10.1726	12.8476	13.1563	10.9104	11.1541	9.59342	10.4006	10.9228	13.1398	12.5061	NA	NA	NA	11.3078	NA	14.4227	NA	NA	13.0418	13.7216	14.7783	13.7012	NA	11.1408	12.6162	13.5106	10.7804	13.452	6.96981	9.75338	11.1261	13.0229	11.6223	11.7566	10.6816	13.86	9.85911	10.1603	10.6422	10.2131	NA	12.8695
sp|Q8TBM8|DJB14_HUMAN	3.64315	NA	NA	6.50475	NA	7.64017	NA	NA	NA	8.02642	NA	NA	NA	NA	NA	NA	NA	10.7924	7.57682	13.0839	7.90816	NA	11.038	NA	NA	NA	NA	7.20389	NA	NA	NA	NA	13.3302	NA	NA	NA	NA	11.3081	NA	11.0662	6.4466	NA	NA	NA	NA	NA	NA	6.72942	NA
sp|Q8TBP6|S2540_HUMAN	12.7836	12.1651	11.1409	13.5742	9.96241	12.7838	9.95129	11.9414	13.564	12.4139	12.167	10.3959	10.8033	11.681	12.479	9.71059	14.1901	9.88202	12.7928	12.3851	10.2582	12.7295	12.6129	9.8104	12.9879	9.66208	12.3494	10.613	10.4172	7.80113	13.488	13.0178	12.1928	13.9252	13.7168	12.445	10.5598	11.0655	10.6945	12.8965	13.347	12.3719	13.5841	14.4353	12.7638	12.8831	12.8028	12.2661	12.082
sp|Q8TBX8|PI42C_HUMAN	11.8311	8.46266	5.18166	5.8268	NA	NA	8.12822	5.77799	8.13131	NA	7.70354	8.79279	7.66244	6.20404	5.00701	7.25079	NA	5.17103	8.64777	5.59386	NA	9.5731	4.7465	5.19042	NA	5.71534	NA	8.64559	5.73764	3.1625	10.6984	13.3541	NA	6.91054	NA	NA	NA	5.27646	5.90454	NA	4.87456	6.81107	12.5645	8.97311	9.09119	4.47002	4.73377	6.07374	9.43994
sp|Q8TC07|TBC15_HUMAN	5.65544	8.10404	7.60198	NA	NA	6.4181	7.71553	6.95783	NA	6.78859	10.1717	8.9919	7.30492	6.05281	NA	NA	9.27712	NA	NA	8.32463	5.55544	NA	NA	6.16033	NA	5.6627	6.35576	4.33622	8.10319	NA	6.72021	8.01326	8.9579	8.83186	NA	5.9007	5.64118	9.25217	NA	10.5627	12.6894	6.67535	7.19645	8.27596	7.8416	6.2967	6.63793	3.20448	6.30877
sp|Q8TC12|RDH11_HUMAN	6.92724	8.16992	6.27415	8.77438	7.68387	10.617	9.99779	6.92069	8.27221	9.18022	9.75167	14.2454	8.44647	10.4354	6.66029	7.34148	14.0228	10.3673	10.1298	9.77654	8.91788	13.6621	10.3358	9.56321	8.60004	5.92199	9.5441	8.86706	6.22242	5.10105	12.5029	8.67061	11.6646	9.24305	8.27332	8.23035	8.10588	11.8654	7.72155	11.0455	10.3957	9.76242	9.23091	9.57481	12.0814	8.83199	10.6662	9.45328	7.76613
sp|Q8TC26|TM163_HUMAN	NA	NA	NA	NA	10.5766	9.82267	NA	NA	NA	10.0151	NA	10.0438	10.394	NA	9.79356	NA	10.1728	NA	NA	10.3599	11.4824	9.64022	13.3813	NA	NA	9.68625	13.3061	14.0023	NA	NA	12.0509	8.96214	10.636	NA	NA	10.1686	9.50882	14.4533	11.4332	11.2837	11.6796	NA	NA	NA	NA	NA	NA	NA	NA
sp|Q8TCC7|S22A8_HUMAN	NA	10.5642	9.48132	11.5311	13.192	13.4204	12.3119	NA	NA	13.8635	11.0065	13.5523	NA	NA	14.4393	14.759	14.1666	NA	13.9269	NA	NA	13.7764	12.7806	NA	12.9078	14.7506	11.3231	NA	14.6195	11.5433	14.5668	14.4214	NA	NA	12.9535	14.5825	NA	NA	12.8155	12.2942	14.065	10.6904	10.9744	NA	NA	11.9036	NA	NA	NA
sp|Q8TCD1|CR032_HUMAN	NA	NA	NA	4.36481	NA	NA	4.97513	6.43548	2.9391	NA	4.69206	NA	NA	NA	4.85854	4.41242	12.8761	NA	NA	12.6912	5.89833	5.50847	4.82956	3.18016	3.65165	5.60281	NA	11.7393	4.73497	NA	4.73557	5.26386	NA	5.56318	5.33661	5.46531	NA	NA	5.22896	1.74616	3.20883	5.12261	NA	NA	6.43674	NA	10.5779	3.7201	4.33951
sp|Q8TCD5|NT5C_HUMAN	3.90056	7.71218	NA	8.40057	NA	9.45123	8.10434	3.2805	8.10988	3.96079	12.9356	4.64761	3.95273	6.26746	4.22128	4.95464	10.4752	4.42165	11.0092	9.08882	NA	7.92795	3.89485	NA	4.5993	9.81211	7.17725	6.94432	8.66901	1.96944	3.95654	9.51182	4.01129	8.50927	4.03183	1.15423	NA	6.3415	8.38057	9.30279	7.03042	7.01599	7.0152	8.80981	9.27025	13.2805	7.01719	4.07865	4.41713
sp|Q8TCG1|CIP2A_HUMAN	9.10417	NA	NA	NA	10.9795	10.8215	NA	7.15706	10.0058	10.3731	NA	11.7114	NA	9.64988	9.03259	11.6757	NA	NA	10.0025	10.3398	7.30566	NA	8.99324	10.6104	NA	7.62308	9.84602	9.97282	NA	7.95191	NA	NA	NA	10.246	NA	10.0695	NA	NA	9.54214	9.66172	NA	NA	NA	NA	NA	NA	NA	NA	NA
sp|Q8TCG5|CPT1C_HUMAN	7.04639	8.01122	2.01955	NA	5.94875	5.0648	NA	4.7738	4.3601	NA	NA	NA	5.06078	7.22508	4.54192	NA	10.4148	3.65106	7.92764	4.41862	4.22465	9.97453	NA	3.21589	6.65451	10.8545	3.42757	6.92041	7.10453	NA	5.63528	6.88602	7.458	4.32719	NA	NA	4.97997	7.14668	6.9899	3.21738	7.99665	7.09394	7.02693	NA	NA	NA	4.67852	3.20342	8.30852
sp|Q8TCJ2|STT3B_HUMAN	3.51005	8.18376	7.20468	10.3589	8.35583	8.16837	NA	NA	NA	7.35245	NA	NA	7.47942	NA	8.68802	8.04509	7.73911	7.25688	8.07594	8.6332	7.99869	8.65744	12.2997	11.6581	9.85775	8.13809	NA	11.8997	7.81898	9.4527	NA	10.9322	8.1714	10.5817	7.86955	8.57123	NA	NA	7.04457	7.23874	6.87501	NA	NA	7.90184	8.60369	9.00048	NA	11.9214	8.79425
sp|Q8TCS8|PNPT1_HUMAN	7.79791	6.61783	3.73756	8.42426	NA	6.68568	4.05186	3.38415	1.56522	8.23291	9.12013	8.79044	5.00888	9.0435	NA	4.63561	4.41011	NA	9.14075	7.51243	8.08791	8.09862	NA	NA	7.12655	9.35919	5.03023	4.77133	8.50322	NA	10.9331	7.94211	8.64838	8.3803	6.67022	7.80496	6.81199	4.05463	5.73531	8.84097	4.91848	8.93992	4.4723	7.49915	NA	5.14045	4.86824	NA	4.91774
sp|Q8TCU4|ALMS1_HUMAN	16.1616	NA	NA	NA	NA	16.6706	NA	NA	11.0782	11.4046	11.3556	11.3591	11.5104	10.3368	11.7699	11.5303	13.7688	NA	NA	11.5215	NA	12.9402	NA	11.159	NA	14.0742	NA	13.3082	16.3808	14.2769	NA	14.8363	NA	11.6057	11.5165	NA	NA	11.2617	11.4771	14.9419	NA	13.7776	14.9208	11.4454	NA	NA	13.5273	10.3967	13.1562
sp|Q8TCU6|PREX1_HUMAN	9.20047	9.71337	7.90856	6.72471	6.44709	9.16586	4.0336	9.00668	9.51085	8.925	11.6448	7.64133	10.3757	10.9811	9.3686	7.45403	9.76604	NA	7.70115	8.47414	10.1211	8.81359	7.75542	7.48616	7.7839	8.51536	10.9239	10.0102	7.4192	5.59927	9.70307	8.87068	9.04207	7.79085	6.06442	6.02935	7.02081	9.72483	8.36017	8.70965	10.7753	11.3447	12.4431	9.52288	8.55118	8.49424	10.4732	10.6586	10.1381
sp|Q8TCY9|URGCP_HUMAN	NA	NA	NA	NA	13.2488	13.0712	11.6527	12.3037	12.9651	11.8331	13.486	13.2489	NA	11.4553	NA	NA	NA	NA	11.9539	13.1049	NA	12.6653	NA	12.5466	NA	NA	12.6102	11.947	11.0366	NA	11.9283	NA	NA	12.6034	11.3541	11.6277	NA	12.0558	12.0129	12.5411	NA	12.8994	13.8463	12.5708	13.1915	11.7654	12.6539	12.2734	12.9937
sp|Q8TCZ2|C99L2_HUMAN	10.5473	9.91807	9.20808	9.92374	10.0083	12.153	12.5684	12.1074	14.0234	12.9877	10.7091	12.5391	10.6498	11.6222	10.4302	12.9854	NA	NA	12.6591	9.51347	10.2845	12.9828	9.69388	10.1026	12.6394	9.72832	13.714	NA	9.41884	NA	13.8057	12.5852	NA	9.9442	NA	NA	NA	NA	NA	9.58989	14.4066	12.1381	12.2414	12.1572	12.1002	10.0129	9.63302	12.9415	NA
sp|Q8TD16|BICD2_HUMAN	NA	8.85699	NA	6.72989	NA	13.6876	NA	10.8171	11.6788	12.679	8.22933	8.59078	13.6407	12.0691	10.8302	14.179	14.1692	NA	11.4543	14.7555	7.84722	7.88041	11.3925	10.6546	13.2447	11.1639	12.8678	9.06322	12.0801	8.85664	NA	11.3069	13.4209	11.8525	13.0321	14.3038	11.1167	12.2756	8.42417	10.1288	13.7523	7.17936	10.928	NA	6.42915	NA	7.15087	NA	6.92562
sp|Q8TD19|NEK9_HUMAN	8.09332	8.53103	NA	9.85392	14.7231	11.3338	8.22006	NA	10.5412	13.5517	13.7224	10.2517	NA	NA	8.45351	11.8859	14.0661	8.67538	10.4101	NA	12.7983	11.0004	NA	8.23732	8.2654	9.7207	11.5234	10.1115	11.8247	NA	7.2795	13.1585	8.9166	11.4795	10.3074	10.6542	8.09658	10.2557	11.5287	9.02739	12.9473	NA	9.08252	8.57106	8.27655	10.1526	12.235	8.37524	11.1338
sp|Q8TD22|SFXN5_HUMAN	9.539	4.78859	4.5379	7.34156	7.58008	9.52907	NA	NA	8.67573	8.46912	8.03137	9.40631	11.9493	NA	7.51129	9.97545	10.0724	8.07787	8.96583	8.14932	10.5363	10.6172	10.3119	9.00674	11.5531	11.5489	9.51596	7.77098	7.67821	3.69162	10.054	8.73277	11.5291	10.7499	9.26065	10.525	5.46873	3.89786	7.07664	10.6166	9.79941	7.05229	5.18184	7.76849	5.16476	6.54395	7.14402	7.27138	NA
sp|Q8TD26|CHD6_HUMAN	NA	8.26826	NA	8.15668	6.1356	6.14592	NA	8.11743	NA	NA	NA	5.31586	8.29617	NA	NA	6.31425	NA	NA	NA	11.6172	1.43602	6.67556	NA	NA	6.22209	2.05273	8.60919	6.64282	7.44164	4.54714	NA	5.23203	NA	6.51966	NA	6.51503	NA	11.8579	5.87765	NA	5.61423	11.5048	8.87926	11.1764	8.1033	9.03447	8.02776	8.10835	10.9311
sp|Q8TD30|ALAT2_HUMAN	7.0141	NA	8.87386	5.62959	NA	NA	NA	6.23171	8.34687	8.56704	8.0115	NA	12.986	7.19624	NA	8.3797	NA	NA	11.0176	9.07374	NA	NA	9.28401	NA	NA	11.0935	NA	NA	NA	6.9406	11.0676	8.05875	NA	NA	NA	7.78022	NA	11.797	11.7536	8.45593	11.7009	6.47151	8.58462	6.91939	7.34307	6.03725	6.12876	5.67619	7.55573
sp|Q8TD55|PKHO2_HUMAN	NA	NA	NA	NA	NA	7.61303	NA	NA	10.7087	NA	NA	7.47157	NA	NA	NA	NA	NA	NA	NA	7.92999	6.8073	7.92056	NA	NA	NA	NA	NA	NA	6.78993	NA	6.64082	NA	NA	NA	6.88527	NA	NA	9.86634	NA	NA	NA	NA	8.59249	NA	10.0661	NA	8.58381	NA	NA
sp|Q8TDB4|HUMMR_HUMAN	11.6048	NA	NA	9.98447	11.4699	12.0833	10.2549	10.1429	8.46486	9.09499	11.9153	12.451	12.1511	12.9871	13.6271	11.4074	12.6593	8.12201	8.97284	14.194	13.0357	11.8539	12.8586	NA	8.86405	11.6521	11.2511	14.5219	12.0097	9.12684	12.694	10.9635	13.7971	14.2754	12.5723	14.0809	11.7893	12.5963	13.2701	15.3132	15.0434	11.0866	11.6509	10.8958	NA	8.93056	10.9766	12.5013	11.6719
sp|Q8TDB6|DTX3L_HUMAN	10.0697	7.98287	NA	9.98501	13.8483	9.12344	NA	NA	NA	11.9128	9.72121	13.4577	13.3292	9.97092	10.5136	13.0038	12.6614	NA	13.1216	15.3651	13.9472	10.6685	10.1598	10.3445	11.7847	10.3211	10.1844	NA	10.658	9.93549	12.081	12.9474	12.0379	13.5182	13.0057	8.58591	10.0947	10.5889	5.30688	NA	9.67472	9.53641	9.91079	8.98296	7.39654	9.29502	9.61864	8.80591	7.78522
sp|Q8TDC3|BRSK1_HUMAN	13.0235	10.9607	NA	NA	12.6451	15.1635	NA	10.043	14.4169	14.004	14.2242	13.03	11.9333	13.9689	15.282	12.8205	13.7876	13.156	14.3952	14.7801	14.9178	11.3063	14.4095	12.7837	12.5685	12.4389	13.0672	15.0711	15.0419	NA	14.3306	13.5084	15.5266	14.31	13.7223	12.6113	11.8884	14.4593	13.4994	14.5581	14.9024	14.5002	12.8616	11.5389	10.7565	13.2359	12.2035	14.091	12.0481
sp|Q8TDD1|DDX54_HUMAN	NA	NA	NA	NA	NA	NA	NA	NA	NA	NA	NA	NA	NA	14.7096	15.9633	NA	NA	NA	14.6221	NA	NA	NA	NA	NA	NA	15.8416	14.0998	NA	15.0016	NA	NA	NA	NA	NA	15.1193	NA	NA	NA	NA	NA	14.6678	NA	NA	NA	14.1886	14.3566	NA	NA	NA
sp|Q8TDJ6|DMXL2_HUMAN	9.67293	9.1146	8.06771	5.45704	4.0163	11.4405	9.97798	8.22981	10.3281	11.4626	9.95432	11.5078	9.2732	10.2366	11.6885	10.4855	12.5073	8.34679	11.2137	12.1086	12.1491	10.6576	10.6763	9.14566	8.25803	9.56646	7.38886	11.8106	10.9816	5.17735	11.0826	11.2116	11.695	10.6427	9.79523	9.81143	7.64826	11.2553	11.0973	9.8715	12.2347	11.0096	11.11	10.3546	7.463	6.37847	9.29722	9.95874	9.45398
sp|Q8TDN6|BRX1_HUMAN	10.9906	8.19293	7.3128	8.01276	NA	7.27267	6.59709	NA	7.49701	NA	11.2511	11.2223	8.25087	NA	8.27258	NA	NA	NA	NA	7.62698	7.47548	7.31261	7.57704	9.11837	6.83623	7.86158	10.4856	10.8259	12.6523	6.98058	NA	10.4219	6.98034	7.44275	7.14722	7.72126	NA	7.80562	9.75676	7.70858	NA	6.97287	13.3279	10.7179	7.87311	11.8253	10.5357	11.5772	NA
sp|Q8TDW0|LRC8C_HUMAN	12.9699	NA	NA	10.8679	NA	8.06762	8.7856	7.78152	10.4554	12.9361	13.9001	7.87015	10.1815	7.17105	13.6695	7.79115	10.4258	NA	10.3787	12.7205	13.4837	13.4602	8.03369	NA	8.13358	12.5709	13.6194	11.5429	11.9891	7.6726	12.4543	9.25917	NA	12.0145	12.1853	12.4493	NA	10.2725	12.3647	11.982	12.8486	12.2265	13.5567	13.1657	7.25196	9.71006	11.4591	12.6556	12.1247
sp|Q8TDW7|FAT3_HUMAN	NA	NA	NA	NA	NA	15.601	NA	NA	NA	NA	14.6113	NA	13.7205	11.8689	15.2289	13.4529	15.6212	NA	NA	14.2618	13.8875	14.7998	15.8544	NA	14.8742	16.2711	NA	15.7699	15.2296	11.5314	14.9299	13.9736	NA	NA	14.9925	15.5968	NA	NA	14.1558	14.675	13.6989	NA	NA	NA	NA	NA	NA	12.3078	NA
sp|Q8TDX7|NEK7_HUMAN	NA	14.0384	11.8308	13.0613	NA	NA	NA	NA	12.2726	NA	11.5034	NA	NA	11.9121	10.7983	NA	12.4285	NA	NA	12.4766	12.5777	NA	NA	NA	NA	12.0695	8.20618	11.3076	NA	NA	NA	NA	NA	NA	NA	NA	NA	11.7643	13.4921	11.8814	12.3277	12.6136	NA	11.7143	13.1659	14.7698	11.9954	11.7969	12.1575
sp|Q8TDY2|RBCC1_HUMAN	NA	NA	NA	NA	NA	NA	14.7094	NA	NA	NA	NA	NA	NA	NA	NA	NA	NA	NA	NA	NA	NA	NA	NA	NA	NA	NA	NA	NA	NA	NA	NA	14.501	NA	NA	NA	NA	NA	15.2442	NA	15.608	15.1701	NA	NA	NA	NA	NA	NA	NA	NA
sp|Q8TDZ2|MICA1_HUMAN	8.29175	10.9237	10.929	8.48334	11.5227	8.99007	NA	8.01182	9.25112	NA	11.5382	9.65455	NA	9.82777	9.12336	NA	9.75787	NA	8.8372	NA	NA	NA	NA	NA	9.17638	9.42713	NA	7.60713	NA	8.39723	9.00344	8.81336	11.4289	9.23199	9.27434	13.8906	8.17705	9.1392	NA	9.37509	9.3254	14.4869	14.2471	9.01406	8.37756	NA	8.90456	9.2654	13.3741
sp|Q8TE73|DYH5_HUMAN	NA	8.13759	7.95525	12.5657	NA	NA	NA	8.87137	NA	NA	9.59702	NA	NA	NA	NA	11.5595	NA	NA	7.85771	NA	NA	NA	NA	NA	10.3557	NA	8.79825	NA	NA	10.6387	NA	11.9812	9.1976	NA	NA	NA	NA	7.49192	NA	NA	NA	NA	9.5437	10.4435	NA	10.5345	9.76334	8.87285	10.8062
sp|Q8TE77|SSH3_HUMAN	10.3871	NA	NA	11.7453	NA	7.93992	7.94559	NA	11.309	12.5884	NA	11.6515	11.9168	6.24088	12.0197	11.5753	12.6666	7.86466	8.19855	9.84581	11.961	11.5995	NA	NA	11.8544	8.72941	9.70846	NA	12.2749	6.76509	11.3572	12.8208	7.87663	9.74831	7.77951	11.871	NA	8.3976	8.27951	13.5646	11.793	7.01455	7.89321	7.47744	8.72093	6.30975	NA	7.09845	7.86676
sp|Q8TEA1|NSUN6_HUMAN	18.1577	14.3883	NA	17.0645	NA	17.2665	16.5096	NA	17.5206	17.1979	18.1847	16.7185	18.0243	16.6826	18.7568	17.2939	16.6298	15.0868	16.1994	17.2208	17.5246	17.522	17.0608	15.358	16.3826	17.5177	18.1428	16.2651	17.4136	12.7445	16.9658	16.4622	15.9728	17.1827	17.8182	16.9328	14.9941	15.7355	16.8228	17.2289	17.785	17.2974	17.9365	17.4866	15.0483	15.6878	16.901	17.5284	17.3496
sp|Q8TEA7|TBCK_HUMAN	10.5942	9.11606	8.46218	9.78247	7.88154	12.8116	9.48434	8.30963	11.4111	11.8391	9.52857	11.7664	10.938	7.45143	10.9592	12.5491	13.4937	9.43758	11.859	13.4672	13.211	13.2536	12.3943	9.9652	12.9621	13.0389	11.1173	12.5713	10.9021	8.67975	10.0037	11.8212	10.4823	12.8448	12.7852	12.7096	6.92066	9.82273	9.97776	11.3006	11.7373	11.3823	10.7401	10.5185	9.28072	9.35899	10.1665	9.53226	9.75251
sp|Q8TEB1|DCA11_HUMAN	12.5172	NA	NA	NA	NA	NA	NA	NA	NA	NA	NA	NA	NA	NA	NA	NA	NA	NA	NA	NA	NA	NA	12.5468	NA	NA	NA	12.9187	12.7514	NA	NA	NA	NA	NA	NA	NA	12.2398	NA	NA	NA	NA	NA	10.076	12.8587	13.7807	NA	12.0452	12.1135	NA	14.1463
sp|Q8TED0|UTP15_HUMAN	11.3761	NA	NA	NA	NA	NA	NA	NA	NA	NA	8.25164	8.15251	NA	NA	8.35087	NA	NA	NA	NA	8.57533	8.26133	NA	NA	9.30214	NA	NA	NA	NA	NA	NA	10.9036	NA	NA	NA	NA	NA	NA	NA	NA	NA	NA	NA	NA	NA	8.86921	NA	NA	NA	NA
sp|Q8TEM1|PO210_HUMAN	7.87693	NA	NA	9.56756	7.61155	11.3024	NA	NA	8.11712	10.9345	8.55904	11.45	9.43739	10.349	11.9411	NA	8.22019	NA	11.0381	11.2511	11.2684	10.3435	8.22995	7.55658	9.71312	8.48686	10.1638	12.4333	12.0693	NA	8.00658	7.75378	7.85407	8.11332	11.9356	11.3742	9.1785	10.9255	10.6887	11.399	12.6462	9.45736	10.7403	10.0342	NA	8.07898	NA	7.9128	10.132
sp|Q8TEQ0|SNX29_HUMAN	11.5626	NA	9.22264	11.2454	NA	12.1898	10.9703	NA	10.5444	11.1818	12.2695	11.6916	NA	NA	12.7573	NA	12.7261	NA	NA	NA	12.121	12.3342	13.1259	10.1802	11.5471	11.9116	NA	12.5747	12.466	8.45312	NA	NA	NA	NA	11.3976	12.4293	NA	NA	11.3025	12.0551	NA	9.606	NA	10.4436	10.2715	NA	NA	10.8018	11.6778
sp|Q8TEQ6|GEMI5_HUMAN	13.4012	7.80016	4.80749	10.1123	8.70451	10.8447	9.78329	7.96396	11.2853	11.0394	14.2608	10.6943	8.52247	9.52295	13.2204	8.33276	11.5531	10.7931	13.021	10.5043	12.1115	11.2635	11.391	10.0027	12.2181	13.2571	13.6323	9.85957	9.81443	8.46862	11.411	12.1406	9.64129	10.7842	11.8541	10.3433	9.13507	8.97801	11.2819	12.4815	12.0275	13.6966	10.7301	10.8743	9.62308	8.15157	9.76612	9.69465	13.6336
sp|Q8TEQ8|PIGO_HUMAN	10.6239	10.5415	7.95369	9.19271	12.1697	11.0811	10.4517	9.47534	12.5036	8.72384	9.52294	10.6029	12.2988	8.64946	10.7454	8.84897	10.8032	8.05932	10.1933	11.0704	11.1669	10.6182	10.9709	7.95805	10.6044	11.4437	12.3494	11.0829	9.07119	7.99047	11.9291	10.4292	10.2849	11.399	8.92639	10.6022	9.93457	10.0985	10.6447	10.8876	11.0626	9.25586	9.33526	9.38494	9.80743	10.9944	10.7582	11.0439	10.9568
sp|Q8TER5|ARH40_HUMAN	14.885	NA	NA	14.6634	15.7688	17.0023	NA	NA	NA	NA	15.3609	14.7462	14.4725	13.7636	NA	NA	16.1779	NA	14.1923	15.8128	16.3416	16.3373	15.9245	NA	14.2726	16.399	15.5469	16.3968	13.3385	NA	14.9573	14.6137	16.572	15.6068	15.2682	15.8218	NA	14.1974	14.2113	14.5312	14.5417	14.7438	15.2957	15.1384	NA	14.518	13.4942	15.0937	14.8849
sp|Q8TEX9|IPO4_HUMAN	9.04016	10.2408	9.3299	10.7554	NA	14.1052	10.1029	NA	13.561	13.1971	11.1689	10.1299	10.622	10.1858	16.091	14.388	13.7737	8.7188	12.7238	14.1753	NA	12.259	15.5579	11.4777	11.8507	13.6178	11.2144	12.3992	10.6025	7.52129	13.8064	9.20574	13.5545	15.6639	15.5586	13.4796	8.82816	11.3546	13.2986	12.6356	13.4257	9.28626	10.9045	12.9952	10.1801	10.6734	10.3759	10.0341	12.9288
sp|Q8TF44|C2C4C_HUMAN	13.9707	13.3424	13.686	13.3737	13.29	14.0827	14.9626	13.1914	15.1719	13.0144	14.3845	12.0066	12.596	13.063	14.6548	13.5627	12.85	14.06	13.5892	13.9516	13.7788	12.5522	13.3847	13.8127	13.7354	13.9665	13.9213	13.3788	14.4696	9.28705	14.2977	14.2697	13.4619	13.7469	14.4358	13.0837	12.5275	13.4606	12.8666	13.4882	13.5702	15.3991	13.8479	13.4737	13.5189	14.9621	13.1195	14.0125	14.1283
sp|Q8TF61|FBX41_HUMAN	12.5503	NA	NA	12.2756	15.413	15.7099	11.7286	8.40944	12.6438	8.73325	9.28935	12.3102	13.9838	8.31394	12.9911	12.8639	14.9516	8.14757	12.3741	14.3528	13.3134	14.336	10.187	11.3323	8.77311	14.7755	14.9292	15.8056	15.11	7.21065	14.9248	13.5093	15.652	9.57458	14.5438	15.3917	7.90835	8.27245	12.2931	12.5718	14.934	10.3163	12.8941	12.5262	NA	NA	11.2187	8.04258	12.4196
sp|Q8TF72|SHRM3_HUMAN	7.03402	7.01273	7.86821	7.4515	10.4283	12.3954	8.43398	6.99803	9.04997	11.827	8.88334	9.64103	12.1038	9.56893	15.7641	11.4742	11.9651	11.4612	12.2484	11.8358	12.5441	13.7534	12.2657	9.63469	12.2507	16.3304	10.3684	16.2475	12.472	11.9712	11.375	14.9768	9.36271	13.2773	12.3579	12.8522	9.61711	9.55069	12.3955	11.6385	10.184	4.58153	7.73417	7.92723	11.4242	8.57294	9.71667	5.01124	6.88388
sp|Q8TF74|WIPF2_HUMAN	12.5671	NA	NA	10.3628	9.99366	12.3266	11.3776	10.6284	13.1199	NA	13.3622	11.5831	9.63925	9.61265	13.1758	9.89143	NA	8.89876	9.54868	10.1839	NA	NA	12.1256	10.1148	9.78485	9.33374	13.5051	NA	9.99262	NA	9.84799	13.0763	8.0868	NA	11.9454	10.8992	11.9803	NA	9.76916	8.56105	9.77671	12.2008	13.2271	13.1451	10.6923	13.4017	12.3731	10.0214	12.9886
sp|Q8WTT2|NOC3L_HUMAN	9.93576	9.09354	11.1673	8.99924	10.0839	10.9468	9.787	12.0561	11.2847	11.123	9.06975	11.3947	10.7088	9.51831	12.4376	11.8209	10.9008	NA	10.8981	8.99032	10.7124	11.636	10.8098	12.2305	12.8286	9.53668	10.57	10.7389	11.029	NA	10.3859	10.8416	10.5006	10.6509	12.003	10.5565	7.02208	8.03112	10.9893	8.93213	10.1851	9.83	10.6898	8.93862	10.0019	10.9462	6.98088	8.69347	11.6645
sp|Q8WTW3|COG1_HUMAN	9.99242	8.42953	NA	8.49897	8.87848	12.0725	7.15364	8.36112	9.41303	13.1761	13.3315	10.4822	8.84346	12.2598	13.008	11.8491	13.8403	10.6535	12.65	13.7644	11.3048	12.9689	12.5702	7.52823	8.11763	9.05397	11.1686	13.2455	10.1763	6.20941	12.264	11.8734	13.9508	12.7469	8.38016	10.3593	11.7266	13.9077	12.8747	12.7755	12.1999	14.319	10.0282	7.88289	NA	10.8786	9.97535	13.8699	13.6278
sp|Q8WU10|PYRD1_HUMAN	NA	10.3865	11.0152	NA	10.2257	NA	NA	NA	NA	9.4897	9.64926	11.5389	NA	10.3545	10.2842	NA	NA	NA	11.7543	9.88253	NA	NA	NA	NA	NA	NA	NA	NA	10.2662	NA	NA	NA	NA	NA	9.46309	NA	8.55883	6.02065	7.00211	NA	NA	7.7557	NA	7.56293	8.33975	NA	9.41417	10.2867	10.4746
sp|Q8WU76|SCFD2_HUMAN	NA	NA	11.4867	NA	NA	NA	NA	10.0481	NA	9.98571	9.85404	7.10781	9.71172	8.1955	10.1678	NA	11.5928	NA	10.4165	11.3992	12.401	12.0683	NA	13.1098	NA	12.3732	9.11679	11.0189	NA	NA	10.1951	NA	10.5406	NA	9.79535	9.08684	NA	NA	9.70151	NA	NA	NA	9.0167	NA	6.9981	NA	NA	7.38627	NA
sp|Q8WU79|SMAP2_HUMAN	NA	2.7452	NA	NA	6.49078	8.43563	3.44744	NA	7.48984	NA	NA	NA	6.96199	NA	NA	NA	6.8303	NA	NA	8.17762	-0.564974	11.2563	5.31797	5.56069	6.06327	5.29788	NA	5.09073	NA	NA	2.89868	4.53631	13.4841	7.44083	5.91104	10.8892	NA	4.95458	4.59293	NA	NA	4.17565	12.1408	NA	6.06369	7.21498	9.32608	11.1572	1.04082
sp|Q8WU90|ZC3HF_HUMAN	10.5089	NA	NA	8.31429	13.7712	13.4674	9.70642	7.16883	13.0586	10.9328	8.97018	11.3279	9.2464	7.96054	13.2618	14.0225	14.7884	NA	13.6922	15.0726	15.4148	9.65021	14.2229	11.9338	13.9393	14.1081	10.5832	11.2643	14.7043	9.1855	13.8598	13.7847	11.6464	14.6373	13.7071	14.9411	8.13124	8.53389	9.10328	10.8314	11.3812	10.383	8.26874	6.7759	7.77572	8.24668	NA	10.1921	10.9468
sp|Q8WUA2|PPIL4_HUMAN	10.8847	10.7494	NA	9.99323	12.126	14.1248	NA	NA	10.3175	NA	NA	10.6022	NA	NA	12.1053	NA	13.4846	NA	10.9682	13.1087	13.8799	12.5818	13.4343	NA	NA	14.6486	12.7522	11.8055	NA	NA	12.5603	11.6526	10.5749	13.1362	10.8088	NA	NA	10.2412	NA	NA	NA	10.822	12.3053	10.8129	12.0184	9.49152	NA	NA	NA
sp|Q8WUA8|TSK_HUMAN	NA	13.9207	NA	NA	NA	14.4396	NA	NA	NA	NA	14.0183	13.8861	14.163	13.0906	NA	NA	NA	NA	NA	NA	NA	NA	NA	NA	NA	NA	NA	NA	NA	NA	NA	NA	NA	NA	NA	NA	NA	13.8113	NA	NA	NA	13.5555	NA	NA	NA	NA	NA	NA	NA
sp|Q8WUD1|RAB2B_HUMAN	8.89706	7.82467	NA	9.7037	NA	12.579	12.3619	NA	NA	9.76202	9.89794	10.0421	NA	8.63493	15.0247	14.8005	NA	NA	8.23635	13.3327	9.81378	NA	9.415	12.3814	12.3884	NA	16.5122	14.9017	10.9619	7.4039	10.0041	9.63825	9.6227	12.4231	13.6858	11.012	8.13524	9.52087	NA	12.7241	11.1175	9.77962	13.8309	NA	NA	NA	NA	8.82788	11.1439
sp|Q8WUD4|CCD12_HUMAN	11.3033	NA	10.2533	NA	NA	10.3056	10.8064	NA	8.12138	9.79678	NA	NA	NA	NA	7.22417	NA	9.14736	NA	8.5601	10.6183	10.6116	9.25649	8.61181	7.96295	9.10005	7.39317	8.76083	3.46391	9.70146	7.47493	13.1935	11.9575	NA	9.01252	9.20749	5.60473	12.0173	11.2376	9.03682	14.8557	8.90557	11.1422	9.20984	10.0426	11.343	NA	NA	NA	NA
sp|Q8WUF5|IASPP_HUMAN	17.6181	NA	NA	16.3453	NA	17.611	14.0875	NA	16.3817	17.1262	18.1976	16.011	16.5451	15.5808	18.5655	14.9617	15.5722	13.9756	14.2575	17.1758	14.801	16.32	17.6141	NA	15.1983	18.2554	17.3801	16.7319	17.0584	12.6646	16.5714	16.577	15.1732	17.8969	17.5972	17.3696	NA	14.0046	15.8747	16.5508	17.1892	15.2566	17.1157	17.0603	NA	15.2735	15.7	17.1575	16.9321
sp|Q8WUH2|TGFA1_HUMAN	13.1099	3.74821	NA	7.72406	6.69753	13.1726	5.62849	6.34362	8.6648	6.08513	5.74702	9.78651	12.9375	8.02284	8.43861	5.91994	5.96148	5.37589	15.5063	9.47935	9.79054	6.22043	5.41805	5.72816	14.9813	11.9417	6.25363	5.39006	6.17236	10.5642	12.4911	15.6603	5.82258	6.08066	8.8436	5.45827	4.96756	7.78409	7.66711	9.38073	5.102	8.40721	8.73145	7.54049	3.48879	10.3431	4.38377	7.97552	7.8585
sp|Q8WUI4|HDAC7_HUMAN	NA	5.53044	NA	NA	NA	9.45592	6.37054	6.14822	7.01609	NA	NA	NA	6.70707	7.90938	8.77674	NA	NA	NA	5.22493	9.37379	7.13586	NA	9.4924	NA	NA	9.57854	NA	9.52399	NA	NA	5.76546	6.79587	8.05279	NA	4.97742	8.58115	NA	NA	NA	NA	5.81725	NA	6.28998	NA	NA	5.12673	3.05011	7.06512	3.03853
sp|Q8WUK0|PTPM1_HUMAN	17.2475	13.8084	11.0601	16.2483	14.2131	16.3533	15.4997	11.5299	16.3677	16.1019	17.0841	15.9458	17.1797	15.764	17.3963	16.2935	15.7742	14.0437	15.4331	15.986	16.7649	16.3561	16.476	14.6981	15.686	16.4639	17.0151	15.6217	16.4707	13.0617	15.7196	15.585	15.2672	16.1002	16.7609	16.1342	14.8373	15.1771	15.8453	16.0319	16.7436	16.7353	17.5696	17.213	13.6399	15.2032	15.9242	16.5318	16.4088
sp|Q8WUM0|NU133_HUMAN	6.8461	NA	2.60788	4.24132	8.30557	6.90297	2.05969	5.51769	7.66709	9.3523	2.13751	5.93629	2.95371	2.56297	8.62293	11.3749	10.4987	2.74555	5.39987	5.27651	8.02897	7.30174	9.29633	2.65145	6.11772	8.93273	4.98142	5.31533	10.2424	3.67469	5.22568	8.69404	5.0291	7.88465	7.8472	10.267	3.06947	6.92973	6.86909	8.33036	5.85897	7.15958	4.8071	6.68873	5.60981	5.87644	6.7481	2.77732	8.08647
sp|Q8WUM4|PDC6I_HUMAN	7.01737	9.96149	NA	7.52609	2.5185	9.81181	3.60396	3.46332	7.03538	3.56818	8.41215	5.85064	5.77122	6.05782	7.61562	1.70045	6.42211	4.51007	7.05355	6.75277	5.93733	8.39676	4.85995	5.43964	3.52766	3.89821	11.1854	5.46257	7.5515	NA	4.90224	5.61986	2.35102	5.99467	1.89535	6.11054	NA	5.20356	1.97683	8.3301	7.4121	4.57994	6.77482	6.32015	7.59115	5.53652	7.16308	6.58332	9.92017
sp|Q8WUW1|BRK1_HUMAN	NA	NA	NA	NA	13.968	11.4941	NA	NA	10.4752	NA	NA	12.6983	12.5016	NA	NA	NA	13.0443	12.423	NA	NA	11.6674	NA	NA	NA	13.0161	13.5596	NA	NA	NA	NA	NA	13.3789	11.9407	NA	NA	NA	NA	NA	NA	NA	NA	NA	NA	NA	NA	NA	NA	NA	NA
sp|Q8WUX9|CHMP7_HUMAN	8.67252	4.81511	4.68938	NA	10.3748	10.0553	6.7098	4.12922	6.50974	10.7798	12.4637	10.3662	9.91674	3.97675	9.65773	12.783	12.1338	8.52689	10.9728	11.7839	12.6465	12.3114	6.97569	5.75236	12.2739	11.2928	8.7263	9.10044	11.0173	NA	11.1657	7.3094	10.1383	13.694	11.6632	12.6677	10.1571	12.3171	9.35102	6.84895	10.0903	12.7503	7.24807	4.636	4.75182	4.76117	7.33619	4.9504	7.07918
sp|Q8WUY1|THEM6_HUMAN	7.69683	10.2257	9.00713	8.36028	7.57672	11.2078	3.41359	9.69529	7.93644	8.83422	10.029	8.68836	10.6983	11.2121	8.65059	8.86103	10.8142	4.43027	10.3495	13.1737	9.46122	11.766	11.0926	9.03367	9.53025	8.6781	9.26643	12.4698	10.8222	7.57323	7.17088	7.49117	9.76226	11.6236	9.20677	9.78827	7.18451	9.60286	7.59146	4.25289	9.5347	11.1365	9.99731	10.3087	9.42271	10.3295	3.42953	10.0205	10.4152
sp|Q8WUY3|PRUN2_HUMAN	6.52847	NA	NA	5.27747	9.43674	10.6998	5.99656	4.82486	NA	8.22341	9.08447	11.3325	12.6344	8.04818	12.9987	8.98011	13.0632	4.9287	11.9606	7.85409	12.6145	9.19102	10.6011	10.3661	7.88115	6.49679	8.52327	12.7345	11.7862	NA	10.5195	10.5109	10.7639	8.96901	10.7255	9.40113	5.57392	6.50679	9.05615	6.08688	11.7771	NA	11.3258	NA	NA	NA	NA	6.01886	6.23781
sp|Q8WV41|SNX33_HUMAN	10.405	NA	NA	NA	NA	NA	NA	NA	NA	NA	12.7942	NA	NA	NA	NA	NA	NA	NA	NA	NA	NA	NA	NA	NA	10.1309	NA	NA	NA	NA	NA	NA	NA	NA	NA	12.4405	NA	12.9299	NA	NA	NA	NA	NA	12.4974	NA	NA	NA	NA	NA	NA
sp|Q8WV93|AFG1L_HUMAN	9.06268	9.08918	NA	NA	9.77624	10.7217	9.19666	NA	9.47635	NA	9.34881	10.7029	NA	8.82787	NA	8.33415	NA	8.76645	10.0915	10.0091	NA	11.5104	9.82721	NA	9.73467	9.92755	NA	13.2066	NA	NA	11.8856	9.37514	9.20987	NA	NA	NA	9.3297	10.1091	9.95666	11.2091	9.28688	11.494	9.98772	NA	9.22406	NA	NA	NA	8.93724
sp|Q8WVC6|DCAKD_HUMAN	NA	NA	NA	7.34906	9.37546	9.37312	5.36266	NA	5.68009	9.11402	5.61024	6.69292	6.84762	NA	12.089	9.50112	12.2564	8.7016	10.2486	9.12541	9.51314	9.05406	8.89075	9.72467	9.90427	13.2079	5.77227	11.0835	10.3002	5.56507	6.99254	9.97841	9.05965	10.2611	9.24285	9.72633	6.96745	10.1948	9.5618	11.8998	8.93384	7.10546	7.17888	NA	NA	6.92978	6.6045	NA	6.9609
sp|Q8WVM0|TFB1M_HUMAN	NA	NA	NA	NA	NA	14.8415	NA	NA	NA	NA	NA	13.8273	NA	NA	NA	NA	NA	NA	NA	15.3073	14.7129	14.8739	NA	NA	NA	NA	NA	NA	NA	NA	NA	NA	NA	NA	NA	NA	12.9899	15.2195	NA	14.9323	14.0618	NA	NA	NA	NA	NA	NA	NA	NA
sp|Q8WVM8|SCFD1_HUMAN	10.0066	9.30799	4.57569	13.2936	NA	13.3049	12.82	9.32083	9.1709	8.7583	10.3994	8.82686	12.4153	NA	8.00445	12.4765	7.58234	NA	8.31965	7.3276	8.38811	8.21321	8.05155	8.37911	7.79929	7.6956	6.25002	8.44078	12.4299	NA	8.20149	13.9421	NA	8.1279	8.06997	7.88162	7.84362	7.93653	12.5021	8.60675	10.7447	5.82056	11.4773	6.30279	NA	9.79625	9.03416	6.00897	6.17205
sp|Q8WVR3|CG043_HUMAN	7.45942	6.36973	4.44746	7.74422	7.71478	9.06864	7.46504	7.32198	7.84565	NA	11.5717	10.9366	8.23355	7.56977	11.2846	7.95482	8.08129	7.04145	7.79906	8.56714	8.56646	8.42123	8.24695	6.80091	7.2633	10.9699	8.92164	8.33523	13.4274	10.6534	8.2111	7.44876	7.61611	NA	8.3403	8.13092	5.79294	5.69058	7.12306	12.2251	11.1555	8.08305	8.53639	8.04961	6.13304	9.2485	7.14518	7.89302	10.6244
sp|Q8WVT3|TPC12_HUMAN	8.39531	8.59371	NA	9.72401	11.6439	10.6229	NA	10.8032	NA	11.7943	11.2408	NA	NA	11.0634	10.1167	9.2242	NA	NA	12.4527	NA	12.9602	NA	13.1867	NA	9.99681	10.3099	NA	10.4952	NA	7.08583	NA	NA	10.1591	10.8601	NA	NA	NA	13.1875	10.1382	10.6269	11.5161	10.6275	8.82462	13.2432	12.0271	9.3898	NA	NA	13.1784
sp|Q8WVV9|HNRLL_HUMAN	NA	NA	NA	NA	11.6599	9.27445	NA	NA	NA	NA	NA	NA	6.92568	NA	13.0062	11.4728	NA	NA	10.839	NA	11.2434	NA	NA	11.4514	NA	4.73785	NA	NA	NA	6.6068	NA	10.4296	NA	11.9993	NA	7.55052	NA	NA	NA	NA	NA	11.1411	11.9454	8.14983	NA	NA	11.4188	NA	11.9918
sp|Q8WVX9|FACR1_HUMAN	NA	10.0263	NA	NA	13.6697	14.6752	12.9593	NA	NA	13.8837	NA	16.1968	15.2515	11.4165	13.0556	14.4683	NA	NA	8.6269	14.1699	14.0437	NA	12.6558	NA	NA	11.7328	12.8606	NA	13.8842	NA	NA	NA	NA	13.8811	NA	14.039	NA	NA	13.6721	NA	13.2932	13.0456	14.1188	NA	NA	NA	NA	NA	NA
sp|Q8WW22|DNJA4_HUMAN	9.04767	8.45871	NA	9.5901	10.9499	14.2927	8.52049	9.66205	9.72609	10.4272	10.8914	10.5543	NA	9.05065	9.96573	10.9555	15.111	9.62842	10.7269	15.2025	14.4522	14.8177	15.0062	9.17912	13.5922	14.7799	9.94463	14.8681	14.366	10.568	13.4907	12.8725	11.5833	14.0402	14.0302	14.5611	10.5018	10.668	13.8701	10.4923	11.4073	9.37808	NA	NA	NA	NA	9.4496	9.79293	9.39533
sp|Q8WW59|SPRY4_HUMAN	10.3465	12.9926	NA	10.7161	NA	NA	NA	NA	NA	NA	14.2531	14.01	NA	9.00717	13.0472	14.6564	NA	NA	NA	NA	NA	NA	NA	NA	NA	NA	13.2263	NA	NA	NA	NA	11.9494	NA	NA	NA	5.56719	NA	NA	NA	12.3953	12.9275	9.41329	10.517	10.6576	9.04459	NA	10.641	11.7196	12.71
sp|Q8WWC4|MAIP1_HUMAN	13.0979	7.58732	NA	10.5934	11.1678	10.9672	10.9692	NA	13.4965	11.587	14.3434	10.1209	9.83186	7.78582	12.4843	10.4476	11.4278	7.1804	10.3219	13.2349	11.6774	12.0277	13.5964	10.8779	11.8522	13.5981	15.3022	13.0649	13.2411	6.8925	9.59656	10.0331	9.70066	12.3541	10.1269	13.0427	10.3315	10.5927	10.0351	12.6687	12.5943	13.5489	13.1243	13.9979	8.86024	10.4001	11.3773	13.5774	14.4987
sp|Q8WWH5|TRUB1_HUMAN	12.3475	NA	NA	12.0436	NA	12.8006	11.8122	12.1431	NA	12.0117	13.3031	11.4066	12.0621	NA	13.5878	12.0083	12.4506	NA	NA	12.6032	12.7409	12.664	12.7632	11.1326	11.9139	13.1073	13.0206	12.7501	12.8499	NA	12.0773	12.3656	12.5555	14.2752	NA	13.6974	11.0189	NA	NA	12.0782	13.244	NA	11.2492	12.896	NA	NA	NA	NA	13.6774
sp|Q8WWI5|CTL1_HUMAN	9.3679	4.35267	NA	7.5466	7.48391	10.2981	4.28888	4.68512	NA	4.36971	6.24117	6.40618	6.61746	4.25515	4.56866	8.73077	10.3005	NA	4.95722	5.15646	6.59726	10.2109	9.52279	4.80824	5.8283	5.10694	4.36186	5.16933	4.78186	6.03081	6.58121	8.58011	4.73712	6.47693	6.09076	8.22276	4.56996	8.42768	9.16203	9.57723	3.80417	NA	NA	7.63403	4.30706	6.39254	5.17641	5.80409	4.19169
sp|Q8WWM7|ATX2L_HUMAN	7.72855	5.59524	3.68051	7.35529	6.83127	5.35264	3.60284	4.341	8.04766	4.40109	6.75438	7.07434	6.20606	6.866	6.64003	4.53165	7.72891	8.12636	6.65167	7.00332	4.97192	7.07913	5.48066	4.23308	5.33154	7.93513	8.9093	5.59516	7.35696	3.0479	3.7103	5.58904	5.86993	7.35995	8.02484	5.91379	6.27867	9.99504	5.18623	5.44281	6.49259	9.82635	6.5366	5.2987	7.41108	5.37465	6.96517	6.02393	6.06192
sp|Q8WWP7|GIMA1_HUMAN	13.709	12.2178	NA	12.8034	14.3388	15.4979	13.2649	11.3598	14.7132	12.9403	14.9708	12.9582	13.8379	12.8895	14.99	14.3382	15.1471	12.5313	13.8336	NA	14.6585	NA	NA	NA	14.1701	15.2878	15.5704	15.5031	NA	NA	13.9216	13.8828	15.1811	14.1579	14.5323	15.6792	NA	NA	NA	13.6571	14.3516	13.6218	13.9247	14.2107	NA	NA	NA	12.8652	14.7292
sp|Q8WWV3|RT4I1_HUMAN	NA	4.23387	4.07474	NA	4.64114	4.87602	6.15191	4.49171	0.0636002	5.19876	6.87069	NA	8.89888	5.12226	5.03734	NA	NA	NA	6.06633	5.80968	5.80951	5.04777	5.64941	4.33053	7.30283	9.22424	8.14132	NA	NA	6.74691	NA	10.5094	4.5558	6.89945	NA	9.70429	4.31584	NA	6.36465	3.37384	7.17167	-1.21593	6.44211	NA	NA	-0.782976	6.45684	NA	-0.772683
sp|Q8WWY3|PRP31_HUMAN	5.03983	NA	NA	NA	NA	7.14112	6.09692	6.35181	6.36102	4.32395	NA	NA	9.07745	10.3641	NA	8.74485	6.10633	NA	6.02349	NA	NA	8.7796	8.11973	NA	6.34764	8.27953	NA	11.1295	11.3902	5.33831	NA	NA	9.77816	9.39885	5.79863	8.19405	NA	NA	7.1227	5.36801	NA	6.66064	7.40623	NA	NA	NA	NA	6.3667	6.44153
sp|Q8WX92|NELFB_HUMAN	9.24221	5.32963	6.39743	7.51091	NA	10.8702	5.42485	10.9451	NA	5.59769	13.3129	8.263	NA	NA	7.36249	7.03074	7.03169	2.05279	7.0659	9.85029	10.6762	NA	13.4524	6.40942	3.78366	NA	6.0379	5.91787	9.6635	NA	NA	5.99482	5.83924	5.15395	6.56803	9.82739	6.00683	6.91426	7.04342	7.07645	9.17327	7.33859	8.94282	7.49754	9.28064	NA	13.4482	8.89554	9.54307
sp|Q8WX93|PALLD_HUMAN	7.31246	4.14582	NA	7.90028	4.09604	9.84889	9.53686	4.49828	10.971	11.0896	7.84131	11.4186	7.76423	8.38258	10.4085	7.90072	8.13076	4.91148	8.15202	8.17632	13.3203	11.7102	10.4861	5.27337	10.0755	8.40872	9.49989	10.6744	8.40015	5.06972	10.977	9.79644	11.6678	3.10613	9.49325	11.1488	8.42154	11.6707	11.5222	11.3816	10.44	7.98603	11.3838	9.67229	NA	5.65634	8.23251	7.917	9.44249
sp|Q8WXA3|RUFY2_HUMAN	NA	NA	NA	NA	NA	10.8527	NA	NA	NA	16.9348	12.3006	12.0148	12.8204	NA	NA	NA	NA	NA	NA	NA	13.4887	NA	13.5574	19.2226	10.7497	10.8599	NA	11.7109	11.019	NA	NA	NA	14.2988	13.9348	10.9262	NA	10.9475	NA	NA	11.353	NA	9.94636	NA	NA	5.56085	NA	10.9944	10.9679	NA
sp|Q8WXA9|SREK1_HUMAN	11.7957	10.3602	NA	10.4394	NA	10.4108	8.7757	NA	12.9554	9.69244	12.7939	15.1841	14.5295	NA	NA	13.9424	10.3449	NA	9.92464	14.0956	10.121	NA	14.7762	12.2238	13.6038	10.2396	13.0603	15.1679	10.095	10.657	9.75267	13.1284	NA	13.4222	9.67052	10.5916	NA	NA	10.0161	9.60884	12.8105	NA	12.343	14.6317	NA	10.4968	10.0537	9.93351	10.4856
sp|Q8WXD2|SCG3_HUMAN	NA	5.64976	NA	7.63884	9.25425	8.44788	4.87156	NA	9.89306	5.13385	7.92317	12.1691	8.52674	3.77505	9.75985	8.05646	11.5622	8.11852	7.92247	10.0616	5.43099	12.9035	NA	8.86429	4.94325	7.66844	7.5148	13.3609	11.2861	NA	5.10724	10.3748	10.166	9.33684	4.94553	8.75501	4.9423	NA	8.92061	8.64659	8.25049	4.32812	9.97297	9.44091	7.52728	NA	6.91528	4.54304	4.43922
sp|Q8WXD9|CSKI1_HUMAN	5.08158	NA	NA	6.84356	NA	8.30141	5.83259	6.2531	5.68668	6.35236	12.5263	11.5559	6.07972	5.95725	9.23474	10.5628	8.13575	NA	6.36026	9.33723	10.7263	7.71166	8.45237	9.56004	8.02845	6.87957	NA	7.03143	7.62212	NA	7.7545	9.63816	4.28055	6.6477	10.8751	8.24799	NA	5.36918	6.96508	6.84437	7.21758	5.70204	10.1239	5.86711	NA	6.05018	NA	7.11143	4.95669
sp|Q8WXE9|STON2_HUMAN	7.59898	11.9713	11.7448	9.82854	11.6767	11.9107	13.0128	12.3412	NA	10.6708	14.3045	6.59002	15.3589	13.5911	NA	14.3045	7.65628	12.094	13.9353	11.9352	NA	16.1481	11.9755	NA	NA	12.7927	NA	12.4847	15.5159	8.81752	14.6561	8.93604	8.77296	NA	11.5992	13.9366	10.0438	9.47939	4.59237	11.1438	7.52997	NA	10.4934	8.68942	11.7441	NA	NA	10.7695	NA
sp|Q8WXF1|PSPC1_HUMAN	NA	NA	NA	15.0597	NA	13.9398	NA	NA	NA	13.5951	NA	NA	NA	NA	NA	NA	14.0878	NA	NA	14.8041	14.1706	NA	NA	NA	13.4224	NA	16.1431	14.6498	10.186	10.6682	12.3622	NA	14.6987	13.9992	15.7654	NA	NA	11.117	13.3812	NA	16.3785	NA	14.7034	14.9899	NA	NA	14.087	NA	NA
sp|Q8WXF7|ATLA1_HUMAN	8.96731	6.37241	NA	6.9578	12.0112	8.30675	11.0932	NA	7.41499	10.0146	7.89893	11.945	9.31243	6.7866	10.4186	10.3286	9.40019	7.02678	13.3869	11.8453	11.979	12.0829	11.5758	7.61124	11.3993	8.77323	11.1674	9.26261	9.35877	5.87097	10.9276	11.8105	NA	11.6011	11.5994	9.47345	10.9133	11.6496	12.2789	10.4822	11.3089	6.84872	7.77139	6.64732	NA	NA	NA	NA	9.19802
sp|Q8WXG6|MADD_HUMAN	6.73946	7.50685	NA	8.1567	NA	10.0682	5.785	NA	5.55763	8.59784	5.5902	8.76869	8.43384	6.73578	5.93423	NA	3.49003	NA	9.10917	8.58328	10.0896	9.54541	8.44196	NA	11.6466	11.8106	7.07568	9.61016	8.26838	6.18446	10.5167	11.3985	5.4887	7.16979	9.83485	9.25436	5.74562	10.049	NA	5.66825	10.2511	7.74522	8.45848	5.63835	7.88147	7.498	NA	8.4928	5.65419
sp|Q8WXH0|SYNE2_HUMAN	9.6459	6.91237	4.55825	7.3589	NA	10.181	8.68382	5.56922	7.03419	10.3003	9.93506	7.17473	7.70913	6.95476	8.49461	9.15577	8.51745	6.43784	8.29563	9.00774	8.20781	11.1008	7.8228	6.70489	10.0014	11.573	10.1901	5.51242	8.51416	5.73708	8.44546	8.3894	NA	8.48477	8.6267	9.2191	4.25597	8.65183	8.98319	6.80094	8.69074	7.88326	10.3054	9.64963	5.47051	5.57475	7.93642	7.08592	7.98691
sp|Q8WXI2|CNKR2_HUMAN	10.8015	NA	NA	9.61407	11.0203	10.5316	11.1622	NA	NA	10.8583	NA	11.2292	NA	9.70537	10.625	13.1069	10.8655	NA	NA	NA	NA	13.459	12.4176	NA	NA	10.0261	NA	NA	NA	8.46251	10.7787	NA	12.2719	10.047	10.1889	12.4724	NA	10.5044	NA	10.6293	10.6545	9.71719	NA	10.1178	NA	9.61218	NA	NA	10.1671
sp|Q8WXX5|DNJC9_HUMAN	10.7786	NA	NA	NA	NA	6.93313	8.09521	7.42884	4.98019	7.73702	1.58608	9.20362	6.27225	2.21982	8.8077	7.37638	5.66109	NA	8.02173	5.61832	11.4885	NA	5.62043	NA	NA	5.82131	7.62818	5.65505	5.64893	3.89764	11.5218	8.45396	5.72373	7.68114	NA	6.89834	7.32012	6.02181	NA	6.81464	5.35109	NA	0.98791	4.63225	5.62075	5.40179	5.31834	5.43406	NA
sp|Q8WY54|PPM1E_HUMAN	NA	13.9769	NA	13.87	18.0791	19.4849	NA	14.2781	NA	17.2914	18.0051	18.0623	18.5967	16.0041	19.6011	19.4542	18.849	NA	18.643	20.7089	NA	18.6725	19.4141	19.6443	15.8795	16.0412	NA	18.0006	18.4825	NA	18.0809	16.685	18.6788	19.7258	17.458	19.2935	NA	16.5804	NA	NA	17.9854	18.958	19.2554	NA	NA	NA	17.1181	NA	NA
sp|Q8WYA0|IFT81_HUMAN	8.51476	NA	8.2676	11.7674	8.47636	13.1733	11.6533	6.72792	12.5538	13.119	14.0424	12.6189	13.7787	10.7551	13.7774	13	14.0871	10.5943	12.857	13.7384	12.0839	12.8858	13.4055	10.6721	9.95351	11.8486	11.2119	9.41807	13.514	8.63804	12.4218	11.3028	12.4072	9.9106	10.4701	13.2605	11.0195	8.76555	12.8545	12.4584	12.793	11.6706	13.1163	5.16306	10.9001	11.2624	10.6048	12.2311	8.9687
sp|Q8WYA6|CTBL1_HUMAN	9.44664	9.19894	7.95322	12.1939	11.946	12.4522	9.15748	10.9781	10.3916	13.1587	10.4201	11.1479	11.9188	NA	14.164	11.8665	13.5657	10.3157	13.6614	13.609	12.2223	12.6512	12.8626	NA	13.5798	12.5606	10.8278	14.3351	13.3981	8.57673	11.906	11.8943	12.8931	12.3395	12.7155	13.5111	NA	NA	11.594	10.0159	12.2022	11.1197	13.175	11.4709	11.6614	9.87391	11.652	11.5036	11.8208
sp|Q8WYL5|SSH1_HUMAN	15.3796	14.1551	NA	15.5923	NA	NA	14.3269	NA	15.3391	14.5835	16.0247	NA	NA	14.4203	16.5721	NA	NA	NA	NA	NA	NA	NA	NA	NA	13.9986	15.3666	16.1764	14.9913	15.115	NA	NA	13.955	NA	14.8531	14.8068	NA	NA	14.5118	13.9545	NA	14.9405	15.2332	15.3687	15.9239	13.3981	15.3149	14.859	15.5682	16.5446
sp|Q8WYQ5|DGCR8_HUMAN	NA	NA	NA	NA	NA	NA	11.2009	NA	NA	12.7496	11.3731	12.861	NA	NA	11.4777	14.3512	NA	NA	NA	12.9569	13.4005	13.0209	NA	NA	11.1279	NA	NA	12.3697	12.7639	9.1941	NA	NA	14.0867	12.6026	NA	11.8191	10.7702	14.8322	13.0402	13.1206	12.8419	13.8745	11.1641	NA	NA	NA	NA	NA	NA
sp|Q8WZ42|TITIN_HUMAN	11.9407	11.1824	NA	NA	NA	11.9632	12.8065	11.7753	12.1242	NA	NA	16.76	12.2489	14.733	11.6901	16.7458	15.4636	11.1074	15.3203	11.647	NA	11.7843	10.9174	NA	NA	11.7073	14.5896	NA	12.3619	NA	11.6469	15.4249	12.6863	11.8819	11.8809	NA	14.6213	16.7312	11.8095	15.6603	16.2985	15.1811	16.4812	11.5571	11.8683	11.67	14.1861	11.6936	NA
sp|Q8WZ64|ARAP2_HUMAN	13.8012	10.5338	13.4001	12.9009	NA	13.1315	12.3622	NA	13.188	NA	13.8197	NA	13.7363	12.2916	13.8549	13.0197	NA	NA	NA	13.0474	13.2828	13.323	13.1119	12.0484	12.3791	13.3951	13.8745	NA	13.0239	NA	12.9926	12.4158	NA	14.8013	13.5203	NA	NA	NA	NA	13.1121	13.5579	12.845	13.6713	13.1916	NA	11.7447	12.5915	13.3855	13.239
sp|Q8WZ82|OVCA2_HUMAN	13.6699	14.365	11.9942	13.034	NA	NA	NA	NA	15.3386	NA	NA	13.3859	NA	NA	14.1038	NA	NA	NA	NA	13.2848	13.3951	13.3531	NA	NA	NA	13.5633	14.1791	13.452	13.4029	NA	NA	13.6469	13.0815	NA	NA	13.1357	NA	13.3047	NA	NA	NA	15.1383	NA	13.8821	14.1712	15.1022	14.7621	NA	14.1555
sp|Q8WZA0|LZIC_HUMAN	10.1157	NA	NA	NA	9.3525	9.94465	10.3957	NA	9.30893	11.1789	10.0892	10.7541	9.3155	10.6524	12.9783	NA	NA	NA	11.0919	10.4235	11.0696	12.3341	NA	8.47731	12.5044	11.5765	9.58878	10.3751	12.5599	8.91758	15.4783	12.3479	11.332	11.5328	NA	10.3305	NA	11.1339	12.632	12.982	13.416	NA	11.8273	10.378	NA	NA	NA	10.0201	11.7742
sp|Q8WZA2|RPGF4_HUMAN	NA	NA	NA	8.71452	8.19773	8.41285	9.10562	NA	7.60368	NA	7.79385	9.89258	NA	6.1153	5.78584	5.77634	8.23339	7.35966	NA	NA	NA	NA	NA	NA	10.0609	10.5008	8.40824	8.55288	7.43733	10.2186	8.17884	10.1153	13.156	7.89311	7.0245	5.64901	NA	NA	7.55129	NA	10.1984	7.47908	NA	6.38428	7.92466	NA	NA	7.89839	8.6535
sp|Q8WZA9|IRGQ_HUMAN	7.72931	8.68039	5.79324	6.59295	5.93571	7.79418	4.37436	NA	7.98362	4.68284	7.91806	4.684	8.21495	4.10518	NA	8.06759	5.39555	NA	10.1289	NA	10.3019	5.78761	7.62415	NA	5.2226	NA	5.38541	6.18382	6.75086	3.91367	8.21661	4.94631	7.47268	9.01633	5.10048	5.5228	NA	5.63898	8.00021	8.36065	9.41876	NA	4.95272	NA	NA	12.1304	8.4901	7.34949	8.00571
sp|Q92499|DDX1_HUMAN	8.33481	5.49976	3.77287	9.44092	7.13261	10.1088	7.52618	4.01138	8.5679	11.6429	10.4108	8.14251	9.21386	9.11298	11.5323	8.84298	8.23649	4.82599	10.8927	8.54062	7.9787	9.86064	10.3361	6.07488	7.29896	11.4812	11.3281	10.4124	10.4266	6.41756	9.4677	8.91091	10.7384	7.99339	6.84755	10.7085	7.77961	8.16616	7.99132	9.02513	10.5618	10.2628	9.66494	8.33311	6.60506	8.65185	8.04532	8.04337	7.60198
sp|Q92503|S14L1_HUMAN	13.4547	NA	NA	12.6038	NA	NA	NA	NA	NA	NA	NA	NA	NA	NA	NA	NA	14.4251	NA	NA	13.2517	NA	NA	13.3815	NA	NA	NA	NA	NA	13.0234	NA	NA	NA	13.9964	NA	13.4219	NA	12.6343	NA	NA	NA	NA	NA	NA	NA	NA	NA	NA	NA	NA
sp|Q92506|DHB8_HUMAN	NA	NA	NA	NA	NA	9.01998	NA	NA	8.86933	NA	NA	NA	NA	NA	11.457	NA	NA	NA	NA	NA	11.0889	NA	NA	NA	NA	11.6592	10.1365	12.0068	NA	7.60223	10.1555	9.24053	NA	NA	NA	10.9603	8.68664	NA	NA	10.3233	10.8185	10.1536	NA	NA	8.39283	NA	NA	8.35375	10.3282
sp|Q92508|PIEZ1_HUMAN	12.6806	14.4921	13.3783	11.9751	NA	14.9613	12.5874	14.7207	14.3872	13.9799	14.0728	14.5022	14.1535	13.6054	14.2662	12.7993	NA	12.5211	12.7076	12.3054	12.7755	12.4232	12.4245	12.7803	12.0945	12.2223	12.593	NA	12.5421	NA	14.1516	14.2884	11.9424	12.6542	12.3399	NA	11.5029	13.8557	12.8681	12.7706	14.6926	13.8718	11.9072	11.8642	12.4869	14.056	12.9446	12.1528	12.6463
sp|Q92520|FAM3C_HUMAN	13.6618	NA	NA	13.3719	NA	14.4683	9.86941	10.8138	13.3476	10.7075	13.6952	10.7788	NA	NA	14.543	12.4888	14.3066	10.0621	13.9188	13.861	14.1597	14.5195	14.2536	NA	14.0076	13.2245	12.2863	14.2101	13.8611	NA	12.45	13.5383	13.719	14.1337	14.008	13.1985	NA	10.5682	10.5783	NA	14.2529	12.5501	13.5259	14.0906	NA	NA	NA	12.8325	14.2957
sp|Q92522|H1X_HUMAN	10.5585	8.86431	9.55081	9.58724	13.771	16.3255	11.6238	NA	NA	12.2621	NA	13.5141	12.257	11.7289	NA	11.2535	14.0828	NA	NA	13.6475	14.4603	NA	11.9282	NA	NA	11.8451	NA	13.3697	13.9329	NA	14.836	NA	15.2863	12.0613	11.795	12.6995	9.98578	NA	NA	11.4497	13.0999	NA	15.5754	9.12639	10.7389	9.19414	NA	NA	NA
sp|Q92530|PSMF1_HUMAN	NA	NA	NA	NA	11.7339	12.61	11.1244	NA	11.0418	12.3052	11.0349	11.8377	10.8816	NA	13.1881	11.9614	14.4636	NA	11.7916	NA	NA	12.9192	13.5734	10.7393	12.3529	13.8431	10.3762	12.5332	13.0133	10.0365	12.3398	13.0237	12.1146	NA	11.2299	11.6839	NA	12.4282	11.6235	NA	11.8592	NA	11.3011	NA	NA	NA	NA	NA	10.9559
sp|Q92538|GBF1_HUMAN	4.25444	4.57562	NA	5.06172	4.66417	10.6203	4.08184	5.75702	7.23693	5.11022	7.20696	7.51024	9.37757	NA	10.7809	5.37433	10.4736	9.24427	5.3874	11.8577	7.60211	7.35285	7.65458	8.07824	8.56257	8.07336	6.74559	10.3781	9.22707	4.20643	9.93249	7.6014	5.20026	10.2226	11.6893	7.76644	5.42148	8.60499	8.34455	10.0218	8.00449	6.41205	6.32534	NA	NA	NA	NA	8.35207	NA
sp|Q92541|RTF1_HUMAN	NA	NA	7.1507	8.00271	9.27669	NA	NA	NA	10.3237	9.78547	9.76235	12.2952	NA	NA	7.94461	10.4602	NA	NA	8.35228	8.79682	8.04552	NA	NA	8.57481	8.40319	6.91481	8.30878	7.56827	NA	7.3903	7.44915	7.39668	8.59975	8.29539	NA	7.15271	NA	8.80792	NA	10.0529	7.28216	7.80685	10.7007	12.987	NA	NA	7.16114	7.69652	10.6952
sp|Q92542|NICA_HUMAN	8.9359	NA	NA	NA	9.90194	NA	11.8104	6.76516	9.59444	8.69937	9.33286	12.2482	11.2262	8.88962	14.2324	9.49384	10.3541	8.25314	9.81175	NA	NA	9.78608	12.0378	NA	12.1994	12.3467	11.183	7.58326	12.3337	9.19681	NA	11.9355	NA	NA	9.63911	9.27476	7.29119	11.7548	9.00929	NA	9.33751	NA	13.6698	9.39651	NA	8.59803	10.884	11.4955	11.7293
sp|Q92543|SNX19_HUMAN	NA	NA	NA	NA	NA	13.2446	NA	10.5694	NA	12.0947	NA	8.49731	12.313	11.8862	13.0348	NA	13.2092	NA	13.2308	12.7333	12.8647	13.1912	NA	12.3707	12.239	13.3793	NA	13.2824	NA	9.50937	12.5143	NA	12.8904	NA	NA	NA	NA	12.1252	NA	NA	NA	11.1568	NA	10.7794	NA	NA	NA	12.1277	11.6339
sp|Q92544|TM9S4_HUMAN	NA	NA	NA	NA	13.2806	12.6746	6.95048	NA	6.64545	9.59518	12.1529	10.6381	8.03491	NA	10.1585	10.5853	10.7333	NA	11.1207	11.7217	11.4662	12.6649	10.4404	7.49036	9.58231	11.1214	9.93195	11.7374	9.23638	NA	11.6338	9.99112	9.49743	11.8183	NA	12.4726	9.59119	11.3246	10.6637	10.8376	11.3135	10.5218	10.6895	NA	NA	NA	NA	8.47446	11.2728
sp|Q92545|TM131_HUMAN	NA	NA	NA	NA	15.0953	14.4833	NA	NA	13.2333	NA	NA	13.8914	15.5948	NA	NA	NA	NA	NA	14.4021	NA	NA	NA	NA	NA	14.234	14.0529	14.673	NA	NA	NA	14.5333	14.0697	NA	NA	12.8969	NA	NA	NA	NA	NA	NA	NA	NA	NA	NA	NA	NA	NA	NA
sp|Q92547|TOPB1_HUMAN	10.7754	NA	NA	NA	NA	12.2103	12.7595	12.0365	NA	NA	10.3691	14.0778	14.292	NA	11.1219	13.7128	NA	NA	NA	10.3803	NA	11.4495	NA	NA	NA	NA	10.6329	NA	11.8825	NA	11.7435	12.9151	NA	10.4361	10.5605	11.3002	NA	10.3373	NA	NA	NA	12.2234	14.5508	10.626	11.1829	NA	10.8937	11.9093	10.0923
sp|Q92552|RT27_HUMAN	6.55935	6.30888	NA	5.91613	7.98311	6.51596	10.1011	8.95371	11.859	5.75844	13.3944	6.41298	7.49947	6.36835	9.99235	9.59916	12.288	7.93113	12.9298	6.05415	11.2017	13.005	6.1196	NA	5.57747	11.6676	5.77158	9.37745	NA	NA	6.0423	9.28815	10.9824	11.891	NA	NA	6.28838	NA	NA	10.5397	9.77315	9.64584	10.4615	9.31791	9.93557	9.81906	12.8246	10.1935	9.89226
sp|Q92556|ELMO1_HUMAN	8.26032	5.33906	3.68186	5.63966	3.86378	4.63488	8.98386	4.39652	5.4018	8.76865	9.46463	7.26729	4.30533	3.93694	10.5357	6.25511	7.3169	4.61931	8.48923	3.62839	7.30711	3.82655	9.39508	5.41195	6.90728	12.2502	3.44617	11.2878	8.35423	4.65237	6.27906	8.46822	7.49598	9.81816	11.0695	4.20376	NA	4.35233	7.088	7.38753	9.29009	5.77235	9.27715	3.59096	-0.208135	5.24543	5.38542	7.6064	7.76526
sp|Q92558|WASF1_HUMAN	10.3178	5.94653	3.86898	6.15953	NA	12.5671	9.10975	7.25556	7.71932	9.99756	10.6732	6.20305	10.9585	6.67816	12.7127	10.0916	8.687	NA	10.2259	8.64075	11.315	10.8727	12.8408	5.91793	11.066	13.4324	8.1655	11.4106	13.4731	5.91451	13.0384	8.05878	11.3583	11.6294	10.5918	11.1841	9.46596	12.2056	10.4797	9.01061	10.3624	7.65854	9.08341	10.7847	2.19288	4.82285	7.57423	10.1217	11.0527
sp|Q92561|PHYIP_HUMAN	5.48083	4.60904	NA	6.7888	8.72089	9.12168	7.23005	NA	11.3968	8.31946	4.69175	9.91716	8.19496	4.52514	6.37402	7.83373	7.33764	6.46145	6.41305	4.00498	8.07134	9.26091	7.10586	NA	10.3615	9.05775	9.51423	7.15993	8.10093	5.28209	10.0853	6.92054	9.08798	9.71138	9.64615	10.5173	7.66733	4.26648	4.78046	6.80266	6.6083	4.15805	8.00626	6.41911	3.674	3.81995	7.30112	7.03645	NA
sp|Q92572|AP3S1_HUMAN	9.19861	3.6427	NA	3.56046	6.92529	NA	14.0271	NA	NA	16.3371	NA	2.96288	3.69612	NA	NA	3.24692	NA	10.7701	7.8677	NA	5.78837	2.40107	10.2565	10.4366	12.8976	NA	NA	13.0673	3.52472	12.4486	11.4663	15.4621	3.72393	NA	6.22984	NA	10.2558	14.1334	9.97607	2.40107	5.36703	9.96995	6.16947	NA	NA	NA	11.6174	NA	NA
sp|Q92574|TSC1_HUMAN	6.48914	4.58637	NA	NA	11.0659	5.32902	7.72434	8.57836	NA	7.52266	5.45482	8.37894	NA	4.66542	7.31176	5.71168	5.63885	6.16993	9.21077	NA	NA	7.8749	5.2225	8.09068	5.64648	NA	1.44144	NA	NA	NA	8.11531	5.35173	NA	6.97419	9.48094	11.0797	9.0962	8.23357	8.34474	8.26611	7.98824	5.48607	10.4565	10.2163	8.36998	7.03091	9.8182	8.19811	5.89673
sp|Q92575|UBXN4_HUMAN	8.58228	3.24737	NA	2.18214	13.8023	12.2151	4.92444	7.47007	10.5834	5.3785	4.86399	5.23028	3.64532	4.70454	8.21507	11.9412	11.4637	3.59607	11.3072	12.9193	4.88157	12.1299	12.9346	11.4302	4.53028	11.6449	4.56976	13.5679	4.8909	7.27278	11.8887	11.8469	3.8622	12.725	4.84765	11.3808	4.06895	4.69307	8.43375	-0.685514	7.73908	7.77936	8.76028	2.96112	3.99051	7.79809	3.17675	8.03081	7.96588
sp|Q92581|SL9A6_HUMAN	NA	NA	NA	NA	12.4289	13.1376	8.17082	NA	8.50563	11.9657	NA	11.6873	8.71014	NA	13.8792	13.289	12.9544	NA	12.6308	14.5053	13.6767	13.2972	9.24426	12.9516	8.69179	14.1282	8.93497	13.7397	8.90344	9.09943	13.6998	12.0783	13.1143	12.8147	8.99679	9.07464	NA	12.8669	12.273	13.6974	12.5428	8.18127	NA	NA	NA	NA	NA	NA	NA
sp|Q92597|NDRG1_HUMAN	NA	6.10221	NA	NA	NA	4.46648	7.41009	NA	8.79919	5.18098	NA	NA	6.79728	4.19321	NA	NA	3.92632	NA	NA	5.44652	5.31812	NA	4.9388	NA	NA	NA	NA	4.84469	NA	NA	8.30071	3.61763	NA	NA	8.65543	10.2417	NA	8.55505	NA	NA	9.74329	NA	9.0426	8.6158	7.63867	4.75802	6.93767	7.2873	8.68731
sp|Q92598|HS105_HUMAN	10.7119	8.14329	4.86978	10.5152	10.6368	12.1152	8.32237	6.75123	12.8505	9.12077	12.231	10.8029	12.3607	10.8194	11.0459	8.25372	10.9705	7.73716	8.90812	10.1011	9.27859	10.7561	10.9489	8.4192	10.5948	10.2845	8.72518	10.3161	9.01666	5.3385	9.31947	10.676	10.3528	10.1391	10.812	11.3113	5.54396	10.4701	10.2074	9.45351	12.8541	10.7378	10.9606	8.51957	6.28709	4.56208	9.31588	9.12213	12.8022
sp|Q92599|SEPT8_HUMAN	12.398	12.2129	NA	NA	8.01392	13.0283	7.73784	11.5633	13.5169	8.27851	12.5845	10.2662	7.70057	12.0119	10.1467	5.27471	7.7922	7.20631	7.17382	5.35496	11.386	8.94581	5.50218	NA	NA	9.23252	12.1398	8.18392	8.01182	8.15314	5.68297	12.1975	8.48264	6.88511	NA	9.33507	11.765	13.3322	7.72219	11.2139	10.2548	13.0189	8.78365	11.6903	12.4719	11.356	12.1216	12.9094	NA
sp|Q92600|CNOT9_HUMAN	NA	NA	NA	7.73072	13.818	9.18488	8.22873	NA	8.02206	8.90271	11.4873	NA	NA	NA	8.01743	14.8451	6.59876	8.30029	7.47294	9.28363	14.8093	8.22682	14.0722	8.58956	13.5828	12.6346	NA	8.64228	8.67475	NA	8.28774	14.1331	8.90867	14.5479	14.0422	8.36957	11.1351	14.2893	14.5903	15.1101	7.5858	7.9852	8.00533	NA	NA	6.08494	NA	NA	NA
sp|Q92604|LGAT1_HUMAN	14.7613	12.3398	NA	13.9351	11.1254	13.6677	14.1192	NA	12.8991	10.8069	15.1647	15.9778	12.9467	NA	15.3016	14.4176	10.9092	NA	NA	13.7284	12.6935	16.1511	15.3716	12.7284	13.0054	13.6778	15.9094	11.3528	14.1908	9.20054	15.0038	13.6693	16.8809	12.8951	14.768	15.155	NA	13.2346	NA	14.3842	14.7886	14.8825	15.7552	15.2684	12.1438	13.1271	11.9597	NA	15.5959
sp|Q92608|DOCK2_HUMAN	7.25859	7.07767	8.07115	7.43913	7.70469	9.91938	10.1253	8.07337	NA	10.5033	11.2574	9.06368	NA	10.4105	9.99432	7.11187	NA	NA	10.6112	10.4009	9.87425	NA	8.8684	9.33522	NA	9.89022	8.58921	6.15988	7.40805	7.01237	12.887	10.1656	8.483	8.31834	9.31698	6.88694	NA	8.05218	10.7425	8.11808	8.21269	10.5186	13.6446	NA	8.44629	7.4496	NA	9.37753	7.93793
sp|Q92609|TBCD5_HUMAN	9.79041	NA	NA	7.90107	5.00236	9.75619	8.3535	4.46728	7.55059	9.09259	10.1449	10.5128	8.31718	4.92482	11.9741	7.64087	8.74337	6.92969	10.2264	8.80086	11.375	9.08216	9.47001	9.59299	9.73705	8.95916	9.59406	9.20094	9.54069	3.53348	10.8997	10.274	8.40294	6.75744	9.87026	11.4995	7.2353	8.27858	10.5972	10.3855	12.9424	7.57624	11.6602	8.31892	5.1238	6.84253	7.3462	10.4519	7.81685
sp|Q92614|MY18A_HUMAN	10.0592	7.96252	3.12992	6.75439	6.87662	10.3747	6.52299	7.99492	8.44145	9.14939	9.773	9.73567	7.44617	8.72855	9.87874	9.31338	8.72864	4.80177	9.50684	9.20654	9.32503	9.82132	9.64027	6.4075	8.32879	10.1791	9.49484	8.02008	10.4141	6.17594	8.77265	8.63487	9.02741	8.82033	8.67526	9.29559	8.28067	10.0559	9.28759	8.9073	10.4332	8.27719	8.25988	8.53166	6.88262	8.77118	7.51126	8.42661	8.22945
sp|Q92615|LAR4B_HUMAN	NA	NA	NA	NA	12.7995	NA	NA	NA	NA	NA	11.0067	NA	NA	NA	12.4975	13.0479	NA	NA	NA	13.1469	NA	NA	12.7065	NA	12.2714	NA	NA	11.573	12.8609	NA	12.8337	12.2058	13.8349	NA	NA	NA	NA	NA	NA	12.4263	13.1577	NA	NA	NA	NA	NA	NA	NA	11.1272
sp|Q92616|GCN1_HUMAN	8.45401	7.16829	5.56407	9.38082	7.41271	9.04742	8.77197	5.39843	9.2896	9.38233	9.44191	8.98144	8.07086	8.59525	8.67882	8.92006	10.3846	6.43418	9.25177	9.40146	10.1182	8.62627	9.01495	7.7957	8.51204	10.1476	9.59347	8.84723	9.75689	5.04156	8.91063	8.95848	9.37341	8.27452	10.4558	8.25291	6.54282	8.12441	8.44459	8.74332	8.61245	9.23563	9.48648	9.66741	7.6617	8.22226	8.33714	9.63955	9.16293
sp|Q92619|HMHA1_HUMAN	5.12906	NA	NA	NA	6.93543	5.38616	4.54061	NA	4.95384	8.42319	NA	8.01125	5.44894	6.70346	9.03698	5.49648	NA	8.30135	7.73447	5.43588	NA	9.31814	NA	NA	NA	8.247	7.55116	11.5005	5.4596	3.75152	5.10451	7.14399	5.95892	4.5057	7.8496	7.92636	5.0335	9.93938	6.61057	NA	7.94905	4.00372	8.56743	6.93623	4.17432	4.75161	4.7523	NA	4.1244
sp|Q92620|PRP16_HUMAN	11.303	NA	NA	11.1465	NA	NA	12.7041	9.90453	NA	NA	NA	NA	NA	NA	NA	NA	NA	NA	NA	NA	NA	NA	NA	NA	NA	NA	NA	15.0203	NA	NA	13.007	NA	NA	NA	NA	NA	NA	NA	NA	NA	NA	11.1624	14.4438	NA	NA	NA	11.5353	12.1116	11.7266
sp|Q92621|NU205_HUMAN	1.13986	1.27672	NA	0.763708	8.61777	5.95413	7.83002	4.23152	5.04017	7.61477	1.18483	7.34118	1.1235	3.53359	1.22224	6.00632	5.79267	7.76741	10.3753	NA	8.88167	8.33777	6.85205	3.99628	0.909458	7.77487	6.00425	5.47245	8.12183	6.25582	6.25249	5.32188	4.33041	9.45038	5.74733	2.44208	6.45549	9.38618	9.31895	4.46938	5.67149	4.81827	4.28183	6.54927	5.51434	1.63551	4.07615	6.88632	6.77849
sp|Q92625|ANS1A_HUMAN	13.0076	NA	11.8728	NA	NA	12.6922	12.347	13.186	12.5943	NA	13.4901	12.8802	13.1141	14.1361	13.6573	12.9092	NA	NA	12.5649	NA	12.7485	13.6273	13.7983	NA	12.3387	14.1074	14.3677	12.7467	13.0385	13.1814	13.9461	13.0907	NA	12.9788	13.0493	12.6199	NA	NA	12.4969	12.8398	14.3304	12.3767	13.0671	13.166	NA	NA	12.0169	13.4771	13.6828
sp|Q92626|PXDN_HUMAN	7.91515	8.74839	NA	7.65151	NA	11.7088	8.52949	9.03379	8.87347	8.26858	NA	11.2967	9.00852	9.23641	9.30659	11.2798	NA	NA	9.21196	10.9751	9.67142	11.7107	11.2699	NA	12.9277	10.9582	12.3149	NA	NA	8.71563	11.0643	7.61606	10.8621	13.3081	11.2407	8.08871	NA	8.25152	NA	NA	9.32027	7.21007	10.9301	8.97824	8.52307	9.97886	8.35791	9.86809	8.98318
sp|Q92643|GPI8_HUMAN	5.91159	NA	2.76066	4.88929	0.432981	7.30727	6.43664	4.94505	6.31064	4.49242	4.66379	11.1501	5.13351	6.68741	11.4804	1.69001	11.5354	NA	6.82958	3.69769	5.14083	7.46002	4.89643	8.30207	6.32835	7.34364	7.52501	8.2917	5.87066	5.61845	6.30884	6.75338	8.62542	10.2103	7.19437	7.21229	6.04461	5.04646	2.70962	6.58363	9.89933	1.75041	8.08847	7.53448	3.45854	3.90967	4.36858	7.06362	6.61503
sp|Q92665|RT31_HUMAN	NA	NA	NA	NA	12.3555	NA	NA	NA	NA	NA	NA	11.3052	6.67595	NA	NA	NA	NA	8.48602	7.27669	8.70156	NA	NA	7.96664	NA	NA	NA	13.8166	8.505	NA	NA	NA	12.4934	8.55779	NA	NA	7.02019	NA	8.67772	8.28749	7.90203	7.54862	NA	NA	NA	NA	NA	NA	NA	NA
sp|Q92667|AKAP1_HUMAN	NA	8.51995	NA	7.44645	NA	9.43871	NA	8.36315	NA	6.61044	NA	10.4518	6.78968	7.37344	8.86515	NA	8.83275	NA	6.62427	8.6625	10.0177	12.6165	NA	NA	6.71837	7.48012	11.9552	12.6064	6.91169	5.91739	9.38754	6.76392	NA	7.23365	6.77203	12.2189	NA	7.95553	10.8187	9.67003	6.97056	6.9639	9.85992	NA	9.01192	NA	7.31713	NA	NA
sp|Q92673|SORL_HUMAN	11.7627	6.46206	4.19379	7.54257	10.098	11.3872	8.2586	5.54997	10.4755	11.2868	11.7245	11.7112	10.8271	8.91233	10.5547	11.7116	11.5147	9.60912	11.9384	11.8236	12.0406	12.869	12.6995	11.7802	10.8252	10.4149	12.3518	12.4223	11.7085	8.57338	12.0512	12.1799	9.93713	12.7502	12.1459	13.2362	6.83859	9.09702	10.4122	11.8314	13.1076	10.1495	9.47089	8.90803	7.29013	8.49598	9.2228	10.3495	8.7056
sp|Q92688|AN32B_HUMAN	NA	NA	NA	5.68602	9.50152	10.3026	7.78775	NA	NA	NA	NA	7.22405	NA	NA	6.20351	NA	10.7406	NA	NA	9.42827	12.9684	10.4607	NA	5.35774	NA	6.72973	6.01182	NA	NA	6.95949	6.04888	NA	NA	5.82606	10.0635	NA	NA	NA	5.72344	5.98956	6.02368	NA	NA	NA	NA	NA	NA	NA	NA
sp|Q92692|NECT2_HUMAN	12.5092	8.7562	7.49012	10.8727	12.5938	9.71533	13.6533	10.9998	13.4033	12.8486	12.159	12.6053	14.4393	12.9484	11.4988	13.1396	13.3221	NA	11.7048	9.96782	9.80815	12.0754	11.6364	13.0271	11.4287	11.7221	10.1878	12.4126	11.7478	NA	11.9456	12.6946	13.1554	12.2006	11.3772	11.783	12.2582	12.5353	9.42579	11.0716	10.3293	12.1677	13.5597	9.93248	9.87783	11.6101	12.3743	12.8415	12.0829
sp|Q92696|PGTA_HUMAN	8.77394	4.94516	8.9137	7.08479	6.93791	6.56176	8.74747	6.74684	10.3393	9.76365	13.4187	11.7564	6.42664	7.23443	9.3063	7.34833	9.22544	4.67084	8.04031	7.48932	9.92374	9.73434	7.86853	4.67738	8.53687	12.3242	9.31926	8.19017	7.89058	5.18681	5.28429	13.4018	7.85404	10.7001	9.51569	8.3633	7.57777	8.80338	9.5214	10.5951	10.7198	10.0763	7.61884	9.27543	9.10693	7.62308	7.98461	9.18468	5.17656
sp|Q92734|TFG_HUMAN	NA	NA	NA	6.25127	NA	11.3086	NA	NA	4.90955	NA	NA	8.85925	NA	NA	NA	11.0862	NA	7.70388	9.5774	10.389	8.57955	8.19684	9.50639	8.36259	7.56065	10.0444	7.66767	9.8303	6.7811	NA	NA	9.85259	11.595	NA	7.96084	7.20031	NA	7.94254	9.19115	8.86141	9.7311	6.48226	NA	NA	NA	NA	NA	NA	NA
sp|Q92736|RYR2_HUMAN	7.99901	7.87024	5.28558	6.48875	7.45422	10.3704	5.09851	6.67913	7.22827	7.65218	9.6164	9.82065	7.90291	6.90713	9.3081	9.19986	8.66976	6.40303	8.08277	7.92251	9.35291	8.73187	9.88837	7.52012	7.87804	10.2752	8.5911	11.0792	8.31601	6.47009	8.34434	8.22299	7.68443	9.01294	8.61686	9.03394	7.44381	9.60193	6.86093	9.93804	9.67875	9.1377	8.57905	6.98335	6.22995	7.40659	6.35992	6.04502	9.167
sp|Q92743|HTRA1_HUMAN	14.664	13.9761	NA	11.6609	13.0244	13.0149	12.219	NA	15.0728	12.4482	15.991	12.484	12.4986	NA	15.7632	12.5311	12.3173	NA	11.9983	13.2438	12.8223	12.5387	12.8925	12.1633	NA	15.0798	16.1532	14.5541	14.5739	NA	13.3172	12.4172	13.2512	12.5602	11.9226	12.4146	NA	12.8337	13.9342	13.2947	14.8446	14.9451	12.9058	15.5718	13.765	15.0859	14.3439	15.2674	16.0578
sp|Q92747|ARC1A_HUMAN	8.32676	5.84465	NA	7.97659	4.28949	NA	8.0624	NA	8.3395	7.48557	9.44661	7.55309	8.17125	NA	8.79085	8.23309	8.52385	4.7232	4.03701	8.7594	7.51532	7.59356	8.76656	8.44929	8.28893	9.56199	7.08417	8.70213	7.52194	5.03678	4.08575	6.5072	8.61039	7.37667	8.62763	9.66957	5.74424	6.9041	8.30101	6.60708	10.1884	10.4943	9.76106	7.99743	6.38345	7.03738	7.36781	7.59575	8.0404
sp|Q92752|TENR_HUMAN	11.1686	1.67912	1.30457	1.62271	9.02644	8.30171	9.3866	3.42024	12.2357	6.41111	6.8935	10.7621	17.1495	6.69922	10.4169	11.5096	11.1297	11.49	7.25005	11.3183	8.17738	6.48299	8.17644	NA	8.81691	7.75791	7.17894	6.65467	8.44853	NA	11.8366	14.2679	6.83706	9.56012	11.8434	11.165	6.18406	6.01352	7.21335	8.62899	12.6202	3.4235	13.6478	7.55384	3.25218	7.01412	6.99167	8.38135	3.47346
sp|Q92764|KRT35_HUMAN	NA	NA	NA	NA	NA	11.8	NA	NA	10.9191	NA	NA	NA	13.8318	NA	NA	NA	NA	NA	10.7699	11.293	NA	NA	11.9069	11.4322	NA	NA	NA	14.3714	NA	NA	NA	NA	NA	11.8435	NA	NA	9.89691	10.4518	10.7094	10.4863	9.9558	NA	NA	NA	NA	NA	NA	NA	NA
sp|Q92769|HDAC2_HUMAN	NA	7.37264	8.36816	11.7727	NA	6.76097	6.32684	9.31621	NA	NA	NA	NA	NA	NA	7.51624	NA	NA	NA	NA	NA	NA	NA	NA	NA	NA	4.06878	NA	NA	3.90283	NA	NA	8.05949	7.98111	NA	NA	NA	NA	NA	NA	NA	NA	NA	NA	9.7364	11.9093	11.7003	12.1809	7.33888	12.3811
sp|Q92777|SYN2_HUMAN	8.35774	NA	NA	10.4558	8.91347	4.77077	NA	NA	9.70744	10.9077	NA	NA	NA	NA	9.17944	NA	7.33566	NA	NA	NA	6.68967	6.95955	6.08307	NA	9.00068	12.0107	8.43732	NA	9.60519	NA	NA	11.0186	8.26204	NA	NA	6.90805	NA	NA	9.63089	11.3985	8.50621	NA	NA	7.34414	NA	NA	NA	8.1043	NA
sp|Q92783|STAM1_HUMAN	13.7419	9.84682	NA	NA	NA	10.8244	12.9582	NA	9.96593	12.0558	15.1299	11.9121	10.6274	10.7555	13.8295	NA	10.2731	NA	13.9737	10.2582	13.2396	10.1964	NA	NA	10.2003	13.2396	13.1183	12.183	14.5819	NA	14.9284	10.4113	10.4034	11.1118	14.8986	9.63441	NA	NA	NA	10.12	11.187	13.6541	14.7793	NA	9.5179	NA	10.594	NA	12.4303
sp|Q92785|REQU_HUMAN	NA	10.1208	NA	10.9815	NA	13.0438	NA	NA	11.0598	NA	NA	NA	NA	NA	NA	NA	NA	NA	NA	12.7188	NA	NA	NA	NA	NA	NA	11.4227	NA	NA	8.74345	NA	NA	NA	NA	NA	12.0038	NA	NA	NA	NA	NA	NA	11.3542	NA	NA	NA	NA	11.1654	11.393
sp|Q92794|KAT6A_HUMAN	6.68889	NA	NA	11.6652	NA	NA	11.901	11.6427	12.2022	NA	13.0062	12.5433	13.4893	12.0221	NA	NA	10.2141	NA	14.1679	12.5294	NA	NA	12.2466	15.2433	NA	NA	NA	NA	NA	NA	12.5095	13.1551	NA	14.4965	13.3458	NA	NA	NA	NA	NA	10.8805	13.2219	14.1772	9.70495	10.9466	12.4739	11.2948	11.8849	12.7054
sp|Q92804|RBP56_HUMAN	7.16463	6.66777	6.47966	NA	NA	7.40996	8.53593	8.2651	8.03092	NA	10.2796	7.38103	7.16842	6.5404	8.8297	7.45463	5.52402	6.56494	7.07829	12.3538	5.36887	6.28903	6.37436	8.91354	8.80514	10.7626	NA	NA	5.37367	5.97336	NA	NA	NA	5.50292	6.95683	7.16293	NA	7.32155	6.86083	NA	7.39627	8.45164	6.87048	10.5936	10.2754	NA	9.52359	5.0877	8.98231
sp|Q92817|EVPL_HUMAN	NA	NA	NA	NA	NA	NA	NA	NA	NA	NA	11.0426	NA	NA	NA	NA	NA	NA	NA	NA	NA	NA	NA	NA	NA	NA	NA	NA	NA	NA	NA	NA	NA	NA	NA	NA	NA	NA	NA	NA	NA	NA	11.7193	NA	NA	NA	11.2362	NA	NA	NA
sp|Q92820|GGH_HUMAN	8.48597	NA	11.7949	NA	7.44178	10.2827	NA	10.422	7.1361	9.72299	13.1387	6.80247	NA	5.26628	6.98279	NA	10.3539	NA	NA	10.3506	10.1955	8.05712	10.6056	6.91501	6.97031	8.3194	7.48529	7.54717	7.83179	NA	NA	5.83843	7.50461	7.71856	10.0513	4.50671	NA	7.10257	NA	NA	4.42304	NA	6.29733	9.01759	4.97648	NA	NA	NA	NA
sp|Q92823|NRCAM_HUMAN	10.2221	NA	8.9889	9.58889	9.65991	9.77132	6.70242	8.58916	10.8004	9.33672	6.99767	7.14271	8.66154	6.04502	8.77786	10.4967	12.4664	8.71756	6.34354	11.0354	11.833	12.8071	11.3024	8.43383	11.4803	13.353	11.9696	12.0036	11.3621	7.70924	11.3932	9.70577	11.8813	10.6884	8.53646	10.7681	NA	9.68637	8.32884	10.3045	6.63522	6.54838	11.5469	10.1218	10.7333	11.1122	7.29841	11.015	10.4263
sp|Q92835|SHIP1_HUMAN	9.93174	8.24761	6.19213	8.7683	10.7485	10.8322	8.31324	10.5041	8.52946	9.72441	11.5302	10.8625	7.55823	7.58421	12.4015	10.6112	10.3336	7.47049	8.53887	10.2292	10.1127	10.7237	11.7789	NA	11.5405	12.2738	9.62873	9.98713	7.91426	5.83162	10.4816	9.44205	12.3653	7.75985	12.0899	10.7783	NA	10.0432	10.1239	10.2602	12.3102	9.41104	10.9054	11.2627	11.8405	11.3758	9.85593	9.57538	12.1969
sp|Q92841|DDX17_HUMAN	6.05172	9.5513	5.84089	6.67398	8.43909	12.8673	7.94557	9.29912	9.87282	9.14715	12.6755	11.3953	8.47384	6.38311	12.2721	13.2767	11.9604	5.95526	9.22526	11.6851	10.9117	12.4136	12.9781	8.65052	8.0462	12.4152	10.8016	10.2339	10.0646	4.87661	10.376	10.9922	9.96951	11.9873	10.5186	10.4055	6.07331	9.94625	8.40067	NA	11.7836	12.0793	12.058	9.64636	7.89871	9.26864	7.62802	10.9892	11.113
sp|Q92845|KIFA3_HUMAN	NA	NA	NA	NA	16.6588	14.0486	12.2459	NA	NA	NA	NA	14.0295	NA	NA	14.6936	14.9507	NA	15.1093	15.4858	14.4631	14.3118	14.2222	15.2103	15.6297	13.5171	NA	9.72956	14.9758	14.2127	11.613	NA	14.6944	NA	14.8583	14.425	13.5965	NA	14.0778	13.5723	13.9645	14.6718	NA	NA	NA	NA	13.8335	NA	NA	NA
sp|Q92859|NEO1_HUMAN	10.8647	6.79372	NA	8.56365	NA	12.0793	6.17407	NA	11.056	NA	12.3872	NA	9.94225	8.4763	9.0905	6.58203	9.71765	NA	9.38356	9.87926	9.10687	11.3507	15.0992	NA	9.41159	10.0344	13.7158	9.58658	10.7394	7.86724	10.9903	8.83801	NA	8.97983	11.8189	11.326	8.48292	9.39836	8.30119	10.0648	8.87896	7.05747	10.6632	10.049	6.6492	8.50896	12.717	9.02577	8.86215
sp|Q92878|RAD50_HUMAN	8.68063	7.07955	3.52757	6.67178	7.89137	9.9452	6.44128	6.26191	8.63246	9.57273	10.4472	10.004	6.67338	5.47143	6.03447	8.51502	8.8055	5.50029	7.45396	8.84625	9.13263	9.17254	7.05287	6.12812	9.0174	9.53639	8.64122	9.25836	7.98214	7.05932	7.55222	9.40395	10.0376	8.30733	8.85545	9.45986	8.36942	10.1568	7.65445	8.92429	8.50699	8.97616	8.80181	8.26275	4.91525	7.79295	8.34876	8.21858	6.4916
sp|Q92888|ARHG1_HUMAN	12.2496	11.4989	8.25638	13.2431	NA	13.8027	11.5608	10.4648	14.2527	14.4293	13.6712	12.3894	13.426	12.6679	13.4707	12.4588	13.2528	7.07186	12.2617	14.4918	13.185	12.9224	12.0987	10.5164	11.9251	12.1234	13.9208	12.3394	14.0828	9.67836	13.6971	13.2172	12.2837	13.3571	13.7457	12.0125	11.5756	12.4583	11.7267	12.4867	12.8367	13.1693	15.0624	12.935	11.846	12.7892	12.1175	12.7883	12.9635
sp|Q92889|XPF_HUMAN	12.3825	NA	NA	13.1522	NA	NA	13.6508	NA	12.9858	14.2778	15.2675	15.0943	14.8599	NA	12.8774	14.8204	NA	NA	14.1957	14.5218	14.2028	NA	NA	14.6929	14.7594	NA	14.9423	NA	14.0164	10.4736	14.8306	12.2038	NA	NA	14.4604	NA	NA	NA	NA	NA	NA	14.9779	15.8326	13.4404	11.4785	11.9147	11.882	15.0913	13.4746
sp|Q92890|UFD1_HUMAN	9.5307	NA	NA	NA	NA	11.1799	10.6191	NA	NA	11.8277	NA	NA	11.7472	NA	NA	NA	NA	NA	10.7234	NA	NA	NA	NA	6.4569	NA	NA	NA	NA	NA	NA	NA	NA	NA	NA	NA	NA	NA	NA	11.7497	10.2932	NA	6.29868	7.20979	8.28715	NA	NA	NA	NA	NA
sp|Q92896|GSLG1_HUMAN	8.42753	3.28774	-0.0587216	3.44631	9.5147	8.07032	7.93867	4.23993	5.53354	7.53549	9.33959	8.25336	8.04138	5.71524	8.87625	8.73489	8.74551	4.22622	9.23492	9.89818	9.56481	10.2243	8.46783	4.91128	9.39977	5.71803	9.47075	11.0283	7.51897	6.20348	7.87096	9.43061	7.38592	9.65125	9.4421	7.91305	6.36845	8.48682	6.41358	9.82736	8.1782	8.23505	10.1041	5.04664	3.02818	6.48158	5.17935	7.6265	6.91156
sp|Q92900|RENT1_HUMAN	6.33655	5.42188	NA	NA	7.9808	7.00594	5.78086	5.13039	2.45111	7.65766	5.72979	8.846	7.61562	5.34709	7.884	7.24091	9.47907	3.90903	8.10781	6.80392	7.90007	6.55119	6.45491	3.62496	5.74712	6.25953	6.48639	8.12845	9.07603	4.36696	6.46519	5.92759	8.39876	7.9225	5.81565	8.51695	5.87251	8.1294	8.4882	8.63732	7.45559	3.79004	6.64469	3.93802	4.41725	3.50527	5.91959	7.33614	6.16505
sp|Q92905|CSN5_HUMAN	11.5044	NA	NA	8.72553	9.15943	NA	10.8113	10.6816	9.26305	8.94675	12.2605	12.1935	9.46516	10.9987	13.1309	8.89836	8.78479	11.1212	11.9158	7.59922	8.27767	8.64533	8.81416	NA	11.8437	12.3697	9.39335	NA	8.99464	NA	8.71094	8.22396	NA	8.99183	12.6334	12.0281	10.8697	11.7339	11.2959	12.2104	12.4083	11.1971	11.4211	8.16403	10.737	11.6535	11.5004	11.0387	8.5467
sp|Q92922|SMRC1_HUMAN	7.6442	7.07673	6.34439	7.70434	NA	5.47415	6.9548	6.48237	10.9222	8.31652	7.52579	10.0348	8.21755	6.85649	10.2885	6.11566	5.83102	4.94573	5.48759	NA	5.18816	5.60343	NA	NA	NA	4.57082	8.53641	5.97864	9.21218	4.21539	6.52193	6.10205	5.15586	11.5302	10.2718	6.01823	4.18037	NA	6.07722	6.01086	6.82703	7.5689	7.53194	10.6912	6.57703	7.52682	7.33552	7.54962	7.84203
sp|Q92925|SMRD2_HUMAN	10.6611	9.90204	NA	11.1983	11.9822	12.3215	6.50371	10.3191	10.6521	7.86939	10.8573	8.23805	12.0461	6.48267	11.9795	12.7911	8.25326	6.59307	6.9867	8.66598	10.8534	8.68457	NA	NA	11.1499	12.8086	11.8452	4.83708	12.4912	5.49786	11.2324	10.6914	NA	8.08623	10.6379	12.8354	9.07732	9.69942	7.83112	10.5882	12.0432	6.65939	7.35248	10.1297	8.2885	8.38093	10.1289	6.11073	10.5852
sp|Q92930|RAB8B_HUMAN	9.71656	NA	NA	9.416	NA	11.533	NA	NA	NA	NA	NA	NA	NA	NA	11.8297	NA	NA	NA	NA	9.77972	9.89381	NA	9.89208	NA	NA	NA	11.6811	9.85354	NA	NA	NA	8.8938	12.0429	9.32014	NA	9.67381	NA	NA	9.69624	NA	NA	NA	NA	10.5934	NA	NA	NA	NA	10.2612
sp|Q92932|PTPR2_HUMAN	13.7329	NA	NA	13.8163	NA	12.0291	10.6472	9.75191	14.0511	NA	14.721	11.2961	11.9574	10.5672	11.3816	11.5791	NA	NA	9.50802	14.6954	15.5824	12.2277	16.0289	10.2245	13.7493	15.9461	14.606	13.8231	11.5868	10.6938	11.3591	12.7108	11.8761	15.5294	13.8818	15.055	NA	10.9006	11.288	11.5167	14.665	13.4239	13.2904	15.7341	10.0561	11.2182	13.866	13.395	11.3918
sp|Q92945|FUBP2_HUMAN	6.45129	6.67753	4.7396	7.53916	9.19427	9.57685	6.33149	9.05525	7.43588	7.88497	4.70743	9.68054	8.8094	4.24664	12.0131	NA	NA	6.5843	6.69952	8.85912	8.86302	9.00311	8.04175	NA	7.33062	8.99489	9.82998	4.78318	6.50369	4.38314	6.25425	6.48427	NA	4.62668	7.9486	4.74096	5.9954	10.1527	6.00887	6.22752	6.51016	6.41477	6.23161	7.55859	6.13513	6.3302	10.3165	7.4527	5.74574
sp|Q92947|GCDH_HUMAN	9.67802	9.67361	NA	10.1195	6.87783	11.8735	10.3139	6.02775	11.9844	8.26593	10.0024	NA	NA	11.0563	9.41207	5.44027	10.5778	NA	9.6859	10.5498	11.1723	12.6395	13.1499	NA	6.91728	7.30421	6.89088	10.9381	7.2238	NA	6.43037	5.80074	NA	NA	11.6105	6.6138	6.35372	10.3438	9.39768	10.51	6.86686	9.99249	10.5638	6.40437	5.56273	6.95234	11.5061	7.23504	9.87855
sp|Q92954|PRG4_HUMAN	10.7689	NA	NA	9.22751	12.2277	16.1815	12.5136	10.6483	16.0549	17.8452	12.0463	14.8268	11.0988	10.6891	12.2148	16.8948	16.3313	9.84858	16.8166	17.5298	19.6075	16.9097	16.1493	10.5536	15.4915	16.2229	11.2894	16.6002	15.3186	10.0876	15.964	13.1585	12.7548	16.1991	13.4144	12.1306	11.7694	13.6484	11.6323	11.7382	12.1598	10.3549	10.757	NA	11.8844	NA	12.0826	11.6252	10.8675
sp|Q92973|TNPO1_HUMAN	12.6236	NA	NA	NA	NA	13.9119	12.4608	NA	13.3095	13.0195	14.3394	15.091	14.9988	NA	13.3349	13.5149	13.5368	14.139	13.3351	13.7977	13.6066	13.3751	13.2583	11.425	10.8185	14.0003	13.9227	11.1071	12.6262	9.54267	15.2811	13.1796	13.3777	15.9971	15.5995	10.883	12.6971	15.0301	13.1929	13.3337	15.8806	16.2226	12.8679	NA	12.5934	12.6849	14.607	13.1435	12.2234
sp|Q92974|ARHG2_HUMAN	4.59769	5.45691	0.267827	2.63839	7.5242	11.4501	-0.0667143	5.09482	5.51266	3.94522	6.9912	7.43299	6.53414	5.69496	7.10305	7.21378	10.1108	0.329254	7.53568	11.2856	9.07166	6.85711	8.28419	1.25879	4.69096	5.78024	5.50684	7.88807	8.52058	1.91724	9.16317	8.51749	6.94748	8.09578	6.71308	5.80668	7.38264	9.35535	7.49423	8.24176	6.59307	2.76076	8.11631	7.71412	3.82573	6.76376	7.07532	2.40057	5.25771
sp|Q93008|USP9X_HUMAN	5.03565	5.82411	5.34723	5.83842	7.36197	8.19251	5.6489	3.10268	3.52207	6.56713	7.31732	8.21105	5.52577	4.59426	9.01122	9.16851	6.69038	5.20924	7.01576	8.90236	5.01237	6.68802	6.37291	NA	8.17201	4.77214	4.7604	8.25081	8.12223	8.73324	8.45003	7.80094	3.80834	12.8317	8.22545	6.1206	4.72624	7.54695	10.5174	10.7534	10.0541	5.26499	4.95038	6.84694	7.43682	5.76727	8.6585	5.64852	NA
sp|Q93009|UBP7_HUMAN	8.05564	7.38182	NA	7.79684	9.3598	10.7629	6.75964	NA	9.15183	6.41066	8.74438	7.56078	2.3153	9.21133	8.80295	7.65805	7.27471	9.15278	9.51631	9.28258	9.33726	8.90778	9.17522	5.70889	7.22269	9.36992	7.81051	8.42173	6.45253	4.77057	9.40975	8.33283	10.2584	9.02742	7.8731	5.62906	7.82153	7.12107	9.58716	6.65922	8.52173	9.44034	9.13161	5.60799	7.47773	8.69103	5.06644	5.7255	5.96638
sp|Q93034|CUL5_HUMAN	6.74153	4.04598	NA	NA	6.60715	8.13469	9.05722	5.39368	8.13872	9.87978	8.89183	10.0718	8.61419	7.42344	9.1109	4.68333	8.55541	4.1476	7.14627	7.452	5.72258	11.0688	5.13379	8.0019	8.25508	8.45286	8.35899	9.7506	8.01488	-0.758171	7.01523	9.73836	8.75428	8.22113	7.94979	8.13185	8.34421	7.42955	6.17003	7.79615	5.61641	6.88036	7.98457	5.51364	3.08709	7.51102	2.19948	9.25597	6.5425
sp|Q93050|VPP1_HUMAN	7.89652	6.23821	0.7969	7.51359	7.84523	11.1528	7.17307	5.37297	11.0775	8.4041	9.68088	8.7051	9.40527	2.12225	11.2403	10.0169	6.0011	7.23005	9.34187	10.4249	11.4003	9.63819	8.19837	6.3697	10.3076	11.0852	10.4566	8.39585	10.0699	3.24528	10.4117	8.77238	7.74436	9.57112	9.45077	11.1424	1.22806	8.71336	8.90151	8.31173	9.30433	8.76653	9.8228	8.09882	4.90442	7.89477	8.07853	9.10262	7.32411
sp|Q93052|LPP_HUMAN	9.45832	NA	NA	NA	11.0012	14.9197	10.178	NA	11.7803	14.2858	10.3214	10.7114	10.8403	NA	11.1476	11.9716	14.5879	9.75601	13.2691	15.0765	13.5627	14.3004	14.4697	10.889	13.5094	12.5013	12.3288	12.8395	14.6077	10.4163	13.2002	12.7523	14.2043	13.8389	13.0037	14.9984	9.9185	11.9867	12.1105	13.9896	14.0361	NA	NA	NA	NA	NA	NA	NA	NA
sp|Q93074|MED12_HUMAN	5.2872	5.92028	NA	5.85706	7.41736	NA	7.032	5.40257	7.34165	13.0744	6.92877	2.84561	6.86978	7.00186	6.34297	5.66086	6.7996	10.3689	1.3258	10.2142	6.52445	6.78537	8.53091	10.4905	5.96211	6.54042	10.3009	7.68804	NA	NA	3.70122	7.72791	6.56866	5.17254	NA	6.80744	NA	5.73294	7.39598	NA	10.8299	8.2114	5.8604	6.26443	NA	7.49831	5.89401	NA	10.7756
sp|Q93084|AT2A3_HUMAN	9.97981	10.0736	7.91476	7.76909	9.30524	14.6831	9.98103	7.80971	10.8787	11.9725	13.7046	9.19181	8.57499	11.9793	12.3729	8.50288	11.0555	9.77067	10.2996	13.9138	10.8653	12.6847	12.2754	5.59757	11.075	12.0752	9.82784	8.83363	13.6081	4.49377	9.77797	11.7923	14.3003	12.5388	10.1642	11.9041	6.40038	10.0626	11.7282	12.7516	13.2407	10.7409	11.4441	12.0684	11.1397	6.87184	9.61344	10.7586	10.1674
sp|Q93097|WNT2B_HUMAN	11.1769	12.212	10.8916	NA	NA	12.6454	12.2842	NA	12.9651	NA	NA	12.2127	12.845	11.1652	NA	NA	12.3695	11.2375	NA	14.2648	NA	12.643	12.8266	NA	14.5702	15.7068	NA	15.0971	12.7949	8.2295	14.8221	13.5411	NA	12.6585	12.6453	14.4898	11.009	11.6268	NA	12.496	12.7009	15.4677	13.0276	13.1494	12.0142	12.8548	12.5144	11.7785	NA
sp|Q93100|KPBB_HUMAN	9.66859	7.94249	6.36935	7.26647	7.12667	12.0054	8.82874	9.89058	10.2376	12.8152	9.83405	12.273	8.63454	7.54538	11.8724	12.8375	10.8021	NA	11.6277	9.43353	11.718	10.3451	10.3664	6.62068	11.1924	11.1506	7.45275	10.691	11.4964	8.97005	11.6077	11.4039	10.2866	12.6922	9.53124	9.8731	7.09171	8.60494	9.09033	9.98747	11.08	8.63323	10.7547	8.26076	6.93958	6.66461	8.20085	8.82439	9.36354
sp|Q969E2|SCAM4_HUMAN	NA	NA	7.92347	8.29145	NA	NA	9.72263	NA	11.8538	NA	11.5344	NA	8.98306	NA	NA	9.46218	9.7598	NA	NA	NA	8.51602	11.9785	11.5324	12.9363	7.93227	8.98617	8.50175	8.77523	8.75963	NA	8.05375	8.10825	NA	NA	8.47565	8.71432	10.2336	8.60087	9.47888	NA	NA	8.20386	NA	11.0349	NA	NA	NA	NA	12.3788
sp|Q969G3|SMCE1_HUMAN	NA	11.625	NA	9.86672	NA	NA	NA	NA	12.6615	10.45	14.2029	10.9522	NA	11.6043	NA	NA	NA	NA	NA	NA	NA	NA	NA	NA	7.95644	NA	10.9677	NA	NA	7.76533	NA	7.91806	NA	9.39571	NA	9.52507	8.35759	NA	8.67367	NA	NA	11.8013	NA	11.1146	9.71429	11.177	NA	11.0319	11.2694
[truncated: 4,171 more rows]
[truncated: 12 more columns]

## Sheet: Table S8
Differential expression analysis: plasma-EVs grouped by glioma genetic-histological subtype
[truncated: 4,850 more rows]

## Sheet: Table S9
Differential expression analysis: plasma-EVs grouped by glioma grade
[truncated: 4,850 more rows]

[truncated: 2 more sheets: Table S10, Table S11]
